# Supplementary material for: Crystal structure and DFT study of (E)-4-[({4-[(pyri­din-2-yl­methyl­idene)amino]­phen­yl}amino)­meth­yl]phenol
Source: Acta Crystallogr E Crystallogr Commun. 2018 Feb 28;74(Pt 3):410–3. doi: 10.1107/S2056989018003043 (PMC5947814; doi:10.1107/S2056989018003043)
Supplement: Supplementary file 1 [file e-74-00410-sup1.cif]

##############################################################################
#                                                                            #
# This CIF contains the data in a paper accepted for publication in          #
# Acta Crystallographica Section E. It conforms to the requirements of       #
# Notes for Authors for Acta Crystallographica Section E, and has been       #
# peer reviewed under the auspices of the IUCr Commission on Journals.       #
#                                                                            #
# Full details of the Crystallographic Information File format               #
# are given in the paper "The Crystallographic Information File (CIF):       #
# a New Standard Archive File for Crystallography" by S. R. Hall, F. H.      #
# Allen and I. D. Brown [Acta Cryst. (1991), A47, 655-685].                  #
#                                                                            #
# The current version of the core CIF dictionary is obtainable from          #
# ftp://ftp.iucr.org/pub/cif_core.dic.                                       #
#                                                                            #
# Software is freely available for graphical display of the structure(s)     #
# in this CIF. For information consult the CIF software page                 #
# http://www.iucr.org/resources/cif/software.                                #
#                                                                            #
# This file may be used for bona fide research purposes within the           #
# scientific community so long as proper attribution is given to the journal # 
# article from which it was obtained.                                        #
#                                                                            #
##############################################################################
data_I
_audit_creation_method     'SHELXL-2016/6'
_chemical_name_systematic
;
(<i>E</i>)-4-[({4-[(Pyridin-2-ylmethylidene)amino]phenyl}amino)methyl]phenol
;
_chemical_name_common     ?
_chemical_formula_moiety     'C19 H17 N3 O'
_chemical_formula_sum     'C19 H17 N3 O'
_chemical_formula_iupac     'C19 H17 N3 O'
_chemical_formula_weight     303.22
_chemical_melting_point     ?
_shelx_space_group_comment
;
The symmetry employed for this shelxl refinement is uniquely defined
by the following loop, which should always be used as a source of
symmetry information in preference to the above space-group names.
They are only intended as comments.
;
_space_group_crystal_system     monoclinic
_space_group_name_H-M_alt     'P 21/c'
_space_group_name_Hall     '-P 2ybc'
loop_
    _space_group_symop_operation_xyz
    'x, y, z'
    '-x, y+1/2, -z+1/2'
    '-x, -y, -z'
    'x, -y-1/2, z-1/2'
_cell_length_a     10.5652(7)
_cell_length_b     7.9136(6)
_cell_length_c     20.8153(13)
_cell_angle_alpha     90
_cell_angle_beta     118.408(4)
_cell_angle_gamma     90
_cell_volume     1530.77(19)
_cell_formula_units_Z     4
_cell_measurement_reflns_used     1114
_cell_measurement_theta_min     2.80
_cell_measurement_theta_max     18.23
_cell_measurement_temperature     296(2)
_exptl_crystal_description     'plate'
_exptl_crystal_colour     yellow
_exptl_crystal_size_max     0.21
_exptl_crystal_size_mid     0.15
_exptl_crystal_size_min     0.11
_exptl_crystal_density_diffrn     1.316
_exptl_crystal_density_meas     ?
_exptl_crystal_density_method     'not measured'
_exptl_crystal_F_000     640
_exptl_absorpt_coefficient_mu     0.084
_exptl_absorpt_correction_type     multi-scan
_exptl_absorpt_process_details
;
(SADABS; Bruker, 2012)
;
_shelx_estimated_absorpt_T_min     ?
_shelx_estimated_absorpt_T_max     ?
_exptl_absorpt_correction_T_min     0.785
_exptl_absorpt_correction_T_max     0.856
_diffrn_ambient_temperature     296(2)
_diffrn_radiation_type     'MoK\a'
_diffrn_radiation_wavelength     0.71073
_diffrn_radiation_source     'sealed tube'
_diffrn_radiation_monochromator     'graphite'
_diffrn_measurement_device_type     'Bruker SMART CCD area detector'
_diffrn_measurement_method     'phi and omega scans'
_diffrn_detector_area_resol_mean     ?
_diffrn_reflns_number     17211
_diffrn_reflns_av_R_equivalents     0.1218
_diffrn_reflns_theta_min     2.192
_diffrn_reflns_theta_max     24.995
_diffrn_reflns_theta_full     24.995
_diffrn_measured_fraction_theta_max     0.986
_diffrn_measured_fraction_theta_full     0.986
_diffrn_reflns_limit_h_min     -12
_diffrn_reflns_limit_h_max     12
_diffrn_reflns_limit_k_min     -9
_diffrn_reflns_limit_k_max     9
_diffrn_reflns_limit_l_min     -24
_diffrn_reflns_limit_l_max     23
_refine_special_details     ?
_reflns_number_total     2664
_reflns_number_gt     1087
_reflns_threshold_expression     'I > 2\s(I)'
_refine_ls_structure_factor_coef     Fsqd
_refine_ls_matrix_type     full
_refine_ls_R_factor_all     0.1240
_refine_ls_R_factor_gt     0.0404
_refine_ls_wR_factor_gt     0.0771
_refine_ls_wR_factor_ref     0.0922
_refine_ls_goodness_of_fit_ref     0.731
_refine_ls_restrained_S_all     0.732
_refine_ls_number_reflns     2664
_refine_ls_number_parameters     212
_refine_ls_number_restraints     7
_refine_ls_hydrogen_treatment     mixed
_refine_ls_weighting_scheme     calc
_refine_ls_weighting_details
                      'w=1/[\s^2^(Fo^2^)+(0.0350P)^2^] where P=(Fo^2^+2Fc^2^)/3'
_atom_sites_solution_hydrogens     geom
_atom_sites_solution_primary     direct
_atom_sites_solution_secondary     difmap
_refine_ls_shift/su_max     0.000
_refine_ls_shift/su_mean     0.000
_refine_diff_density_max     0.143
_refine_diff_density_min     -0.152
_refine_ls_extinction_method     none
_refine_ls_extinction_coef     .
loop_
    _atom_type_symbol
    _atom_type_description
    _atom_type_scat_dispersion_real
    _atom_type_scat_dispersion_imag
    _atom_type_scat_source
    'C' 'C' 0.0030 0.0020
                         'International Tables Vol C Tables 4.2.6.8 and 6.1.1.4'
    'H' 'H' 0.0000 0.0000
                         'International Tables Vol C Tables 4.2.6.8 and 6.1.1.4'
    'N' 'N' 0.0060 0.0030
                         'International Tables Vol C Tables 4.2.6.8 and 6.1.1.4'
    'O' 'O' 0.0110 0.0060
                         'International Tables Vol C Tables 4.2.6.8 and 6.1.1.4'
_computing_data_collection
;
SMART (Bruker, 2012)
;
_computing_cell_refinement
;
SAINT (Bruker, 2012)
;
_computing_data_reduction
;
SAINT (Bruker, 2012)
;
_computing_structure_solution
;
SHELXT (Sheldrick, 2015a)
;
_computing_structure_refinement
;
SHELXL2016 (Sheldrick, 2015b)
;
_computing_molecular_graphics
;
ORTEP-3 for Windows (Farrugia, 2012) and Mercury (Macrae <i>et al.</i>,
2008)
;
_computing_publication_material
;
WinGX (Farrugia, 2012) and PLATON (Spek, 2009)
;
loop_
    _atom_site_type_symbol
    _atom_site_label
    _atom_site_fract_x
    _atom_site_fract_y
    _atom_site_fract_z
    _atom_site_U_iso_or_equiv
    _atom_site_adp_type
    _atom_site_calc_flag
    _atom_site_occupancy
    _atom_site_disorder_assembly
    _atom_site_disorder_group
    O O1 -0.2029(2) 0.4843(3) -0.37245(9) 0.0677(6) Uani d 1 . .
    N N2 0.3840(2) 0.9002(3) 0.25128(10) 0.0575(6) Uani d 1 . .
    N N1 0.0654(2) 0.8060(2) -0.05048(10) 0.0584(6) Uani d 1 . .
    H H1A 0.104122 0.846064 -0.075424 0.070 Uiso calc 1 . .
    N N3 0.4388(2) 0.7338(3) 0.42061(11) 0.0551(6) Uani d 1 . .
    C C6 -0.2709(3) 0.6253(3) -0.29168(13) 0.0618(8) Uani d 1 . .
    H H6 -0.363931 0.638443 -0.329860 0.074 Uiso calc 1 . .
    C C1 -0.1675(3) 0.5496(3) -0.30408(13) 0.0536(7) Uani d 1 . .
    C C2 -0.0284(3) 0.5374(3) -0.24837(13) 0.0569(7) Uani d 1 . .
    H H2 0.042773 0.490422 -0.257010 0.068 Uiso calc 1 . .
    C C3 0.0050(3) 0.5955(3) -0.17948(12) 0.0560(7) Uani d 1 . .
    H H3 0.099320 0.587513 -0.142046 0.067 Uiso calc 1 . .
    C C4 -0.0990(3) 0.6653(3) -0.16507(12) 0.0517(7) Uani d 1 . .
    C C5 -0.2366(3) 0.6822(3) -0.22213(13) 0.0611(8) Uani d 1 . .
    H H5 -0.307393 0.732180 -0.213979 0.073 Uiso calc 1 . .
    C C8 0.1329(3) 0.8340(3) 0.02322(13) 0.0489(7) Uani d 1 . .
    C C7 -0.0669(3) 0.7130(3) -0.08846(12) 0.0603(8) Uani d 1 . .
    H H7A -0.145423 0.781051 -0.090815 0.072 Uiso calc 1 . .
    H H7B -0.060997 0.611176 -0.061241 0.072 Uiso calc 1 . .
    C C13 0.0849(3) 0.7669(3) 0.06958(13) 0.0584(7) Uani d 1 . .
    H H13 -0.001697 0.708081 0.050074 0.070 Uiso calc 1 . .
    C C12 0.1648(3) 0.7869(3) 0.14445(13) 0.0579(8) Uani d 1 . .
    H H12 0.131692 0.738651 0.174403 0.069 Uiso calc 1 . .
    C C11 0.2923(3) 0.8763(3) 0.17598(13) 0.0508(7) Uani d 1 . .
    C C10 0.3358(3) 0.9513(3) 0.12946(13) 0.0567(7) Uani d 1 . .
    H H10 0.419007 1.016616 0.149006 0.068 Uiso calc 1 . .
    C C9 0.2582(3) 0.9308(3) 0.05489(13) 0.0554(7) Uani d 1 . .
    H H9 0.290049 0.982488 0.025065 0.066 Uiso calc 1 . .
    C C14 0.3648(3) 0.8223(3) 0.29852(13) 0.0590(7) Uani d 1 . .
    H H14 0.285013 0.752151 0.283243 0.071 Uiso calc 1 . .
    C C15 0.4635(3) 0.8382(3) 0.37661(13) 0.0515(7) Uani d 1 . .
    C C16 0.5780(3) 0.9501(3) 0.40340(13) 0.0598(8) Uani d 1 . .
    H H16 0.592239 1.021323 0.371868 0.072 Uiso calc 1 . .
    C C17 0.6708(3) 0.9544(3) 0.47755(14) 0.0647(8) Uani d 1 . .
    H H17 0.748321 1.028674 0.496625 0.078 Uiso calc 1 . .
    C C18 0.6472(3) 0.8476(3) 0.52292(14) 0.0616(8) Uani d 1 . .
    H H18 0.708703 0.847287 0.573011 0.074 Uiso calc 1 . .
    C C19 0.5308(3) 0.7418(3) 0.49240(14) 0.0594(7) Uani d 1 . .
    H H19 0.514376 0.670992 0.523359 0.071 Uiso calc 1 . .
    H H1 -0.278(3) 0.416(4) -0.3883(16) 0.133(15) Uiso d 1 . .
loop_
    _atom_site_aniso_label
    _atom_site_aniso_U_11
    _atom_site_aniso_U_22
    _atom_site_aniso_U_33
    _atom_site_aniso_U_12
    _atom_site_aniso_U_13
    _atom_site_aniso_U_23
    O1 0.0697(15) 0.0891(15) 0.0397(11) -0.0111(13) 0.0222(11) -0.0157(10)
    N2 0.0604(15) 0.0689(15) 0.0356(13) -0.0049(11) 0.0167(12) 0.0004(10)
    N1 0.0669(16) 0.0712(16) 0.0359(13) -0.0119(13) 0.0236(12) -0.0055(11)
    N3 0.0579(15) 0.0626(15) 0.0346(13) -0.0040(12) 0.0137(12) -0.0020(11)
    C6 0.0483(18) 0.083(2) 0.0389(17) 0.0012(16) 0.0083(15) -0.0036(14)
    C1 0.063(2) 0.0563(19) 0.0415(17) -0.0068(15) 0.0248(16) -0.0053(13)
    C2 0.0477(19) 0.071(2) 0.0448(17) 0.0031(15) 0.0160(15) -0.0046(14)
    C3 0.0480(18) 0.0675(19) 0.0385(16) 0.0028(15) 0.0091(14) -0.0027(13)
    C4 0.0574(19) 0.0574(18) 0.0360(16) 0.0008(14) 0.0187(15) -0.0017(12)
    C5 0.056(2) 0.077(2) 0.0458(17) 0.0045(15) 0.0208(16) -0.0058(14)
    C8 0.0572(19) 0.0510(18) 0.0332(15) 0.0044(14) 0.0172(14) 0.0008(12)
    C7 0.0610(19) 0.072(2) 0.0436(17) -0.0006(16) 0.0216(15) -0.0059(14)
    C13 0.0591(18) 0.073(2) 0.0391(17) -0.0132(15) 0.0198(15) -0.0047(13)
    C12 0.0629(19) 0.068(2) 0.0411(17) -0.0106(16) 0.0237(15) -0.0001(13)
    C11 0.0574(19) 0.0553(18) 0.0352(16) -0.0046(14) 0.0182(15) 0.0004(13)
    C10 0.0584(19) 0.0597(19) 0.0475(17) -0.0085(14) 0.0216(16) -0.0041(13)
    C9 0.063(2) 0.062(2) 0.0435(17) -0.0077(15) 0.0272(16) -0.0019(13)
    C14 0.0554(17) 0.0665(19) 0.0426(17) -0.0065(14) 0.0130(14) -0.0040(13)
    C15 0.0539(18) 0.0554(19) 0.0398(16) 0.0045(15) 0.0179(15) -0.0044(13)
    C16 0.066(2) 0.065(2) 0.0465(18) -0.0075(16) 0.0251(16) -0.0048(14)
    C17 0.060(2) 0.068(2) 0.0556(19) -0.0099(15) 0.0192(17) -0.0072(15)
    C18 0.061(2) 0.067(2) 0.0398(16) 0.0021(16) 0.0099(15) -0.0047(15)
    C19 0.069(2) 0.0624(19) 0.0396(18) -0.0046(17) 0.0198(16) -0.0007(13)
_geom_special_details
;
 All esds (except the esd in the dihedral angle between two l.s. planes)
 are estimated using the full covariance matrix.  The cell esds are taken
 into account individually in the estimation of esds in distances, angles
 and torsion angles; correlations between esds in cell parameters are only
 used when they are defined by crystal symmetry.  An approximate (isotropic)
 treatment of cell esds is used for estimating esds involving l.s. planes.
;
loop_
    _geom_bond_atom_site_label_1
    _geom_bond_atom_site_label_2
    _geom_bond_site_symmetry_2
    _geom_bond_distance
    _geom_bond_publ_flag
    O1 C1 . 1.388(3) ?
    O1 H1 . 0.879(17) ?
    N2 C14 . 1.256(3) ?
    N2 C11 . 1.409(3) ?
    N1 C8 . 1.368(3) ?
    N1 C7 . 1.439(3) ?
    N1 H1A . 0.8600 ?
    N3 C19 . 1.341(3) ?
    N3 C15 . 1.347(3) ?
    C6 C1 . 1.374(3) ?
    C6 C5 . 1.390(3) ?
    C6 H6 . 0.9300 ?
    C1 C2 . 1.376(3) ?
    C2 C3 . 1.382(3) ?
    C2 H2 . 0.9300 ?
    C3 C4 . 1.384(3) ?
    C3 H3 . 0.9300 ?
    C4 C5 . 1.378(3) ?
    C4 C7 . 1.512(3) ?
    C5 H5 . 0.9300 ?
    C8 C13 . 1.391(3) ?
    C8 C9 . 1.394(3) ?
    C7 H7A . 0.9700 ?
    C7 H7B . 0.9700 ?
    C13 C12 . 1.384(3) ?
    C13 H13 . 0.9300 ?
    C12 C11 . 1.380(3) ?
    C12 H12 . 0.9300 ?
    C11 C10 . 1.387(3) ?
    C10 C9 . 1.377(3) ?
    C10 H10 . 0.9300 ?
    C9 H9 . 0.9300 ?
    C14 C15 . 1.460(3) ?
    C14 H14 . 0.9300 ?
    C15 C16 . 1.385(3) ?
    C16 C17 . 1.380(3) ?
    C16 H16 . 0.9300 ?
    C17 C18 . 1.376(3) ?
    C17 H17 . 0.9300 ?
    C18 C19 . 1.369(3) ?
    C18 H18 . 0.9300 ?
    C19 H19 . 0.9300 ?
loop_
    _geom_angle_atom_site_label_1
    _geom_angle_atom_site_label_2
    _geom_angle_atom_site_label_3
    _geom_angle_site_symmetry_1
    _geom_angle_site_symmetry_3
    _geom_angle
    _geom_angle_publ_flag
    C1 O1 H1 . . 112(2) ?
    C14 N2 C11 . . 121.5(2) ?
    C8 N1 C7 . . 123.4(2) ?
    C8 N1 H1A . . 118.3 ?
    C7 N1 H1A . . 118.3 ?
    C19 N3 C15 . . 117.2(2) ?
    C1 C6 C5 . . 120.0(2) ?
    C1 C6 H6 . . 120.0 ?
    C5 C6 H6 . . 120.0 ?
    C6 C1 C2 . . 119.9(2) ?
    C6 C1 O1 . . 120.3(2) ?
    C2 C1 O1 . . 119.8(3) ?
    C1 C2 C3 . . 119.6(2) ?
    C1 C2 H2 . . 120.2 ?
    C3 C2 H2 . . 120.2 ?
    C2 C3 C4 . . 121.3(2) ?
    C2 C3 H3 . . 119.3 ?
    C4 C3 H3 . . 119.3 ?
    C5 C4 C3 . . 118.2(2) ?
    C5 C4 C7 . . 120.0(2) ?
    C3 C4 C7 . . 121.7(2) ?
    C4 C5 C6 . . 120.8(2) ?
    C4 C5 H5 . . 119.6 ?
    C6 C5 H5 . . 119.6 ?
    N1 C8 C13 . . 123.3(2) ?
    N1 C8 C9 . . 119.4(2) ?
    C13 C8 C9 . . 117.3(2) ?
    N1 C7 C4 . . 112.3(2) ?
    N1 C7 H7A . . 109.2 ?
    C4 C7 H7A . . 109.2 ?
    N1 C7 H7B . . 109.2 ?
    C4 C7 H7B . . 109.2 ?
    H7A C7 H7B . . 107.9 ?
    C12 C13 C8 . . 120.6(2) ?
    C12 C13 H13 . . 119.7 ?
    C8 C13 H13 . . 119.7 ?
    C11 C12 C13 . . 121.9(2) ?
    C11 C12 H12 . . 119.0 ?
    C13 C12 H12 . . 119.0 ?
    C12 C11 C10 . . 117.4(2) ?
    C12 C11 N2 . . 126.7(2) ?
    C10 C11 N2 . . 116.0(2) ?
    C9 C10 C11 . . 121.2(2) ?
    C9 C10 H10 . . 119.4 ?
    C11 C10 H10 . . 119.4 ?
    C10 C9 C8 . . 121.3(2) ?
    C10 C9 H9 . . 119.3 ?
    C8 C9 H9 . . 119.3 ?
    N2 C14 C15 . . 122.2(3) ?
    N2 C14 H14 . . 118.9 ?
    C15 C14 H14 . . 118.9 ?
    N3 C15 C16 . . 122.2(2) ?
    N3 C15 C14 . . 115.9(2) ?
    C16 C15 C14 . . 121.9(2) ?
    C17 C16 C15 . . 119.1(2) ?
    C17 C16 H16 . . 120.5 ?
    C15 C16 H16 . . 120.5 ?
    C18 C17 C16 . . 119.2(3) ?
    C18 C17 H17 . . 120.4 ?
    C16 C17 H17 . . 120.4 ?
    C19 C18 C17 . . 118.3(2) ?
    C19 C18 H18 . . 120.9 ?
    C17 C18 H18 . . 120.9 ?
    N3 C19 C18 . . 124.0(2) ?
    N3 C19 H19 . . 118.0 ?
    C18 C19 H19 . . 118.0 ?
loop_
    _geom_torsion_atom_site_label_1
    _geom_torsion_atom_site_label_2
    _geom_torsion_atom_site_label_3
    _geom_torsion_atom_site_label_4
    _geom_torsion_site_symmetry_1
    _geom_torsion_site_symmetry_2
    _geom_torsion_site_symmetry_3
    _geom_torsion_site_symmetry_4
    _geom_torsion
    _geom_torsion_publ_flag
    C5 C6 C1 C2 . . . . -3.1(4) ?
    C5 C6 C1 O1 . . . . 176.5(2) ?
    C6 C1 C2 C3 . . . . 2.6(4) ?
    O1 C1 C2 C3 . . . . -177.0(2) ?
    C1 C2 C3 C4 . . . . 0.3(4) ?
    C2 C3 C4 C5 . . . . -2.6(4) ?
    C2 C3 C4 C7 . . . . 173.8(2) ?
    C3 C4 C5 C6 . . . . 2.1(4) ?
    C7 C4 C5 C6 . . . . -174.3(2) ?
    C1 C6 C5 C4 . . . . 0.7(4) ?
    C7 N1 C8 C13 . . . . 3.9(4) ?
    C7 N1 C8 C9 . . . . -177.7(2) ?
    C8 N1 C7 C4 . . . . -166.3(2) ?
    C5 C4 C7 N1 . . . . -137.0(2) ?
    C3 C4 C7 N1 . . . . 46.7(3) ?
    N1 C8 C13 C12 . . . . 174.1(2) ?
    C9 C8 C13 C12 . . . . -4.3(4) ?
    C8 C13 C12 C11 . . . . 1.5(4) ?
    C13 C12 C11 C10 . . . . 2.1(4) ?
    C13 C12 C11 N2 . . . . -178.0(2) ?
    C14 N2 C11 C12 . . . . 8.6(4) ?
    C14 N2 C11 C10 . . . . -171.5(2) ?
    C12 C11 C10 C9 . . . . -2.9(4) ?
    N2 C11 C10 C9 . . . . 177.2(2) ?
    C11 C10 C9 C8 . . . . 0.0(4) ?
    N1 C8 C9 C10 . . . . -174.9(2) ?
    C13 C8 C9 C10 . . . . 3.5(4) ?
    C11 N2 C14 C15 . . . . 176.4(2) ?
    C19 N3 C15 C16 . . . . -0.2(3) ?
    C19 N3 C15 C14 . . . . 177.8(2) ?
    N2 C14 C15 N3 . . . . -173.0(2) ?
    N2 C14 C15 C16 . . . . 5.0(4) ?
    N3 C15 C16 C17 . . . . 0.4(4) ?
    C14 C15 C16 C17 . . . . -177.5(2) ?
    C15 C16 C17 C18 . . . . 0.0(4) ?
    C16 C17 C18 C19 . . . . -0.7(4) ?
    C15 N3 C19 C18 . . . . -0.5(4) ?
    C17 C18 C19 N3 . . . . 1.0(4) ?
loop_
    _geom_hbond_atom_site_label_D
    _geom_hbond_atom_site_label_H
    _geom_hbond_atom_site_label_A
    _geom_hbond_site_symmetry_A
    _geom_hbond_distance_DH
    _geom_hbond_distance_HA
    _geom_hbond_distance_DA
    _geom_hbond_angle_DHA
    O1 H1 N3 3_565 0.88(2) 1.92(2) 2.796(3) 179(3)
    N1 H1A O1 2_554 0.86 2.13 2.982(3) 170
    C7 H7A Cg 3_575 0.97 2.93 3.687(3) 136
_shelx_hkl_file
;
   0   0  -1   -0.02    0.26
   0   0  -1    0.07    0.35
   0   0   1   -0.25    0.28
   0   0   1   -0.15    0.25
   0   0  -2    4.88    0.84
   0   0  -2    4.97    0.97
   0   0   2    4.10    0.88
   0   0  -3    0.15    0.63
   0   0  -3   -0.24    0.74
   0   0   3    0.61    0.73
   0   0  -4   16.87    2.15
   0   0  -4   16.92    2.29
   0   0   4   15.20    2.16
   0   0  -5    0.98    1.31
   0   0  -5    0.36    1.33
   0   0   5    0.53    1.09
   0   0  -6   -0.19    1.39
   0   0  -6    1.54    1.62
   0   0   6    2.51    1.57
   0   0  -7    1.22    1.42
   0   0  -7   -0.71    1.51
   0   0   7   -0.28    1.03
   0   0   7    1.12    1.40
   0   0  -8    2.11    1.82
   0   0  -8    0.67    1.88
   0   0   8    1.22    1.44
   0   0   8    2.46    1.76
   0   0  -9   -0.07    1.61
   0   0  -9    0.44    2.03
   0   0   9    0.24    1.94
   0   0   9    1.00    1.47
   0   0   9    0.48    1.58
   0   0 -10    1.64    2.03
   0   0 -10   -0.53    2.06
   0   0 -10   -0.12    2.00
   0   0  10    1.69    2.28
   0   0  10    1.98    1.77
   0   0  10    0.81    1.63
   0   0 -11    0.75    1.67
   0   0 -11    0.52    2.53
   0   0 -11   -0.37    2.38
   0   0  11    0.17    2.17
   0   0  11    0.30    1.45
   0   0  11   -0.13    1.89
   0   0 -12    2.18    2.41
   0   0 -12    0.16    2.72
   0   0 -12   -1.41    2.51
   0   0 -12    0.54    2.75
   0   0  12    1.06    2.44
   0   0  12   -0.35    1.74
   0   0  12   -0.47    1.84
   0   0 -13    0.75    2.10
   0   0 -13    0.13    2.91
   0   0  13    1.80    2.88
   0   0  13   -0.64    1.81
   0   0  13    0.91    2.36
   0   0 -14    0.67    2.88
   0   0 -14    1.56    3.32
   0   0  14   -1.12    2.49
   0   0  14   -0.04    2.00
   0   0  14    1.63    2.61
   0   0 -15   -2.09    2.53
   0   0  15   -1.52    2.83
   0   0  15    0.16    2.33
   0   0  15    0.79    2.66
   0   0 -16   16.77    5.09
   0   0  16   27.81    5.96
   0   0 -17    0.90    3.26
   0   0  17    0.29    3.56
   0  -1   0   -0.02    0.61
   0   1   0    0.46    0.51
   0  -1  -1   32.47    2.18
   0   1  -1   33.65    1.66
   0  -1  -2  195.19    5.76
   0   1  -2  189.02    4.40
   0   1  -2  195.37    4.44
   0   1   2  186.10    3.49
   0   1   2  196.56    3.58
   0  -1  -3   98.37    4.62
   0  -1   3   98.57    3.78
   0   1  -3   85.27    2.93
   0   1  -3   96.23    3.97
   0   1  -3   97.57    3.96
   0   1   3   90.58    3.31
   0   1   3  103.77    3.58
   0  -1  -4    5.31    1.75
   0  -1  -4    2.07    0.96
   0  -1   4    9.99    1.80
   0   1  -4    8.31    1.59
   0   1  -4    8.52    1.93
   0   1   4    7.83    1.63
   0   1   4    9.42    1.81
   0  -1  -5    9.42    2.35
   0  -1  -5    8.85    1.91
   0  -1   5    7.53    1.90
   0   1  -5    6.05    1.59
   0   1  -5    6.49    2.09
   0   1   5    9.60    2.30
   0   1   5    7.72    1.89
   0   1   5    8.59    2.07
   0  -1  -6    1.39    1.52
   0  -1  -6    0.79    1.46
   0  -1   6   -0.07    1.08
   0   1  -6    0.57    1.19
   0   1  -6    0.76    1.63
   0   1  -6   -0.66    1.40
   0   1   6   -0.75    1.19
   0   1   6    0.16    1.21
   0   1   6    0.50    1.30
   0  -1  -7    0.78    1.37
   0  -1  -7    0.65    1.54
   0  -1   7    1.49    1.48
   0   1  -7    0.42    1.15
   0   1  -7    2.88    1.96
   0   1  -7    0.91    1.77
   0   1   7    1.00    1.53
   0   1   7    0.50    1.37
   0   1   7    0.39    1.36
   0  -1  -8  193.11    9.17
   0  -1  -8  203.70    8.48
   0  -1   8  205.05    9.07
   0   1  -8  189.09    7.41
   0   1  -8  204.29    8.19
   0   1  -8  204.09    9.29
   0   1   8  199.79    7.69
   0   1   8  194.96    9.02
   0   1   8  199.13    8.83
   0  -1  -9    8.08    3.06
   0  -1  -9   10.71    3.48
   0  -1  -9   11.44    3.12
   0  -1   9   12.69    3.19
   0   1  -9    9.64    2.59
   0   1  -9   11.72    3.26
   0   1  -9   13.84    3.61
   0   1   9   11.53    2.92
   0   1   9   12.42    3.29
   0   1   9   10.50    3.01
   0  -1 -10    8.09    3.15
   0  -1 -10    9.40    3.65
   0  -1 -10    5.94    2.83
   0  -1  10    6.06    2.71
   0  -1  10   10.83    2.48
   0  -1  10    9.37    3.07
   0   1 -10    9.89    2.80
   0   1 -10    8.82    3.24
   0   1 -10    8.37    3.44
   0   1  10   10.57    3.05
   0   1  10    8.12    2.97
   0   1  10   11.31    3.30
   0  -1 -11   60.48    6.16
   0  -1 -11   64.35    6.79
   0  -1  11   65.91    5.73
   0  -1  11   69.00    5.33
   0  -1  11   60.10    6.23
   0   1 -11   63.75    5.46
   0   1 -11   60.73    5.69
   0   1 -11   63.67    6.53
   0   1  11   66.37    5.81
   0   1  11   61.97    6.07
   0   1  11   69.99    6.63
   0  -1 -12    2.31    2.48
   0  -1 -12    1.20    2.79
   0  -1  12    0.41    2.42
   0  -1  12   -0.24    2.34
   0  -1  12    1.35    1.85
   0  -1  12   -0.54    1.93
   0   1 -12    0.27    2.10
   0   1 -12    0.21    2.73
   0   1 -12   -1.05    2.55
   0   1  12    0.19    2.08
   0   1  12    0.40    1.80
   0   1  12    1.99    2.20
   0  -1 -13   14.67    4.41
   0  -1 -13   15.43    5.00
   0  -1  13   15.59    4.15
   0  -1  13   16.98    4.53
   0   1 -13   13.50    3.71
   0   1 -13   16.48    4.66
   0   1 -13   12.29    4.61
   0   1  13   15.27    4.21
   0   1  13   13.46    4.30
   0  -1 -14    4.06    3.57
   0  -1 -14    1.00    3.23
   0   1 -14    2.81    3.06
   0   1 -14    3.38    3.54
   0   1 -14    1.00    3.40
   0   1  14    1.51    2.53
   0   1  14    1.33    2.73
   0  -1 -15   31.30    6.20
   0  -1 -15   40.61    7.93
   0   1 -15   53.29    7.37
   0   1  15   54.24    7.38
   0   1  15   52.36    7.47
   0   1  15   47.81    7.54
   0  -1 -16    4.08    3.23
   0  -1 -16    4.44    4.24
   0   1  16    4.79    4.03
   0   1  16    1.50    2.78
   0   1  16    4.56    4.10
   0  -1 -17   -0.60    2.99
   0   1  17    3.20    4.03
   0   1  17    0.37    2.80
   0   1  17    2.92    4.02
   0  -1 -18    2.23    3.42
   0   1  18    1.16    3.83
   0  -1 -19    1.05    3.66
   0   1  19   -0.69    3.99
   0   1  20    1.97    4.77
   0  -2   0  104.05    4.63
   0   2   0  105.22    4.64
   0  -2  -1 2108.33   22.37
   0  -2   1 2028.43   19.28
   0   2  -1 2113.00   19.86
   0  -2  -2  240.88    8.02
   0   2  -2  245.13    6.18
   0  -2  -3  115.94    6.00
   0   2  -3  112.39    4.13
   0   2  -3  108.30    4.16
   0   2  -3  113.85    4.16
   0  -2  -4   10.57    2.58
   0   2  -4   12.29    1.91
   0   2  -4   11.02    2.16
   0   2  -4   14.87    2.25
   0   2   4   10.09    1.57
   0   2   4   11.87    1.69
   0  -2  -5    9.88    2.89
   0   2  -5    6.48    1.72
   0   2  -5    7.22    1.91
   0   2  -5    6.05    2.10
   0   2  -5    8.81    2.21
   0   2   5    7.07    2.39
   0   2   5    7.52    1.77
   0   2   5   10.95    2.02
   0  -2  -6    1.74    1.74
   0  -2   6    2.29    1.45
   0   2  -6    2.26    1.37
   0   2  -6    2.88    1.79
   0   2  -6    3.18    1.98
   0   2   6    1.69    1.17
   0   2   6    1.56    1.66
   0   2   6    1.04    1.20
   0   2   6    4.17    1.71
   0  -2  -7   11.07    3.31
   0  -2  -7   13.57    3.10
   0  -2   7   10.48    2.42
   0   2  -7   12.74    2.18
   0   2  -7   14.64    2.91
   0   2  -7   12.04    3.02
   0   2   7   10.64    2.07
   0   2   7   13.84    3.42
   0   2   7   12.52    2.64
   0   2   7   14.90    2.83
   0  -2  -8  172.59    9.55
   0  -2  -8  160.50    8.36
   0  -2   8  177.35    9.32
   0  -2   8  176.22    8.24
   0   2  -8  142.95    6.02
   0   2  -8  166.21    7.62
   0   2  -8  166.49    8.65
   0   2   8  162.08    6.46
   0   2   8  166.01    9.30
   0   2   8  173.96    8.11
   0  -2  -9    1.12    2.06
   0  -2  -9    1.26    2.12
   0  -2   9    0.89    1.98
   0  -2   9    0.99    1.68
   0   2  -9    0.22    1.55
   0   2  -9    1.26    2.15
   0   2  -9   -0.70    1.99
   0   2   9    0.36    1.71
   0   2   9    2.78    2.12
   0   2   9    2.25    1.98
   0  -2 -10    6.85    2.89
   0  -2 -10    3.94    2.65
   0  -2  10    6.10    3.16
   0  -2  10    7.81    2.87
   0   2 -10    5.72    2.16
   0   2 -10    7.10    3.19
   0   2 -10    8.48    3.44
   0   2  10    8.67    2.92
   0   2  10    3.35    2.40
   0   2  10    9.95    3.21
   0  -2 -11    2.92    2.97
   0  -2 -11    0.40    2.49
   0  -2  11    1.13    2.35
   0   2 -11    0.36    1.84
   0   2 -11    1.19    2.68
   0   2 -11   -0.97    2.50
   0   2  11    0.77    2.18
   0   2  11    0.99    1.89
   0   2  11    2.43    2.45
   0  -2 -12   20.64    5.22
   0  -2 -12   23.93    5.38
   0  -2  12   39.12    6.64
   0   2 -12   23.87    4.01
   0   2 -12   23.96    5.01
   0   2 -12   26.96    5.70
   0   2  12   26.96    4.64
   0   2  12   29.19    5.70
   0   2  12   24.18    4.96
   0  -2 -13    8.24    3.78
   0  -2 -13    8.72    4.41
   0  -2  13   16.34    5.27
   0   2 -13   17.59    4.83
   0   2 -13   13.24    4.86
   0   2  13    7.73    3.65
   0   2  13   14.37    4.70
   0   2  13   11.35    4.14
   0  -2 -14   33.78    6.65
   0  -2 -14   44.49    7.74
   0  -2  14   65.75    9.04
   0   2 -14   64.67    7.96
   0   2 -14   49.51    7.70
   0   2  14   59.39    6.61
   0   2  14   55.65    7.85
   0   2  14   48.99    7.27
   0  -2 -15    2.09    2.97
   0  -2 -15   -0.03    3.56
   0   2 -15    6.40    4.17
   0   2 -15    2.08    4.46
   0   2  15    3.14    3.19
   0   2  15    5.10    3.49
   0   2  15    3.79    3.64
   0  -2 -16   21.61    6.20
   0  -2 -16   19.28    6.28
   0   2 -16   22.16    6.02
   0   2  16   19.68    5.27
   0   2  16   21.42    5.98
   0   2  16   23.13    6.33
   0  -2 -17    3.02    3.50
   0  -2 -17    0.10    3.78
   0   2 -17    3.95    4.41
   0   2  17    1.52    3.44
   0   2  17    0.12    3.54
   0  -2 -18    2.39    3.55
   0  -2 -18    2.34    4.74
   0   2  18    2.42    4.34
   0   2  18    2.24    3.83
   0   2  18    1.44    4.47
   0  -2 -19    0.16    3.90
   0  -2 -19   -0.19    4.25
   0   2  19    0.54    4.28
   0   2  19    1.65    3.89
   0   2  19    0.88    4.78
   0  -2 -20   -0.09    3.60
   0   2  20    0.14    4.32
   0   2  20   -2.60    3.33
   0  -2 -21    1.27    4.59
   0   2  21    6.19    5.43
   0   2  22    1.16    5.27
   0  -3   0    0.00    1.25
   0   3   0   -0.32    1.23
   0  -3  -1    0.42    1.57
   0  -3   1    0.09    1.00
   0   3  -1   -0.45    1.09
   0   3   1    0.70    1.56
   0  -3  -2   28.44    3.48
   0   3  -2   23.30    2.63
   0  -3  -3  278.65   10.65
   0   3  -3  269.14    7.90
   0   3  -3  270.44    6.15
   0   3  -3  271.03    6.08
   0  -3  -4    2.69    2.09
   0  -3   4    2.79    1.49
   0   3  -4    2.26    1.50
   0   3  -4    0.95    1.33
   0   3  -4    2.88    1.42
   0   3   4    1.75    1.64
   0  -3  -5    3.93    2.23
   0  -3  -5    0.70    1.34
   0  -3   5    2.45    1.67
   0   3  -5    4.45    1.59
   0   3  -5    0.96    1.57
   0   3  -5    2.00    1.46
   0   3   5   -0.25    1.48
   0   3   5    2.12    1.13
   0  -3  -6   91.14    7.05
   0  -3  -6   90.36    5.32
   0  -3   6   95.29    6.20
   0   3  -6   84.07    4.45
   0   3  -6   86.32    4.38
   0   3  -6   93.12    5.84
   0   3  -6  103.09    6.08
   0   3   6   93.65    7.19
   0   3   6   86.24    4.49
   0   3   6  108.03    5.10
   0  -3  -7    4.70    2.49
   0  -3  -7    5.11    2.22
   0  -3   7    2.86    2.07
   0   3  -7    3.79    1.90
   0   3  -7    3.29    2.07
   0   3  -7    3.92    2.35
   0   3  -7    4.25    2.48
   0   3   7    4.94    2.71
   0   3   7    6.22    2.06
   0  -3  -8   22.02    4.88
   0  -3  -8   21.58    3.89
   0  -3   8   20.12    4.14
   0   3  -8   18.57    2.89
   0   3  -8   24.23    3.81
   0   3  -8   26.67    4.37
   0   3   8   23.55    2.50
   0   3   8   21.85    4.71
   0   3   8   24.51    3.58
   0   3   8   25.48    3.73
   0  -3  -9   34.04    6.00
   0  -3  -9   34.15    5.02
   0  -3   9   40.06    5.68
   0   3  -9   34.18    3.40
   0   3  -9   39.97    5.13
   0   3  -9   37.70    5.45
   0   3   9   34.97    3.54
   0   3   9   33.04    5.74
   0   3   9   40.60    4.60
   0  -3 -10   -2.08    2.08
   0  -3 -10    0.63    2.39
   0  -3  10   -0.36    1.87
   0   3 -10    0.28    2.37
   0   3 -10   -0.48    2.49
   0   3  10    0.96    2.14
   0   3  10    0.32    1.89
   0   3  10   -0.44    2.00
   0  -3 -11    3.14    2.95
   0  -3 -11    5.03    3.31
   0  -3  11    7.23    3.53
   0   3 -11    7.80    3.70
   0   3 -11   10.04    4.23
   0   3  11   10.95    3.36
   0   3  11    3.13    2.46
   0   3  11    4.18    2.79
   0  -3 -12    2.91    2.89
   0  -3 -12    1.24    2.96
   0  -3  12    1.76    2.85
   0   3 -12    0.51    2.86
   0   3 -12   -0.70    3.15
   0   3  12   -1.05    2.38
   0   3  12    0.97    2.35
   0   3  12   -0.55    2.55
   0  -3 -13    2.79    3.22
   0  -3 -13    6.96    3.94
   0  -3  13    4.16    3.48
   0   3 -13    4.78    3.73
   0   3 -13    8.43    4.47
   0   3  13    6.76    3.62
   0   3  13    2.88    2.87
   0   3  13    6.22    3.67
   0  -3 -14    1.34    2.58
   0  -3 -14    0.88    3.35
   0  -3  14    2.90    3.53
   0   3 -14    5.61    4.29
   0   3 -14    5.83    4.79
   0   3  14    0.88    2.96
   0   3  14    4.65    3.47
   0   3  14    2.37    3.44
   0  -3 -15    4.82    4.11
   0  -3 -15    1.60    3.59
   0  -3  15    4.41    3.85
   0   3 -15    0.89    3.84
   0   3 -15    4.30    4.61
   0   3  15    6.76    4.19
   0   3  15    4.92    3.87
   0   3  15    4.73    4.02
   0  -3 -16    1.93    2.97
   0  -3 -16    2.36    3.97
   0  -3  16   -0.93    3.15
   0   3 -16    1.51    4.14
   0   3 -16    3.41    4.70
   0   3  16    5.11    3.86
   0   3  16    1.10    3.10
   0   3  16    1.08    3.89
   0  -3 -17    0.74    3.33
   0  -3 -17    1.47    4.09
   0   3 -17    0.89    4.25
   0   3  17    0.74    3.72
   0   3  17    1.55    3.51
   0   3  17    1.03    3.99
   0  -3 -18   -0.32    3.61
   0  -3 -18   -1.88    3.83
   0   3 -18    2.20    5.30
   0   3  18    2.21    4.20
   0   3  18   -3.02    3.14
   0   3  18   -1.02    4.51
   0  -3 -19    1.69    3.82
   0  -3 -19    2.10    4.96
   0   3 -19    5.69    5.50
   0   3  19    1.96    4.04
   0   3  19    3.32    5.46
   0  -3 -20    2.59    4.31
   0  -3 -20    1.93    5.18
   0   3  20   -0.85    4.58
   0   3  20    0.77    4.41
   0   3  20   -0.95    5.21
   0  -3 -21    3.57    5.04
   0  -3 -21   -2.59    5.35
   0   3  21   -0.53    4.85
   0   3  21   -1.28    4.57
   0  -3 -22    0.25    4.79
   0   3  22    1.52    5.52
   0   3  23    4.17    6.19
   0  -4   0   18.61    3.61
   0   4   0   18.21    3.60
   0  -4  -1    2.41    2.10
   0  -4   1    2.11    1.81
   0   4  -1    1.95    1.96
   0   4   1    3.91    2.19
   0  -4  -2   97.48    6.93
   0  -4   2   86.98    4.00
   0   4  -2   92.91    5.83
   0   4   2  105.13    7.23
   0  -4  -3    7.38    2.83
   0  -4   3    5.41    1.76
   0   4  -3    9.76    2.73
   0   4   3   12.83    3.52
   0  -4  -4   37.03    5.58
   0  -4  -4   30.40    2.51
   0  -4   4   31.67    3.34
   0   4  -4   38.35    3.85
   0   4  -4   34.37    3.14
   0   4  -4   35.85    3.07
   0   4   4   42.43    5.68
   0  -4  -5  113.78    8.40
   0  -4  -5  105.41    5.02
   0  -4   5  117.85    6.55
   0   4  -5  124.41    6.24
   0   4  -5  108.30    5.74
   0   4  -5  113.98    5.91
   0   4   5  125.44    8.76
   0  -4  -6   44.44    6.50
   0  -4  -6   39.11    3.68
   0  -4   6   51.85    4.90
   0   4  -6   45.69    4.01
   0   4  -6   49.72    4.59
   0   4   6   52.47    6.84
   0   4   6   49.30    3.28
   0  -4  -7    3.77    3.04
   0  -4  -7    2.42    2.09
   0  -4   7    0.85    1.97
   0   4  -7    3.56    2.05
   0   4  -7    1.42    2.08
   0   4  -7    3.94    2.65
   0   4   7    3.88    2.61
   0   4   7    3.67    1.81
   0   4   7    3.71    1.83
   0  -4  -8   12.65    4.39
   0  -4  -8   13.73    3.31
   0  -4   8   18.67    4.21
   0   4  -8   20.94    3.70
   0   4  -8   15.04    3.89
   0   4   8   16.52    4.64
   0  -4  -9   -0.22    2.00
   0  -4  -9    3.30    2.44
   0  -4   9   -0.26    2.13
   0   4  -9    0.54    2.68
   0   4  -9    0.57    2.77
   0   4   9   -0.22    1.64
   0   4   9   -0.06    1.98
   0  -4 -10   -0.14    2.65
   0  -4 -10   -0.73    2.39
   0  -4  10    1.78    2.64
   0   4 -10    0.77    2.69
   0   4 -10   -0.56    2.68
   0   4  10    0.12    2.07
   0   4  10    1.24    2.43
   0   4  10    1.16    2.14
   0  -4 -11    2.39    3.22
   0  -4 -11    1.99    2.98
   0  -4  11    2.57    2.94
   0   4 -11    4.25    3.47
   0   4 -11    2.13    3.17
   0   4  11    4.99    2.80
   0   4  11    3.04    3.23
   0   4  11    3.09    2.75
   0  -4 -12    1.83    2.75
   0  -4 -12    0.19    2.93
   0  -4  12    1.55    2.99
   0   4 -12   -0.63    2.99
   0   4 -12   -0.08    3.28
   0   4  12    1.17    2.80
   0   4  12   -0.05    2.43
   0   4  12    0.88    2.87
   0  -4 -13    2.44    3.39
   0  -4 -13    7.15    4.11
   0  -4  13    7.01    3.95
   0   4 -13    4.66    3.73
   0   4 -13    4.30    4.20
   0   4  13    5.34    3.29
   0   4  13    4.97    3.80
   0   4  13    7.13    3.91
   0  -4 -14   22.26    6.64
   0  -4 -14   16.80    5.44
   0  -4  14   24.06    6.55
   0   4 -14   18.41    5.47
   0   4 -14   26.17    6.88
   0   4  14   26.57    5.39
   0   4  14   24.52    6.89
   0   4  14   26.03    6.20
   0  -4 -15   12.73    5.33
   0  -4 -15   19.66    6.25
   0  -4  15   25.01    7.07
   0   4 -15   22.71    6.18
   0   4 -15   24.43    7.14
   0   4  15   28.16    5.60
   0   4  15   21.33    6.66
   0   4  15   18.34    5.97
   0  -4 -16   -0.11    3.30
   0  -4 -16   -0.57    3.52
   0  -4  16    0.74    3.69
   0   4 -16   -1.47    4.05
   0   4 -16    3.18    5.11
   0   4  16    2.10    3.51
   0   4  16    0.11    3.48
   0   4  16    0.20    3.72
   0  -4 -17   -0.84    3.61
   0  -4 -17    0.94    3.95
   0  -4  17    0.11    3.49
   0   4 -17    1.13    4.25
   0   4 -17    2.92    5.28
   0   4  17    0.57    3.11
   0   4  17   -1.94    3.34
   0   4  17    5.90    4.74
   0  -4 -18    5.79    4.96
   0  -4 -18    2.70    4.58
   0   4 -18    4.10    5.40
   0   4  18    3.36    4.53
   0   4  18    3.11    4.47
   0   4  18    0.15    4.68
   0  -4 -19    1.98    4.00
   0  -4 -19    3.75    5.07
   0   4 -19    0.09    5.11
   0   4  19    1.87    3.98
   0   4  19    0.71    4.58
   0   4  19    4.05    5.36
   0  -4 -20   -0.84    3.76
   0  -4 -20   -0.13    4.95
   0   4 -20    1.32    5.79
   0   4  20    3.38    5.20
   0   4  20   -1.04    5.31
   0  -4 -21    1.29    4.77
   0  -4 -21    2.24    5.92
   0   4  21    1.67    5.01
   0  -4 -22   -0.99    5.01
   0  -4 -22    6.67    6.84
   0   4  22    3.79    6.09
   0   4  22   -0.94    5.64
   0  -5   0    0.12    2.13
   0   5   0   -1.05    1.79
   0   5   0    0.96    1.91
   0  -5  -1   13.30    3.90
   0  -5   1   10.72    3.32
   0   5  -1   12.05    3.47
   0   5  -1   11.65    3.40
   0   5   1   12.39    3.84
   0   5   1    8.72    3.18
   0  -5  -2    2.68    2.53
   0  -5   2    2.02    1.40
   0   5  -2    2.62    2.11
   0   5  -2    1.33    2.07
   0   5   2    1.65    2.31
   0   5   2    2.94    2.34
   0  -5  -3    7.06    3.46
   0  -5   3    5.12    1.97
   0   5  -3    9.33    3.03
   0   5  -3    9.11    2.84
   0   5   3    5.49    3.31
   0   5   3    7.74    3.41
   0  -5  -4   33.06    5.92
   0  -5  -4   28.09    2.43
   0  -5   4   28.00    3.49
   0   5  -4   31.40    4.59
   0   5  -4   26.27    2.98
   0   5  -4   34.07    3.28
   0   5   4   31.70    5.70
   0   5   4   35.69    6.04
   0  -5  -5    8.54    3.92
   0  -5  -5    5.92    1.89
   0  -5  -5    6.91    1.95
   0  -5   5    8.48    2.67
   0   5  -5    9.41    3.13
   0   5  -5    7.34    2.49
   0   5   5    8.65    3.99
   0   5   5    7.98    3.55
   0  -5  -6    3.44    2.88
   0  -5  -6    3.89    2.03
   0  -5   6    4.49    2.54
   0   5  -6    7.06    2.76
   0   5   6    5.48    3.18
   0  -5  -7   14.70    5.09
   0  -5  -7   13.46    3.03
   0  -5   7   15.17    3.68
   0   5  -7   19.24    4.17
   0   5   7   21.47    5.58
   0   5   7   15.38    2.63
   0  -5  -8    1.38    2.87
   0  -5  -8    1.33    2.20
   0  -5   8    0.51    2.07
   0   5  -8    0.88    2.40
   0   5  -8    0.99    2.82
   0   5   8   -0.18    2.36
   0  -5  -9    3.36    3.78
   0  -5  -9    2.03    2.47
   0  -5   9    4.87    3.14
   0   5  -9    2.95    3.04
   0   5  -9    4.05    3.56
   0   5   9    4.10    3.13
   0   5   9    5.91    2.81
   0  -5 -10    3.25    3.92
   0  -5 -10    2.32    2.70
   0  -5  10    2.39    2.88
   0   5 -10    2.71    3.29
   0   5 -10    1.50    3.11
   0   5  10    0.84    3.04
   0   5  10    2.94    2.67
   0  -5 -11    1.90    3.85
   0  -5 -11    2.62    2.93
   0  -5  11    1.63    2.76
   0   5 -11    1.75    3.16
   0   5 -11    3.89    3.74
   0   5  11    3.80    3.50
   0   5  11    4.26    3.21
   0  -5 -12   22.90    6.81
   0  -5 -12   21.56    5.07
   0  -5  12   32.33    6.58
   0   5 -12   33.31    6.17
   0   5 -12   29.58    6.72
   0   5  12   37.86    4.98
   0   5  12   31.39    7.56
   0   5  12   40.66    6.29
   0  -5 -13   -0.37    3.09
   0  -5 -13    0.70    3.13
   0  -5  13    1.18    3.11
   0   5 -13    1.88    3.78
   0   5 -13    4.88    4.65
   0   5  13   -0.80    2.65
   0   5  13   -1.19    2.58
   0   5  13    1.90    3.36
   0  -5 -14   28.98    7.47
   0  -5 -14   28.31    6.39
   0  -5  14   48.77    8.52
   0   5 -14   36.58    6.78
   0   5 -14   43.01    8.41
   0   5  14   47.44    6.34
   0   5  14   37.93    8.74
   0   5  14   42.49    7.33
   0  -5 -15    0.17    3.52
   0  -5 -15    1.50    3.62
   0  -5  15    3.28    3.94
   0   5 -15    5.84    4.73
   0   5 -15    1.56    5.13
   0   5  15   -0.21    3.17
   0   5  15    1.34    3.81
   0   5  15    2.53    4.30
   0  -5 -16    0.00    3.89
   0  -5 -16    2.98    3.96
   0  -5  16   -1.30    3.32
   0   5 -16    1.44    4.30
   0   5 -16    9.79    6.25
   0   5  16    8.29    4.32
   0   5  16    3.33    4.18
   0   5  16    4.18    4.66
   0  -5 -17    0.66    4.18
   0  -5 -17    4.48    4.42
   0  -5  17    1.45    3.87
   0   5 -17    2.85    4.61
   0   5 -17   -1.17    5.46
   0   5  17    1.04    3.15
   0   5  17    1.82    4.12
   0   5  17    3.50    4.63
   0  -5 -18    2.92    4.85
   0  -5 -18   -1.00    3.75
   0  -5  18   -0.58    4.10
   0   5 -18   -1.27    4.62
   0   5 -18   -0.08    6.24
   0   5  18   -1.23    3.48
   0   5  18    1.63    4.77
   0   5  18    1.60    5.01
   0  -5 -19    2.46    5.34
   0  -5 -19    0.98    4.84
   0  -5  19    0.46    4.84
   0   5 -19    1.50    5.70
   0   5  19    3.54    3.82
   0   5  19    4.36    5.21
   0  -5 -20   -0.76    4.42
   0  -5 -20    4.06    5.25
   0   5 -20   -2.27    5.53
   0   5  20    0.80    4.76
   0   5  20    0.56    5.34
   0  -5 -21    1.92    5.54
   0  -5 -21    0.65    5.59
   0   5 -21   -0.45    6.32
   0   5  21    1.02    5.65
   0  -6   0    0.41    2.52
   0   6   0    4.08    3.29
   0   6   0    2.64    2.84
   0  -6  -1    3.45    3.24
   0   6  -1    5.75    3.71
   0   6  -1    3.33    2.82
   0   6   1    4.52    3.36
   0   6   1    5.49    3.31
   0  -6  -2    0.95    2.73
   0  -6   2    1.20    1.57
   0   6  -2   -0.47    2.52
   0   6   2    1.29    3.02
   0   6   2    1.37    2.49
   0  -6  -3    3.99    3.32
   0  -6   3    4.42    2.19
   0   6  -3    1.81    2.73
   0   6   3    3.81    3.44
   0   6   3    4.81    3.03
   0  -6  -4   -0.85    2.58
   0  -6   4    0.46    1.64
   0   6   4    0.58    2.43
   0   6   4    0.73    2.60
   0  -6  -5    1.16    3.22
   0  -6   5    1.94    2.07
   0   6  -5    0.36    2.21
   0   6   5    1.61    2.86
   0   6   5    2.56    3.08
   0  -6  -6    6.79    4.04
   0  -6  -6    7.24    2.46
   0  -6   6   11.15    3.34
   0   6  -6    8.18    3.29
   0   6   6   14.18    5.10
   0   6   6   15.32    5.19
   0  -6  -7    2.57    3.70
   0  -6  -7    2.09    2.20
   0  -6   7    4.76    2.86
   0   6  -7    5.32    3.30
   0   6   7    6.32    4.06
   0   6   7    5.97    3.92
   0  -6  -8    6.04    3.85
   0  -6  -8    5.34    2.90
   0  -6   8    3.76    2.90
   0   6  -8    5.32    2.86
   0   6  -8    4.43    3.46
   0   6   8    5.60    3.86
   0   6   8    4.78    4.00
   0  -6  -9    0.61    3.45
   0  -6  -9    1.76    2.47
   0  -6   9    2.18    2.79
   0   6  -9    0.91    2.92
   0   6  -9    0.33    3.30
   0   6   9    1.72    3.20
   0   6   9    2.03    2.80
   0  -6 -10   -0.41    3.02
   0  -6 -10    0.25    2.61
   0  -6  10   -0.29    2.38
   0   6 -10   -0.57    3.11
   0   6 -10    0.26    3.43
   0   6  10    2.86    3.34
   0   6  10    1.67    2.89
   0  -6 -11    0.55    3.60
   0  -6 -11    2.26    2.86
   0  -6  11    6.48    3.74
   0   6 -11    2.19    3.57
   0   6 -11    1.46    4.01
   0   6  11    0.01    3.11
   0   6  11    4.12    3.57
   0  -6 -12   13.85    6.38
   0  -6 -12   12.46    4.38
   0  -6  12   22.53    6.09
   0   6 -12   20.58    5.68
   0   6 -12   19.80    6.17
   0   6  12   18.40    6.46
   0   6  12   18.50    5.22
   0  -6 -13   -0.05    3.97
   0  -6 -13   -1.53    2.71
   0  -6  13    1.12    3.31
   0   6 -13    0.91    3.78
   0   6 -13    2.19    4.23
   0   6  13   -0.33    2.68
   0   6  13   -0.12    2.95
   0   6  13    0.97    3.54
   0  -6 -14    2.01    3.78
   0  -6 -14    1.51    3.25
   0  -6  14    0.28    3.20
   0   6 -14    3.11    4.18
   0   6 -14    2.74    4.80
   0   6  14    3.01    3.36
   0   6  14   -1.86    3.34
   0   6  14    1.93    4.10
   0  -6 -15    1.22    4.05
   0  -6 -15    1.46    3.73
   0  -6  15    3.74    4.07
   0   6 -15    6.32    4.66
   0   6 -15    1.93    5.18
   0   6  15    6.71    3.94
   0   6  15    3.11    4.49
   0   6  15    2.75    4.72
   0  -6 -16    3.18    4.80
   0  -6 -16    1.95    4.07
   0  -6  16    4.56    4.62
   0   6 -16    4.10    4.71
   0   6 -16    3.12    6.00
   0   6  16    2.84    3.62
   0   6  16    2.28    4.49
   0   6  16    7.14    5.75
   0  -6 -17    1.27    4.36
   0  -6 -17    2.69    4.33
   0  -6  17    1.75    4.33
   0   6 -17    1.18    4.60
   0   6 -17   -1.91    5.43
   0   6  17    0.44    3.31
   0   6  17   -0.70    4.36
   0  -6 -18   -0.64    4.92
   0  -6 -18   -0.40    4.15
   0  -6  18   -2.07    3.64
   0   6 -18    2.50    5.36
   0   6 -18   -1.22    6.10
   0   6  18    3.37    4.69
   0   6  18    0.83    4.99
   0  -6 -19   -1.87    5.23
   0  -6 -19    0.97    4.96
   0  -6  19    0.97    4.45
   0   6 -19   -0.41    5.48
   0   6  19   -0.06    4.05
   0   6  19    2.52    5.42
   0  -6 -20    4.65    5.70
   0  -6  20    3.52    5.86
   0   6 -20    2.28    6.43
   0   6  20    3.44    4.64
   0   6  20    3.09    5.85
   0   7   0    0.25    2.96
   0   7   0    0.23    2.80
   0  -7  -1    2.50    3.50
   0   7  -1    6.68    4.24
   0   7   1    5.08    3.99
   0   7   1    7.88    3.90
   0  -7  -2    5.96    4.28
   0  -7   2    3.87    2.02
   0   7   2    3.27    3.72
   0   7   2    3.53    3.54
   0  -7  -3    1.27    3.39
   0  -7   3   -0.14    1.70
   0   7   3   -1.07    2.46
   0   7   3   -0.17    3.04
   0  -7  -4    0.00    3.06
   0  -7   4    1.41    2.02
   0   7   4   -0.35    2.95
   0   7   4    1.05    3.17
   0  -7  -5   -1.29    2.80
   0  -7   5    1.26    2.21
   0   7  -5   -0.60    2.55
   0   7   5   -0.82    2.94
   0   7   5    0.03    3.00
   0  -7  -6    0.16    3.86
   0  -7  -6    0.87    1.89
   0  -7   6   -1.02    2.12
   0   7  -6   -0.90    2.65
   0   7   6    0.76    2.87
   0   7   6   -0.01    3.01
   0  -7  -7    0.54    3.91
   0  -7  -7    0.10    2.16
   0  -7   7    0.27    2.53
   0   7  -7    0.53    3.08
   0   7   7    0.27    3.04
   0   7   7    2.37    3.53
   0  -7  -8    1.82    3.91
   0  -7  -8   -0.03    2.45
   0  -7   8    1.03    2.55
   0   7  -8    0.15    3.29
   0   7   8    1.75    3.37
   0   7   8    1.85    3.49
   0  -7  -9    5.02    4.71
   0  -7  -9    3.79    2.79
   0  -7   9    2.34    2.83
   0   7  -9    2.72    3.26
   0   7  -9    2.05    3.81
   0   7   9    2.10    3.75
   0   7   9    1.74    3.75
   0   7   9    3.66    3.20
   0  -7 -10    1.64    3.96
   0  -7 -10    1.48    2.76
   0  -7  10    1.69    2.95
   0   7 -10    1.61    3.44
   0   7 -10   -0.80    3.68
   0   7  10   -1.27    2.81
   0   7  10    1.59    3.77
   0   7  10   -0.38    3.22
   0  -7 -11    5.45    5.00
   0  -7 -11    3.81    3.12
   0  -7  11    2.88    3.56
   0   7 -11    4.98    4.22
   0   7 -11    5.67    4.61
   0   7  11    2.89    3.91
   0   7  11    8.67    5.53
   0   7  11    2.26    3.82
   0  -7 -12    2.17    5.61
   0  -7 -12    0.42    3.00
   0  -7  12    3.68    3.73
   0   7 -12    2.03    4.01
   0   7 -12    0.87    4.37
   0   7  12   -0.70    3.70
   0   7  12   -0.91    3.35
   0   7  12    1.04    3.94
   0  -7 -13   -1.16    4.89
   0  -7 -13    0.37    3.01
   0  -7  13   -0.68    2.90
   0   7 -13    1.17    4.26
   0   7 -13    3.72    4.99
   0   7  13   -0.92    3.70
   0   7  13   -1.73    3.23
   0   7  13    0.44    4.15
   0  -7 -14    1.88    5.82
   0  -7 -14    0.24    3.18
   0  -7  14    2.10    3.73
   0   7 -14    1.87    4.84
   0   7 -14    0.47    4.90
   0   7  14    3.45    4.26
   0   7  14    3.54    3.58
   0   7  14   -1.30    3.26
   0   7  14   -2.13    3.97
   0  -7 -15    0.49    4.97
   0  -7 -15    1.11    3.74
   0  -7  15    2.52    4.02
   0   7 -15   -1.45    4.30
   0   7  15    5.97    4.91
   0   7  15    0.91    3.62
   0   7  15   -1.70    4.00
   0  -7 -16    1.98    5.37
   0  -7 -16    1.70    4.06
   0  -7  16   -0.92    3.97
   0   7 -16   -1.05    4.84
   0   7  16    3.16    4.71
   0   7  16    2.33    4.09
   0   7  16    2.28    4.82
   0  -7 -17    0.47    4.98
   0  -7 -17   -0.05    4.25
   0  -7  17    3.34    4.50
   0   7 -17    1.94    5.18
   0   7  17   -2.41    3.98
   0   7  17    2.29    4.22
   0   7  17    2.84    5.35
   0  -7 -18    2.81    4.84
   0  -7  18    3.86    4.97
   0   7 -18    1.68    5.54
   0   7  18    0.59    4.37
   0   7  18   -2.21    4.95
   0  -8  -2    0.15    4.21
   0   8   2    0.16    3.76
   0   8   2    0.94    4.03
   0  -8  -3   -2.58    3.68
   0  -8   3   -0.02    2.08
   0   8   3   -0.11    3.46
   0   8   3    0.14    3.29
   0  -8  -4    1.48    4.24
   0  -8   4    2.41    2.31
   0   8   4    1.18    3.68
   0   8   4    1.34    3.78
   0  -8  -5   -0.12    3.75
   0  -8   5   -0.93    2.29
   0   8  -5    0.82    2.98
   0   8   5   -0.75    3.47
   0   8   5    0.19    3.64
   0  -8  -6    0.61    4.37
   0  -8   6    1.48    2.68
   0   8  -6   -0.33    3.37
   0   8   6   -0.92    3.47
   0   8   6    4.03    4.46
   0  -8  -7    0.03    3.56
   0  -8   7   -0.76    2.57
   0   8  -7    0.74    3.62
   0   8   7   -1.13    3.81
   0   8   7    1.33    3.51
   0  -8  -8    1.25    4.53
   0  -8  -8    1.09    2.38
   0  -8   8   -0.70    2.56
   0   8  -8   -1.33    3.76
   0   8   8    2.32    3.89
   0   8   8    0.12    3.70
   0  -8  -9   -3.06    4.29
   0  -8  -9   -0.30    2.69
   0  -8   9   -0.13    2.70
   0   8  -9   -1.69    3.79
   0   8   9   -0.34    3.21
   0   8   9   -0.53    3.66
   0  -8 -10    1.27    5.58
   0  -8 -10    2.02    2.81
   0  -8  10    3.25    3.40
   0   8 -10    0.65    3.75
   0   8 -10    1.54    4.31
   0   8  10    1.57    4.08
   0   8  10    0.43    4.09
   0   8  10    0.22    3.61
   0  -8 -11    3.59    6.20
   0  -8 -11   -0.31    2.77
   0  -8  11    5.29    4.24
   0   8 -11    1.60    4.27
   0   8 -11    0.34    4.57
   0   8  11    1.48    4.33
   0   8  11    2.41    4.84
   0   8  11    1.37    4.24
   0  -8 -12    5.05    7.00
   0  -8 -12    4.11    3.43
   0  -8  12    2.53    3.84
   0   8 -12    4.66    4.70
   0   8  12    1.90    4.33
   0   8  12    2.98    4.99
   0  -8 -13   -0.89    6.47
   0  -8 -13   -0.37    3.27
   0  -8  13   -0.73    3.32
   0   8 -13    1.54    4.98
   0   8  13    1.33    4.68
   0   8  13   -0.33    4.04
   0  -8 -14   -2.18    5.05
   0  -8 -14    0.83    3.70
   0  -8  14    0.22    3.73
   0   8 -14    4.12    5.50
   0   8  14   -2.04    4.54
   0   8  14    0.58    4.90
   0  -8 -15   -0.99    3.54
   0  -8  15    1.92    4.46
   0   8 -15    1.58    5.79
   0   8  15    2.48    3.96
   0   8  15    4.86    6.01
   0  -9   3    1.26    2.40
   0  -9  -4   -1.99    4.45
   0  -9   4    0.57    2.61
   0   9   4    0.57    4.39
   0  -9  -5    0.72    5.80
   0  -9   5    0.09    2.68
   0   9  -5   -1.51    3.59
   0   9   5   -0.03    4.59
   0   9   5    0.56    4.59
   0  -9  -6    5.91    5.64
   0  -9   6    2.43    3.20
   0   9  -6    0.83    3.87
   0   9   6    1.54    4.55
   0   9   6    0.68    4.60
   0  -9  -7    1.97    6.37
   0  -9   7    1.48    2.94
   0   9   7   -0.06    3.98
   0   9   7   -0.82    4.23
   0  -9  -8    1.02    5.73
   0  -9   8    0.42    3.13
   0   9   8   -1.16    5.13
   0   9   8   -2.25    4.51
   0  -9  -9    4.38    6.65
   0  -9   9    0.28    2.99
   0   9   9    0.18    4.79
   0   9   9    0.62    4.72
   0  -9 -10    0.73    5.62
   0  -9 -10    2.02    2.92
   0  -9  10   -0.18    3.18
   0   9 -10   -1.27    4.30
   0   9  10   -1.56    4.46
   0   9  10    1.32    5.22
   0  -9 -11   -0.10    5.88
   0  -9 -11   -0.10    3.09
   0  -9  11   -1.92    3.14
   0   9 -11    1.61    4.65
   0   9  11    2.60    5.94
   0   9  11   -1.00    4.80
   0  -9 -12    3.10    3.73
   0  -9  12    1.42    3.65
   0   9 -12   -0.22    5.00
   0   9  12   -0.07    5.87
   0   9  12   -1.20    4.96
   0 -10   5    1.04    3.10
   0 -10   6    0.65    3.13
   0 -10  -7    1.02    5.79
   0 -10   7    1.86    3.38
   0  10   7    1.22    5.11
   0  10   7   -2.99    5.15
   1   0 -18    1.57    3.24
  -1   0  17   10.51    4.78
   1   0 -17    4.86    3.91
  -1   0  16    2.25    3.52
   1   0 -16   -0.48    2.36
  -1   0  15   90.60    8.14
  -1   0  15   86.32    7.66
  -1   0  15   87.29    9.00
   1   0 -15   86.21    8.24
  -1   0  14    0.10    2.81
  -1   0  14    0.09    1.85
  -1   0  14    1.95    2.77
   1   0 -14   -0.47    2.54
   1   0 -14    0.50    3.25
  -1   0  13   12.07    3.55
  -1   0  13   13.21    4.28
   1   0 -13   13.15    4.17
   1   0 -13    9.26    4.48
  -1   0  12   -0.10    1.53
  -1   0  12   -0.11    2.05
   1   0 -12    1.20    2.43
   1   0 -12    1.63    2.78
   1   0 -12    0.23    2.81
   1   0 -12    1.06    2.82
  -1   0  11   46.79    5.18
  -1   0  11   47.77    4.82
  -1   0  11   49.47    5.77
   1   0 -11   47.03    5.31
   1   0 -11   47.70    5.00
   1   0 -11   50.38    5.89
  -1   0  10   -0.04    1.64
  -1   0  10    0.21    1.46
  -1   0  10   -0.32    1.59
   1   0 -10    0.71    1.83
   1   0 -10    0.32    2.05
   1   0 -10    0.24    2.21
  -1   0   9  513.80   13.43
  -1   0   9  553.16   13.92
  -1   0   9  536.66   15.54
   1   0  -9  493.87   14.73
   1   0  -9  547.18   15.51
  -1   0   8    0.89    1.73
  -1   0   8    0.12    1.33
   1   0  -8    0.73    1.72
   1   0  -8    1.21    1.86
  -1   0   7   -0.38    1.52
  -1   0   7    0.82    1.34
   1   0  -7   -1.08    1.27
   1   0  -7    1.28    1.74
  -1   0   6   -0.26    1.22
   1   0  -6    1.18    1.36
   1   0  -6    1.67    1.68
  -1   0   5  111.61    5.49
   1   0  -5  117.59    5.68
   1   0  -5  115.41    5.54
   1   0  -4    0.13    1.20
   1   0  -4    0.69    1.24
  -1   0   3  298.19    6.99
   1   0  -3  295.60    7.38
   1   0  -3  296.79    6.99
  -1   0   2    0.08    0.64
   1   0  -2    0.18    0.62
   1   0  -2   -0.37    0.61
  -1   0   1   12.32    1.31
   1   0  -1   10.58    1.21
   1   0  -1   10.33    1.16
  -1   0   0    0.46    0.54
   1   0   0    0.32    0.48
   1   0   0    0.07    0.45
  -1   0  -1    5.37    1.01
   1   0   1    5.24    0.86
   1   0   1    5.00    0.91
  -1   0  -2   -0.24    0.57
  -1   0  -2    0.01    0.71
   1   0   2   -0.48    0.44
   1   0   2   -0.04    0.56
  -1   0  -3   43.44    2.46
  -1   0  -3   48.07    3.02
   1   0   3   45.90    2.91
  -1   0  -4   -0.74    0.82
  -1   0  -4    1.70    1.39
   1   0   4    0.07    0.92
  -1   0  -5    0.53    1.13
  -1   0  -5   -0.53    1.34
   1   0   5   -0.53    1.02
  -1   0  -6    0.36    1.23
  -1   0  -6   -1.14    1.40
   1   0   6   -0.31    1.09
   1   0   6   -0.10    1.06
  -1   0  -7   29.33    3.15
  -1   0  -7   30.43    3.77
   1   0   7   30.17    3.29
   1   0   7   29.92    3.51
   1   0   7   29.50    3.59
  -1   0  -8    0.01    1.55
  -1   0  -8   -0.38    1.68
   1   0   8    0.49    1.66
   1   0   8    0.82    1.38
   1   0   8   -0.91    1.13
  -1   0  -9  249.65    9.68
  -1   0  -9  264.07    9.45
  -1   0  -9  272.64   11.16
   1   0   9  266.68    9.87
   1   0   9  269.43   10.33
   1   0   9  260.85   10.99
  -1   0 -10   -1.38    1.40
  -1   0 -10    0.57    2.26
  -1   0 -10   -0.56    2.00
   1   0  10   -0.29    1.87
   1   0  10    0.42    1.52
   1   0  10   -1.33    1.46
  -1   0 -11    0.76    2.20
  -1   0 -11    3.57    2.93
  -1   0 -11    3.50    2.81
   1   0  11    5.11    2.87
   1   0  11    5.31    2.70
   1   0  11    4.00    2.54
  -1   0 -12   -0.43    1.85
  -1   0 -12   -0.47    2.77
  -1   0 -12    0.89    2.70
  -1   0 -12    1.29    2.88
   1   0  12    0.67    2.52
   1   0  12   -0.06    1.80
   1   0  12    0.08    1.86
  -1   0 -13   40.67    5.80
  -1   0 -13   39.06    7.14
   1   0  13   46.56    5.80
   1   0  13   45.88    5.65
   1   0  13   51.27    6.89
  -1   0 -14    0.74    2.20
   1   0  14   -0.68    2.72
   1   0  14    0.71    2.60
   1   0  14   -0.35    2.44
  -1   0 -15   14.54    4.62
   1   0  15   17.28    5.03
   1   0  15   15.75    4.71
   1   0  15    9.87    4.56
  -1   0 -16   -1.32    2.57
   1   0  16    0.63    3.14
   1   0  17    5.97    4.33
  -1   1  20    2.62    4.80
   1  -1 -20   -2.38    3.54
  -1   1  19    0.34    4.32
   1  -1 -19   -0.67    3.11
  -1   1  18    8.69    4.96
   1  -1 -18    4.07    3.91
  -1   1  17   72.05    8.24
  -1   1  17   72.33    8.28
  -1   1  17   78.88   10.21
   1  -1 -17   56.76    8.66
  -1   1  16    3.93    3.30
  -1   1  16   11.31    4.97
   1  -1 -16    7.52    4.02
   1  -1 -16    3.76    4.61
   1   1 -16    6.21    3.99
  -1   1  15    0.86    2.95
  -1   1  15    0.18    2.10
  -1   1  15    1.04    3.07
   1  -1 -15   -0.31    2.49
   1  -1 -15    1.03    3.63
   1   1 -15    0.96    2.68
   1   1 -15    3.88    3.96
  -1   1  14   25.10    5.38
  -1   1  14   18.68    4.76
  -1   1  14   26.24    5.74
   1  -1 -14   18.19    5.13
   1  -1 -14   24.21    6.23
   1   1 -14   14.00    4.29
   1   1 -14   21.74    5.21
   1   1 -14   21.94    5.81
  -1  -1  13    2.17    2.74
  -1   1  13   -0.47    2.58
  -1   1  13    0.27    1.81
  -1   1  13   -0.04    2.25
   1  -1 -13   -1.33    2.12
   1  -1 -13    0.35    2.75
   1   1 -13   -0.29    1.81
   1   1 -13   -0.24    3.04
   1   1 -13    0.19    3.16
  -1  -1  12   15.47    4.02
  -1  -1  12   14.10    4.69
  -1  -1  12   15.78    3.19
  -1  -1  12   12.67    3.95
  -1   1  12   13.87    3.75
  -1   1  12   11.07    3.67
  -1   1  12   14.53    4.07
   1  -1 -12    7.06    3.21
   1  -1 -12   11.70    4.48
   1   1 -12   12.40    3.52
   1   1 -12   13.18    4.06
   1   1 -12   14.07    4.54
  -1  -1  11   14.19    3.64
  -1  -1  11   15.71    2.99
  -1  -1  11   15.10    3.84
  -1   1  11   16.57    3.73
  -1   1  11   10.87    3.50
  -1   1  11   12.23    3.69
   1  -1 -11   13.57    4.05
   1  -1 -11    9.03    3.91
   1   1 -11   10.04    3.21
   1   1 -11   15.73    4.01
   1   1 -11   14.87    4.22
  -1  -1  10    6.51    2.79
  -1  -1  10    5.39    1.97
  -1  -1  10    4.58    2.48
  -1   1  10    6.19    2.70
  -1   1  10    4.79    2.49
  -1   1  10    2.45    2.27
   1  -1 -10    3.99    2.72
   1  -1 -10    7.21    3.40
   1  -1 -10    1.06    2.20
   1   1 -10    2.78    2.03
   1   1 -10    7.02    3.02
   1   1 -10    5.04    2.97
  -1  -1   9   46.27    4.42
  -1  -1   9   50.13    5.16
  -1   1   9   42.32    4.14
  -1   1   9   42.26    4.77
   1  -1  -9   43.21    5.03
   1  -1  -9   44.96    5.23
   1  -1  -9   44.73    4.74
   1   1  -9   46.83    4.58
   1   1  -9   39.98    4.41
   1   1  -9   45.06    5.11
  -1  -1   8   19.13    3.46
  -1   1   8   17.82    3.14
  -1   1   8   15.37    3.19
   1  -1  -8   18.66    3.76
   1  -1  -8   20.50    3.41
   1   1  -8   17.10    3.11
   1   1  -8   18.19    3.39
   1   1  -8   16.07    3.54
  -1  -1   7    5.62    2.10
  -1   1   7    5.83    2.04
  -1   1   7   10.12    2.48
   1  -1  -7    4.00    2.19
   1  -1  -7    6.22    2.18
   1   1  -7    5.22    2.05
   1   1  -7    6.75    2.47
   1   1  -7    7.68    2.62
  -1  -1   6   49.81    4.15
  -1   1   6   51.44    3.53
  -1   1   6   46.74    3.94
   1  -1  -6   53.15    4.69
   1  -1  -6   51.73    3.95
   1   1  -6   52.00    4.08
   1   1  -6   53.33    3.96
   1   1  -6   55.76    4.57
  -1  -1   5   15.30    2.50
  -1   1   5   14.77    2.47
   1  -1  -5   12.63    2.70
   1  -1  -5   15.74    2.33
   1   1  -5   14.53    2.60
   1   1  -5   15.39    2.73
  -1  -1   4   36.29    3.08
  -1   1   4   37.86    2.91
  -1   1   4   38.07    3.00
   1  -1  -4   32.78    3.25
   1  -1  -4   31.32    2.51
   1   1  -4   30.76    2.90
   1   1  -4   35.65    3.17
  -1  -1   3   66.07    3.44
  -1   1   3   68.76    3.24
  -1   1   3   71.61    3.23
   1  -1  -3   64.11    3.99
   1   1  -3   63.80    3.58
   1   1  -3   66.43    3.59
  -1  -1   2  208.94    5.00
  -1   1   2  222.22    4.62
  -1   1   2  227.64    4.71
   1  -1  -2  209.54    6.31
   1   1  -2  218.58    6.00
   1   1  -2  218.20    5.40
   1   1  -2  226.36    5.49
  -1  -1   1   75.19    2.45
  -1   1   1  105.81    2.61
  -1   1   1  110.69    2.70
   1  -1  -1   74.74    3.34
   1   1  -1  107.83    4.12
   1   1  -1  102.53    3.15
   1   1  -1  103.55    3.14
  -1   1   0   20.26    1.16
  -1   1   0   23.05    1.26
   1  -1   0   16.92    1.46
   1   1   0   20.79    1.94
   1   1   0   21.52    1.34
   1   1   0   21.80    1.36
  -1  -1  -1    0.40    0.77
  -1   1  -1    0.11    0.55
  -1   1  -1    0.21    0.64
   1   1   1   -0.29    0.63
   1   1   1    0.50    0.63
   1   1   1    0.84    0.57
  -1  -1  -2  113.34    4.75
  -1   1  -2  113.17    3.89
  -1   1  -2  119.17    4.01
   1  -1   2   95.83    3.35
   1   1   2  125.09    4.99
   1   1   2  108.99    3.50
   1   1   2  124.05    3.75
  -1  -1  -3  221.20    7.09
  -1   1  -3  221.17    6.28
  -1   1  -3  235.78    6.50
   1  -1   3  232.21    6.16
   1   1   3  224.95    7.15
   1   1   3  212.25    5.71
   1   1   3  240.69    6.10
  -1  -1  -4    2.59    1.54
  -1  -1  -4    1.40    1.30
  -1   1  -4    0.54    1.35
   1  -1   4    0.25    0.94
   1   1   4    0.57    1.20
   1   1   4    1.62    1.13
   1   1   4    1.79    1.36
  -1  -1  -5    6.10    2.12
  -1  -1  -5    6.48    1.95
  -1   1  -5    5.52    1.19
  -1   1  -5    7.25    2.06
  -1   1  -5    6.80    2.16
   1  -1   5    5.13    1.70
   1   1   5    8.01    2.25
   1   1   5    5.34    1.77
  -1  -1  -6    3.32    1.84
  -1  -1  -6    9.37    2.30
  -1   1  -6    6.85    1.55
  -1   1  -6    7.59    2.31
  -1   1  -6    6.62    2.39
   1  -1   6    6.67    2.05
   1   1   6    8.56    2.19
   1   1   6    5.53    2.14
   1   1   6    6.89    2.02
  -1  -1  -7   18.93    3.39
  -1  -1  -7   15.57    2.97
  -1   1  -7   14.15    2.16
  -1   1  -7   21.49    3.30
  -1   1  -7   21.62    3.67
   1  -1   7   20.41    3.31
   1   1   7   20.63    2.87
   1   1   7   24.23    3.82
   1   1   7   20.30    3.26
  -1  -1  -8  161.32    8.29
  -1  -1  -8  164.37    7.85
  -1   1  -8  172.30    7.69
  -1   1  -8  171.07    8.67
   1  -1   8  166.89    6.90
   1  -1   8  176.18    8.54
   1   1   8  171.16    7.40
   1   1   8  162.01    8.52
   1   1   8  170.79    8.38
  -1  -1  -9  148.59    8.40
  -1  -1  -9  149.83    8.84
  -1  -1  -9  158.53    8.22
  -1   1  -9  149.21    6.63
  -1   1  -9  168.11    8.09
  -1   1  -9  174.89    9.30
   1  -1   9  164.69    7.29
   1  -1   9  173.11    9.00
   1   1   9  168.47    9.08
   1   1   9  179.06    9.13
  -1  -1 -10   95.19    7.21
  -1  -1 -10   88.98    7.44
  -1  -1 -10   95.90    6.93
  -1   1 -10   87.53    5.60
  -1   1 -10   90.91    6.51
  -1   1 -10   97.80    7.55
   1  -1  10   96.46    6.34
   1  -1  10   97.99    6.12
   1  -1  10  101.27    7.44
   1   1  10   86.45    6.96
   1   1  10   96.17    7.24
  -1  -1 -11    0.81    2.22
  -1  -1 -11    1.11    2.71
  -1   1 -11    0.97    1.95
  -1   1 -11    1.00    2.56
  -1   1 -11    1.75    2.76
   1  -1  11   -0.04    2.15
   1  -1  11   -0.01    1.72
   1  -1  11    0.34    1.85
   1   1  11    0.40    2.24
   1   1  11    0.71    1.88
   1   1  11   -0.36    1.82
  -1  -1 -12   -1.01    2.04
  -1  -1 -12   -1.48    2.50
  -1   1 -12    0.87    2.08
  -1   1 -12    3.16    3.02
  -1   1 -12    0.90    2.87
   1  -1  12    1.70    2.61
   1  -1  12    1.10    2.47
   1  -1  12   -0.17    1.79
   1  -1  12    3.84    2.67
   1   1  12    1.36    2.68
   1   1  12    0.46    2.12
   1   1  12   -0.32    2.01
  -1  -1 -13    0.21    2.24
  -1  -1 -13    0.74    3.04
  -1   1 -13    1.67    2.70
  -1   1 -13   -0.86    2.90
  -1   1 -13    0.04    3.04
   1  -1  13    0.36    2.66
   1  -1  13    0.40    2.16
   1   1  13    0.21    2.67
   1   1  13   -0.37    1.86
   1   1  13   -0.69    2.23
  -1  -1 -14    1.90    2.74
  -1  -1 -14    2.98    3.74
  -1   1 -14    1.93    3.46
  -1   1 -14    3.21    3.79
   1   1  14    3.49    3.46
   1   1  14    1.36    2.33
   1   1  14    2.02    3.10
  -1  -1 -15    4.08    3.21
  -1  -1 -15    1.72    3.70
  -1   1 -15   -0.47    3.53
   1   1  15    0.36    3.23
   1   1  15    5.22    3.39
   1   1  15    2.15    3.26
  -1  -1 -16    0.57    3.01
  -1  -1 -16    3.79    4.35
   1   1  16    2.78    3.81
   1   1  16    2.61    3.17
   1   1  16    5.86    4.08
  -1  -1 -17   12.89    4.83
   1   1  17   18.49    5.64
   1   1  17   24.67    6.33
   1   1  17   14.41    5.72
  -1  -1 -18   -0.93    3.45
   1   1  18    0.64    3.79
   1   1  18    0.81    3.34
   1   1  19    0.22    4.09
   1   1  20    0.64    4.62
  -1   2  22    6.62    5.95
   1  -2 -22    6.41    5.68
  -1   2  21    2.47    5.08
   1  -2 -21    3.52    4.94
  -1   2  20    4.17    5.03
   1  -2 -20    0.42    4.25
  -1   2  19    2.51    4.18
  -1   2  19    0.71    4.72
   1  -2 -19    1.76    3.48
   1  -2 -19    0.90    4.61
  -1   2  18   -0.32    4.10
  -1   2  18    3.12    3.69
  -1   2  18    5.36    5.14
   1  -2 -18    1.14    3.70
   1  -2 -18   -0.64    4.37
  -1   2  17   16.25    5.52
  -1   2  17   17.76    5.82
  -1   2  17   20.87    6.43
   1  -2 -17   14.56    6.17
   1   2 -17   14.78    5.55
  -1   2  16    0.80    3.23
  -1   2  16    0.24    2.74
  -1   2  16    0.95    3.71
   1  -2 -16    0.69    3.12
   1  -2 -16    0.57    3.72
   1   2 -16    1.01    3.80
  -1   2  15    1.62    2.77
  -1   2  15    2.15    2.82
  -1   2  15    1.71    3.40
   1  -2 -15    0.23    2.75
   1  -2 -15    0.05    3.40
   1   2 -15    1.56    3.49
   1   2 -15   -0.29    4.15
  -1  -2  14   36.60    7.36
  -1   2  14   37.48    6.18
  -1   2  14   45.37    7.21
  -1   2  14   41.29    6.79
   1  -2 -14   24.97    5.92
   1  -2 -14   32.92    7.02
   1   2 -14   40.13    6.75
   1   2 -14   34.72    6.93
  -1  -2  13    0.77    2.76
  -1   2  13    0.92    2.79
  -1   2  13    0.02    2.07
  -1   2  13    2.01    2.91
   1  -2 -13    0.50    2.21
   1  -2 -13    2.18    3.26
   1   2 -13    1.85    2.42
   1   2 -13    2.36    3.18
   1   2 -13    0.31    3.20
  -1  -2  12   12.78    4.56
  -1   2  12    9.96    3.41
  -1   2  12   14.51    4.52
  -1   2  12   16.97    4.45
   1  -2 -12    7.65    3.33
   1  -2 -12   11.95    4.54
   1   2 -12    8.25    3.20
   1   2 -12   10.06    4.08
   1   2 -12    8.40    4.04
  -1  -2  11   41.44    6.49
  -1   2  11   32.80    4.64
  -1   2  11   31.15    5.54
  -1   2  11   31.09    5.11
   1  -2 -11   23.88    5.19
   1  -2 -11   29.24    5.65
   1   2 -11   27.07    4.38
   1   2 -11   32.00    5.27
   1   2 -11   32.40    5.71
  -1  -2  10   48.41    5.89
  -1  -2  10   46.60    5.34
  -1   2  10   48.75    4.62
  -1   2  10   46.61    5.57
  -1   2  10   46.67    5.28
   1  -2 -10   38.04    5.88
   1  -2 -10   45.58    5.49
   1   2 -10   37.15    4.31
   1   2 -10   44.32    5.20
   1   2 -10   44.74    5.51
  -1  -2   9    5.19    2.81
  -1  -2   9    8.91    2.81
  -1   2   9    5.72    2.33
  -1   2   9    7.40    2.70
   1  -2  -9    5.94    2.98
   1  -2  -9    5.45    2.84
   1   2  -9    6.16    2.41
   1   2  -9    8.99    3.05
   1   2  -9    5.18    2.88
  -1  -2   8  182.03    9.56
  -1  -2   8  189.84    8.66
  -1   2   8  178.83    6.84
   1  -2  -8  161.31    9.42
   1  -2  -8  175.47    8.80
   1   2  -8  164.66    7.54
   1   2  -8  164.83    7.61
   1   2  -8  167.81    8.75
  -1  -2   7    5.90    2.05
  -1   2   7    9.42    2.02
  -1   2   7    6.30    2.24
  -1   2   7    7.09    2.25
   1  -2  -7    5.79    2.64
   1  -2  -7    6.24    2.46
   1   2  -7    5.26    2.23
   1   2  -7    6.30    2.39
   1   2  -7    5.27    2.57
  -1  -2   6   20.91    2.94
  -1   2   6   20.24    2.00
  -1   2   6   20.69    2.84
  -1   2   6   24.91    3.14
   1  -2  -6   23.69    4.02
   1   2  -6   24.86    3.23
   1   2  -6   25.20    3.17
   1   2  -6   27.65    3.66
  -1  -2   5    1.90    1.22
  -1   2   5    1.68    1.30
  -1   2   5    2.55    1.42
   1  -2  -5    2.61    1.90
   1   2  -5    3.81    1.92
   1   2  -5    1.70    1.50
   1   2  -5    1.29    1.58
   1   2  -5    1.93    1.64
  -1   2   4   24.69    2.38
  -1   2   4   27.08    2.37
   1  -2  -4   29.52    3.86
   1   2  -4   30.97    3.11
   1   2  -4   27.88    2.90
   1   2  -4   28.68    3.01
   1  -2  -3   21.16    3.04
   1   2  -3   24.24    3.03
   1   2  -3   20.50    2.34
   1   2  -3   24.02    2.46
   1  -2  -2  330.89    9.37
   1   2  -2  386.19    9.41
   1   2  -2  380.62    6.84
   1   2  -2  386.09    6.92
   1  -2  -1   10.74    2.09
   1   2  -1   11.13    2.15
   1  -2   0  553.45   10.07
   1   2   0  553.88   11.76
  -1  -2  -1  235.90    7.97
   1  -2   1  249.65    5.97
   1   2   1  253.37    8.32
  -1  -2  -2   50.39    4.03
  -1   2  -2   61.25    2.62
  -1   2  -2   55.68    2.66
  -1   2  -2   56.54    2.74
   1  -2   2   57.52    2.50
   1   2   2   60.44    4.39
   1   2   2   55.30    4.11
  -1  -2  -3  456.93   12.22
  -1   2  -3  468.76    8.93
  -1   2  -3  494.33    9.23
   1   2   3  504.09   12.85
   1   2   3  489.29   12.54
   1   2   3  479.84    7.49
   1   2   3  522.66    7.81
  -1  -2  -4    1.79    1.66
  -1   2  -4    1.18    1.47
  -1   2  -4    2.34    1.47
   1   2   4    2.42    1.69
   1   2   4    1.53    1.21
   1   2   4    3.33    1.32
  -1  -2  -5  101.89    6.49
  -1   2  -5  107.20    4.72
  -1   2  -5  100.43    5.46
  -1   2  -5  103.36    5.54
   1   2   5  106.11    6.63
   1   2   5  107.78    5.01
   1   2   5  116.10    5.24
  -1  -2  -6   11.36    3.14
  -1   2  -6    9.26    1.29
  -1   2  -6    9.25    2.43
  -1   2  -6    8.00    2.50
   1  -2   6   11.49    2.32
   1   2   6   11.49    2.03
   1   2   6    8.35    2.74
   1   2   6    9.15    2.18
   1   2   6   12.93    2.52
  -1  -2  -7   56.98    5.42
  -1  -2  -7   49.36    4.60
  -1   2  -7   46.98    2.62
  -1   2  -7   55.36    4.47
  -1   2  -7   58.45    5.09
   1  -2   7   61.53    4.83
   1   2   7   56.10    3.78
   1   2   7   57.24    5.45
   1   2   7   59.60    4.70
   1   2   7   63.27    5.03
  -1  -2  -8    9.14    3.34
  -1  -2  -8   15.24    3.58
  -1   2  -8    9.23    1.83
  -1   2  -8    7.71    2.73
  -1   2  -8   13.17    3.39
   1  -2   8   12.30    3.41
   1  -2   8   13.66    2.97
   1   2   8   11.21    2.57
   1   2   8   12.46    3.55
   1   2   8    7.30    2.48
  -1  -2  -9   18.08    4.43
  -1  -2  -9   22.17    4.37
  -1   2  -9   17.75    2.44
  -1   2  -9   24.39    4.08
  -1   2  -9   18.86    4.15
   1  -2   9   23.43    4.55
   1  -2   9   19.74    3.68
   1   2   9   21.55    3.50
   1   2   9   23.75    4.70
   1   2   9   23.91    4.00
  -1  -2 -10    0.47    1.97
  -1  -2 -10    1.07    2.46
  -1   2 -10    1.70    1.64
  -1   2 -10   -0.89    2.27
  -1   2 -10    0.76    2.42
   1  -2  10    0.66    2.03
   1  -2  10    0.20    1.92
   1   2  10   -0.74    1.73
   1   2  10    1.07    1.81
   1   2  10    0.78    2.05
  -1  -2 -11    6.21    3.27
  -1  -2 -11    9.08    3.71
  -1   2 -11   12.16    3.99
  -1   2 -11   14.06    4.42
   1  -2  11    9.67    3.74
   1   2  11   15.97    3.77
   1   2  11   11.21    3.88
   1   2  11   12.91    3.79
  -1  -2 -12    3.62    3.05
  -1  -2 -12    4.66    3.37
  -1   2 -12    4.77    3.40
  -1   2 -12    5.65    3.48
   1  -2  12    2.60    2.77
   1   2  12    4.55    2.72
   1   2  12    5.84    3.29
   1   2  12    5.66    3.30
  -1  -2 -13   -0.29    2.62
  -1  -2 -13    2.44    3.24
  -1   2 -13    1.46    3.06
  -1   2 -13    1.80    3.36
   1  -2  13    0.28    2.45
   1   2  13   -2.17    2.50
   1   2  13    0.31    2.27
   1   2  13    0.61    2.55
  -1  -2 -14   48.26    7.59
  -1  -2 -14   51.00    8.15
  -1   2 -14   54.75    6.83
  -1   2 -14   68.85    8.33
   1  -2  14   61.21    8.77
   1   2  14   60.97    8.28
   1   2  14   67.13    7.82
  -1  -2 -15    7.26    4.20
  -1  -2 -15    6.22    4.49
  -1   2 -15    5.57    4.18
  -1   2 -15    6.72    4.88
   1   2  15    6.41    4.23
   1   2  15    7.44    4.09
   1   2  15    7.23    4.36
  -1  -2 -16    2.81    3.57
  -1  -2 -16    2.19    3.94
  -1   2 -16    0.81    3.68
   1   2  16    0.65    3.48
   1   2  16    0.28    3.02
   1   2  16   -0.83    3.41
  -1  -2 -17    1.65    3.58
  -1  -2 -17    1.86    4.35
  -1   2 -17    6.54    4.66
   1   2  17    2.55    4.02
   1   2  17    1.70    3.23
   1   2  17    3.47    4.26
  -1  -2 -18    7.20    4.75
  -1  -2 -18   11.67    6.22
   1   2  18   14.54    5.71
   1   2  18   10.90    5.55
   1   2  18    8.67    5.64
  -1  -2 -19    2.01    4.03
  -1  -2 -19   -1.26    4.32
   1   2  19   -1.61    4.06
   1   2  19   -1.57    3.78
   1   2  19    0.40    4.29
  -1  -2 -20   -0.13    4.31
   1   2  20   -1.26    4.30
   1   2  20   -0.88    4.39
   1   2  21    3.01    5.09
   1   2  22   -0.52    5.10
  -1   3  23    4.37    6.38
   1  -3 -23    2.14    5.78
  -1   3  22   -3.06    5.00
   1  -3 -22    0.96    5.14
  -1   3  21    2.74    5.17
   1  -3 -21   -0.14    4.14
   1  -3 -21    6.67    6.65
  -1   3  20    2.07    4.84
  -1   3  20   -0.78    3.76
  -1   3  20    1.50    5.34
   1  -3 -20    2.03    4.34
   1  -3 -20    0.97    5.04
  -1   3  19   -0.73    3.85
  -1   3  19    3.48    4.62
  -1   3  19    1.89    5.02
   1  -3 -19    2.53    3.37
   1  -3 -19    2.82    5.21
   1   3 -19    5.03    5.47
  -1   3  18   15.19    5.94
  -1   3  18   16.14    6.35
  -1   3  18   12.83    6.43
   1  -3 -18    9.43    4.98
   1  -3 -18   10.30    6.10
   1   3 -18   18.50    7.01
  -1   3  17   -2.00    3.36
  -1   3  17   -0.08    3.33
  -1   3  17   -1.22    3.83
   1  -3 -17    0.57    2.80
   1  -3 -17    0.23    4.08
   1   3 -17    0.49    4.15
  -1  -3  16    3.17    4.13
  -1   3  16    4.67    3.78
  -1   3  16   10.06    4.92
  -1   3  16    6.20    4.80
   1  -3 -16    3.73    3.67
   1  -3 -16    7.81    4.97
   1   3 -16    9.89    5.08
   1   3 -16    4.92    4.89
  -1  -3  15    5.63    4.25
  -1   3  15    4.30    3.82
  -1   3  15    3.39    3.31
  -1   3  15    6.89    4.35
   1  -3 -15    3.22    3.65
   1  -3 -15    4.86    4.03
   1   3 -15    5.37    4.33
   1   3 -15    2.44    4.60
  -1  -3  14   42.22    7.81
  -1   3  14   44.36    6.36
  -1   3  14   32.84    6.97
  -1   3  14   34.89    6.59
   1  -3 -14   31.15    7.13
   1  -3 -14   22.86    6.10
   1   3 -14   36.59    6.69
   1   3 -14   34.35    7.20
  -1  -3  13    4.28    3.56
  -1   3  13    5.73    3.55
  -1   3  13    4.98    3.43
  -1   3  13    4.56    3.52
   1  -3 -13    5.52    3.31
   1  -3 -13    6.19    4.00
   1   3 -13    5.34    3.98
   1   3 -13    5.67    4.27
  -1  -3  12  109.98    9.64
  -1   3  12  101.67    7.12
  -1   3  12  102.12    9.42
  -1   3  12  112.45    8.74
   1  -3 -12   90.03    8.90
   1  -3 -12   87.51    8.18
   1   3 -12  113.09    8.48
   1   3 -12  107.67    9.26
  -1  -3  11    1.76    2.66
  -1   3  11    2.58    2.58
  -1   3  11    3.40    2.79
  -1   3  11    0.25    2.25
   1  -3 -11    1.77    2.58
   1  -3 -11    0.43    2.54
   1   3 -11   -0.23    2.03
   1   3 -11    2.25    3.00
   1   3 -11    2.20    3.17
  -1  -3  10   16.20    4.47
  -1   3  10   15.09    3.26
  -1   3  10    9.28    3.74
  -1   3  10   14.64    3.66
   1  -3 -10   12.94    4.44
   1  -3 -10   12.34    3.78
   1   3 -10   11.45    3.19
   1   3 -10   15.52    3.97
   1   3 -10   12.33    4.15
  -1  -3   9    4.68    2.78
  -1   3   9    4.97    2.19
   1  -3  -9    0.47    2.13
   1  -3  -9    3.39    2.56
   1   3  -9    4.26    2.44
   1   3  -9    1.65    2.50
   1   3  -9    1.21    2.73
  -1  -3   8    0.65    2.04
  -1   3   8    2.14    1.52
  -1   3   8    0.56    1.69
  -1   3   8    2.91    1.78
   1  -3  -8   -0.87    1.76
   1  -3  -8    0.97    1.94
   1   3  -8    1.10    1.82
   1   3  -8   -0.63    1.98
   1   3  -8    1.71    2.31
  -1  -3   7   11.14    3.24
  -1   3   7    5.85    2.02
  -1   3   7    8.66    2.26
   1  -3  -7    6.85    2.87
   1  -3  -7   11.37    2.96
   1   3  -7    8.77    2.63
   1   3  -7   10.46    2.60
   1   3  -7   12.27    3.16
  -1  -3   6   13.12    3.10
  -1   3   6   14.03    2.30
  -1   3   6   15.80    2.50
   1  -3  -6   17.62    3.91
   1  -3  -6   10.11    2.54
   1   3  -6   14.03    2.89
   1   3  -6   17.70    2.69
   1   3  -6   11.20    2.73
   1   3  -6   11.89    2.89
  -1  -3   5    0.81    1.56
  -1   3   5    0.30    1.06
  -1   3   5    0.43    1.08
   1  -3  -5    0.45    1.54
   1  -3  -5   -0.27    1.24
   1   3  -5    0.81    1.70
   1   3  -5    0.53    1.16
   1   3  -5    0.19    1.54
   1   3  -5    0.78    1.58
  -1  -3   4    0.35    1.25
   1  -3  -4   -0.21    1.63
   1  -3  -4   -0.37    1.05
   1   3  -4    0.33    1.69
   1   3  -4   -0.28    1.23
   1   3  -4    1.31    1.38
   1  -3  -3   85.00    5.99
   1   3  -3   87.69    5.35
   1   3  -3   77.81    3.78
   1   3  -3   79.25    3.81
   1  -3  -2    0.11    1.30
   1   3  -2    1.39    1.50
   1  -3  -1    0.98    1.31
   1   3  -1    0.57    1.63
  -1  -3   0   58.67    4.62
   1  -3   0   59.00    4.13
   1   3   0   67.67    4.99
   1   3   0   60.30    4.39
  -1  -3  -1   33.87    3.75
   1  -3   1   29.66    2.83
   1   3   1   30.99    3.74
   1   3   1   37.15    3.80
  -1  -3  -2  114.75    6.90
  -1   3  -2  113.15    4.88
   1  -3   2  118.63    4.91
   1   3   2  116.95    7.03
   1   3   2  118.89    6.75
  -1  -3  -3   17.68    3.61
  -1   3  -3   17.74    1.99
  -1   3  -3   17.24    2.01
  -1   3  -3   17.37    2.20
   1   3   3   16.50    3.57
   1   3   3   16.59    3.43
  -1  -3  -4    2.79    2.18
  -1  -3  -4    3.16    1.48
  -1   3  -4    3.08    1.19
  -1   3  -4    3.59    1.54
  -1   3  -4    4.57    1.71
   1  -3   4    5.43    1.89
   1   3   4    2.15    2.01
   1   3   4    3.94    2.25
  -1  -3  -5    0.34    1.60
  -1  -3  -5    0.82    1.33
  -1   3  -5    0.37    0.99
  -1   3  -5   -0.19    1.20
  -1   3  -5    0.84    1.49
  -1   3  -5    1.43    1.64
   1  -3   5    2.23    1.73
   1   3   5    0.62    1.72
   1   3   5    0.18    1.08
   1   3   5    0.81    1.18
  -1  -3  -6   19.58    4.32
  -1  -3  -6   17.19    3.04
  -1   3  -6   13.95    1.52
  -1   3  -6   18.04    2.70
  -1   3  -6   12.94    2.94
  -1   3  -6   16.80    3.09
   1  -3   6   23.32    3.74
   1   3   6   19.01    4.14
   1   3   6   17.12    2.69
   1   3   6   19.56    2.81
  -1  -3  -7   67.02    6.44
  -1  -3  -7   58.19    4.95
  -1   3  -7   70.80    4.82
  -1   3  -7   67.60    5.50
   1  -3   7   69.54    5.84
   1   3   7   61.31    6.18
   1   3   7   74.19    5.03
   1   3   7   79.80    5.33
  -1  -3  -8   39.06    6.10
  -1  -3  -8   37.65    4.42
  -1   3  -8   42.28    4.47
  -1   3  -8   47.27    5.12
   1  -3   8   39.56    4.83
   1   3   8   44.07    3.35
   1   3   8   43.75    6.22
   1   3   8   48.27    4.60
  -1  -3  -9   56.64    6.50
  -1  -3  -9   66.91    6.09
  -1   3  -9   66.51    5.63
  -1   3  -9   70.21    6.57
   1  -3   9   80.22    7.04
   1   3   9   64.87    4.63
   1   3   9   58.63    6.57
   1   3   9   65.53    5.74
  -1  -3 -10    0.43    2.38
  -1  -3 -10    1.90    2.54
  -1   3 -10    4.44    3.10
  -1   3 -10    2.23    2.84
   1  -3  10    2.36    2.47
   1   3  10    2.52    2.19
   1   3  10    2.56    2.61
   1   3  10    2.98    2.61
  -1  -3 -11    1.04    2.41
  -1  -3 -11   -0.25    2.50
  -1   3 -11    0.62    2.84
  -1   3 -11    0.65    2.99
   1  -3  11    1.94    2.29
   1   3  11    1.03    2.35
   1   3  11    0.85    2.34
   1   3  11    1.77    2.43
  -1  -3 -12   -0.64    2.34
  -1  -3 -12    0.89    2.93
  -1   3 -12   -1.92    2.68
  -1   3 -12    2.36    3.48
   1  -3  12   -0.26    2.42
   1   3  12   -0.81    2.64
   1   3  12    0.00    2.21
   1   3  12   -1.31    2.19
  -1  -3 -13    6.61    4.19
  -1  -3 -13    5.92    3.85
  -1   3 -13    4.77    3.81
  -1   3 -13    7.91    4.53
   1  -3  13    7.38    4.08
   1   3  13   11.80    3.80
   1   3  13    3.14    3.21
   1   3  13    7.24    3.80
  -1  -3 -14    2.73    3.29
  -1  -3 -14    3.88    3.72
  -1   3 -14    1.79    3.62
  -1   3 -14    2.69    4.14
   1  -3  14    2.85    3.28
   1   3  14    5.48    3.47
   1   3  14    2.58    3.07
   1   3  14    3.30    3.58
  -1  -3 -15   29.22    6.98
  -1  -3 -15   16.78    5.60
  -1   3 -15   24.22    6.25
  -1   3 -15   24.46    6.74
   1  -3  15   29.35    7.16
   1   3  15   28.54    5.74
   1   3  15   19.52    6.18
   1   3  15   22.37    6.09
  -1  -3 -16   20.90    6.37
  -1  -3 -16   28.20    7.20
  -1   3 -16   30.24    6.93
  -1   3 -16   19.91    6.75
   1  -3  16   22.14    6.68
   1   3  16   21.09    6.31
   1   3  16   27.84    6.89
  -1  -3 -17   23.94    6.83
  -1  -3 -17   28.11    7.83
  -1   3 -17   35.63    7.70
   1   3  17   36.88    8.36
   1   3  17   36.94    8.04
  -1  -3 -18   -0.86    3.21
  -1  -3 -18    6.02    5.26
  -1   3 -18    0.89    4.80
   1   3  18    3.95    4.68
   1   3  18   -0.27    3.52
   1   3  18   -0.23    4.89
  -1  -3 -19   -0.27    3.76
  -1  -3 -19   -2.37    4.11
  -1   3 -19   -0.62    5.34
   1   3  19   -2.00    3.79
   1   3  19    0.76    4.02
   1   3  19   -2.03    4.84
  -1  -3 -20    2.29    4.62
  -1  -3 -20    0.32    5.08
   1   3  20   -0.45    4.57
   1   3  20   -1.40    3.94
   1   3  20   -1.20    5.23
  -1  -3 -21    0.38    4.49
  -1  -3 -21   -0.87    5.39
   1   3  21    2.17    5.41
   1   3  21    0.78    4.72
   1   3  22    4.90    6.07
   1   3  22    5.50    6.35
   1   3  23    5.40    6.35
  -1   4  22   -1.23    5.05
   1  -4 -22    2.88    5.69
   1  -4 -22    1.77    6.13
  -1   4  21    1.36    5.51
  -1   4  21   -0.86    4.85
   1  -4 -21    0.91    5.05
   1  -4 -21    0.88    5.29
  -1   4  20   -0.91    4.75
  -1   4  20    0.50    4.62
  -1   4  20    1.09    5.47
   1  -4 -20   -1.32    3.87
   1  -4 -20   -2.17    4.96
   1   4 -20    1.43    5.65
  -1   4  19   -0.03    3.72
  -1   4  19   -1.21    4.06
  -1   4  19    1.00    5.01
   1  -4 -19   -0.69    3.81
   1  -4 -19    5.80    5.10
   1   4 -19   -0.86    5.30
  -1   4  18   -0.39    4.15
  -1   4  18    3.46    4.21
  -1   4  18    0.58    4.67
   1  -4 -18    0.26    3.92
   1  -4 -18    1.91    4.43
   1   4 -18    4.05    5.26
  -1  -4  17    0.41    3.63
  -1   4  17    0.55    3.25
  -1   4  17    0.99    3.75
  -1   4  17    2.22    4.53
   1  -4 -17    1.93    4.08
   1  -4 -17   -0.09    3.91
   1   4 -17    2.44    4.34
   1   4 -17    3.16    5.32
  -1  -4  16    8.40    5.40
  -1   4  16    8.15    4.23
  -1   4  16   11.69    5.50
  -1   4  16    9.03    5.44
   1  -4 -16    8.41    4.78
   1  -4 -16   10.76    5.21
   1   4 -16    6.87    5.18
   1   4 -16    8.93    6.04
  -1  -4  15    1.83    3.85
  -1   4  15    4.98    3.64
  -1   4  15    4.52    4.03
  -1   4  15    4.02    4.25
   1  -4 -15    2.66    3.23
   1  -4 -15    2.09    3.50
   1   4 -15    3.99    4.32
   1   4 -15    2.50    4.92
  -1  -4  14   27.16    6.86
  -1   4  14   37.92    6.00
  -1   4  14   40.01    8.23
  -1   4  14   28.02    6.39
   1  -4 -14   31.17    7.42
   1  -4 -14   24.08    6.13
   1   4 -14   30.18    6.35
   1   4 -14   27.52    7.02
  -1  -4  13    2.09    3.30
  -1   4  13    2.18    3.04
  -1   4  13    2.36    3.13
  -1   4  13    2.72    3.34
   1  -4 -13    4.16    4.23
   1  -4 -13    1.47    3.30
   1   4 -13    1.42    3.28
   1   4 -13    0.57    3.93
  -1  -4  12   -0.42    2.56
  -1   4  12    0.31    2.70
  -1   4  12   -0.24    2.47
  -1   4  12   -0.45    2.78
   1  -4 -12   -0.39    2.67
   1  -4 -12    1.28    3.15
   1   4 -12    0.45    3.03
   1   4 -12   -0.60    3.34
  -1  -4  11   36.05    6.46
  -1   4  11   31.03    4.36
  -1   4  11   35.36    6.95
  -1   4  11   35.27    5.41
   1  -4 -11   25.42    6.16
   1  -4 -11   24.81    5.25
   1   4 -11   25.52    5.20
   1   4 -11   26.43    5.66
  -1  -4  10   -0.10    2.24
  -1   4  10    0.30    1.98
  -1   4  10    1.06    2.35
   1  -4 -10    2.82    2.79
   1  -4 -10    0.26    2.39
   1   4 -10   -0.13    2.55
   1   4 -10    2.40    3.09
  -1  -4   9   15.65    4.34
  -1   4   9   16.94    4.94
  -1   4   9   12.78    3.20
   1  -4  -9    8.54    3.98
   1  -4  -9   13.28    3.70
   1   4  -9   14.48    3.85
   1   4  -9   21.93    4.72
  -1  -4   8   19.04    4.24
  -1   4   8   11.53    2.76
   1  -4  -8   13.00    4.65
   1  -4  -8   16.18    3.61
   1   4  -8   16.62    3.60
   1   4  -8   16.31    3.51
   1   4  -8   21.87    4.37
  -1  -4   7   55.08    5.53
  -1   4   7   51.67    4.02
  -1   4   7   59.66    4.41
   1  -4  -7   55.10    6.45
   1  -4  -7   46.44    4.48
   1   4  -7   52.10    4.92
   1   4  -7   49.67    4.10
   1   4  -7   53.80    5.29
  -1  -4   6   24.16    4.01
  -1   4   6   20.39    2.36
  -1   4   6   21.08    2.60
   1  -4  -6   17.43    4.73
   1  -4  -6   18.81    3.08
   1   4  -6   20.03    3.85
   1   4  -6   25.46    3.87
  -1  -4   5    1.62    1.71
   1  -4  -5    0.75    2.25
   1  -4  -5    1.59    1.60
   1   4  -5    2.86    2.41
   1   4  -5    1.31    1.72
   1   4  -5    1.44    1.78
  -1  -4   4   26.34    3.50
   1  -4  -4   34.79    5.39
   1  -4  -4   27.27    2.63
   1   4  -4   29.13    4.29
   1   4  -4   34.98    3.26
   1   4  -4   35.21    3.25
  -1  -4   3   20.52    2.85
   1  -4  -3   23.39    4.24
   1   4  -3   27.03    4.21
   1   4  -3   23.40    2.37
  -1  -4   2    0.27    1.14
   1  -4  -2    0.42    1.57
   1   4  -2   -0.50    1.69
   1   4  -2    0.01    1.38
  -1  -4   1    4.24    1.49
   1  -4  -1    5.56    2.27
   1   4  -1    9.74    2.98
   1   4  -1    4.50    2.08
  -1   4   0    0.06    1.70
   1  -4   0    0.43    1.41
   1   4   0    0.99    1.80
   1   4   0   -0.24    1.38
  -1  -4  -1   36.16    4.41
  -1   4  -1   39.39    3.90
   1  -4   1   39.11    3.83
   1   4   1   42.97    4.82
   1   4   1   39.73    4.45
  -1  -4  -2   48.44    5.26
  -1  -4  -2   53.62    2.80
  -1   4  -2   54.97    4.33
   1  -4   2   57.45    4.31
   1  -4   2   58.37    3.51
   1   4   2   56.52    5.64
   1   4   2   49.96    5.12
  -1  -4  -3    6.44    2.88
  -1  -4  -3    4.34    1.44
  -1   4  -3    4.56    1.89
   1  -4   3    7.17    1.89
   1   4   3    8.53    3.27
   1   4   3    6.76    2.95
  -1  -4  -4   19.37    4.22
  -1  -4  -4   22.85    2.52
  -1   4  -4   25.71    2.86
  -1   4  -4   22.68    2.69
  -1   4  -4   26.20    3.10
   1  -4   4   26.88    3.15
   1   4   4   31.75    5.19
   1   4   4   30.25    5.01
  -1  -4  -5   13.60    3.80
  -1  -4  -5    9.19    2.22
  -1   4  -5   13.36    2.42
  -1   4  -5   11.13    2.51
  -1   4  -5   15.64    2.93
   1  -4   5   11.68    2.72
   1   4   5   14.95    4.06
   1   4   5   16.31    4.20
  -1  -4  -6    1.06    1.83
  -1  -4  -6    0.81    1.78
  -1   4  -6    0.74    2.00
   1  -4   6    0.23    1.65
   1   4   6    0.25    1.97
   1   4   6    0.16    1.87
   1   4   6    0.05    1.38
   1   4   6    0.38    1.41
  -1  -4  -7    2.56    2.53
  -1  -4  -7    0.64    1.86
  -1   4  -7    2.11    2.14
  -1   4  -7    0.70    2.26
   1  -4   7    0.11    1.75
   1   4   7   -0.09    1.89
   1   4   7    1.37    1.69
  -1  -4  -8    5.43    3.02
  -1  -4  -8    4.51    2.60
  -1   4  -8    5.81    2.82
  -1   4  -8    4.27    2.90
   1  -4   8    3.65    2.47
   1   4   8    4.61    3.00
   1   4   8    7.45    2.53
  -1  -4  -9    2.91    2.66
  -1  -4  -9    4.58    2.92
  -1   4  -9    2.96    2.99
  -1   4  -9    2.88    3.04
   1  -4   9    6.10    3.10
   1   4   9    2.93    1.92
   1   4   9    4.86    2.97
   1   4   9    2.81    2.33
  -1  -4 -10    2.83    3.06
  -1  -4 -10    1.21    2.56
  -1   4 -10    2.91    2.98
  -1   4 -10    3.95    3.36
   1  -4  10    3.38    2.93
   1   4  10    1.91    2.32
   1   4  10    2.38    2.99
   1   4  10    2.87    2.50
  -1  -4 -11    4.88    3.19
  -1  -4 -11    6.57    3.51
  -1   4 -11    5.85    3.72
  -1   4 -11    6.48    3.97
   1  -4  11    3.96    3.10
   1   4  11   11.01    3.35
   1   4  11    4.39    3.46
   1   4  11    7.80    3.60
  -1  -4 -12    3.27    2.86
  -1  -4 -12    1.01    2.95
  -1   4 -12    3.93    3.53
  -1   4 -12    1.61    3.54
   1  -4  12    3.82    3.10
   1   4  12    2.37    3.00
   1   4  12    3.14    2.92
   1   4  12    2.06    2.86
  -1  -4 -13   -1.31    2.63
  -1  -4 -13    2.27    3.19
  -1   4 -13   -0.19    3.09
  -1   4 -13   -0.38    3.64
   1  -4  13    1.59    2.89
   1   4  13    0.49    2.82
   1   4  13   -0.33    2.39
   1   4  13   -0.82    2.78
  -1  -4 -14   57.90    9.39
  -1  -4 -14   49.02    8.09
  -1   4 -14   66.77    7.62
  -1   4 -14   74.59    9.81
   1  -4  14   60.97    8.97
   1   4  14   55.22    6.33
   1   4  14   61.73    9.71
   1   4  14   57.87    8.07
  -1  -4 -15   14.80    5.81
  -1  -4 -15   14.62    5.60
  -1   4 -15   22.17    6.19
  -1   4 -15   25.69    7.22
   1  -4  15   20.88    6.44
   1   4  15   18.64    5.14
   1   4  15   19.12    6.40
   1   4  15   13.54    5.39
  -1  -4 -16    1.35    3.58
  -1  -4 -16    2.87    4.07
  -1   4 -16    1.47    4.19
  -1   4 -16    4.14    5.25
   1  -4  16    0.94    3.78
   1   4  16    1.93    3.47
   1   4  16    0.59    3.52
   1   4  16    7.43    4.72
  -1  -4 -17    4.48    3.94
  -1  -4 -17    9.19    5.42
  -1   4 -17   10.28    5.68
  -1   4 -17    8.00    6.36
   1  -4  17    8.69    5.34
   1   4  17   11.38    4.99
   1   4  17    6.93    4.72
   1   4  17   10.05    5.71
  -1  -4 -18    0.59    3.79
  -1  -4 -18    1.89    4.35
  -1   4 -18   -0.17    4.71
   1   4  18    0.06    3.88
   1   4  18   -1.58    4.80
  -1  -4 -19    0.01    3.65
  -1  -4 -19    1.95    4.81
  -1   4 -19    6.51    5.80
   1   4  19    4.14    5.22
   1   4  19   -0.60    4.14
   1   4  19   -0.26    5.12
  -1  -4 -20    0.41    4.68
  -1  -4 -20   -0.65    5.03
  -1   4 -20   -0.20    5.57
   1   4  20    0.00    5.03
   1   4  20   -0.67    4.45
   1   4  20    0.16    5.71
  -1  -4 -21    1.67    4.28
  -1  -4 -21    2.12    5.70
   1   4  21    4.65    5.85
   1   4  21    0.13    5.13
  -1  -4 -22   -0.04    6.03
  -1  -4 -22   -0.79    5.73
   1   4  22    4.00    6.23
   1   4  22   -0.71    5.40
  -1   5  21   -2.61    4.16
  -1   5  21   -2.63    5.17
   1  -5 -21   -0.12    5.52
   1   5 -21    0.83    6.75
  -1   5  20    2.60    4.84
  -1   5  20    3.26    5.74
   1  -5 -20    1.41    5.45
   1  -5 -20    1.91    5.06
   1   5 -20   -1.79    5.94
  -1  -5  19   -0.88    4.88
  -1   5  19    3.39    3.81
  -1   5  19    3.74    5.24
   1  -5 -19    4.17    4.85
   1  -5 -19   -0.47    4.69
   1   5 -19    1.04    5.65
  -1  -5  18   -0.30    4.17
  -1   5  18    0.06    3.66
  -1   5  18   -0.02    4.04
  -1   5  18   -0.39    4.80
   1  -5 -18    3.46    4.57
   1  -5 -18    4.16    4.38
   1   5 -18    2.40    5.03
   1   5 -18    2.42    6.55
  -1  -5  17    1.15    3.79
  -1   5  17   -0.07    3.14
  -1   5  17   -1.51    3.68
  -1   5  17   -0.60    4.38
   1  -5 -17   -0.64    3.63
   1  -5 -17    2.36    4.04
   1   5 -17    0.54    4.31
   1   5 -17   -0.05    5.58
  -1  -5  16    1.61    3.84
  -1   5  16    1.08    3.37
  -1   5  16    0.17    3.76
  -1   5  16    3.26    4.51
   1  -5 -16    2.11    4.01
   1  -5 -16    3.00    4.04
   1   5 -16    0.71    4.10
   1   5 -16    3.68    5.54
  -1  -5  15   27.48    7.38
  -1   5  15   32.44    5.98
  -1   5  15   29.02    7.91
  -1   5  15   39.38    7.69
   1  -5 -15   23.78    7.63
   1  -5 -15   18.56    5.98
   1   5 -15   23.23    6.45
   1   5 -15   31.35    8.16
  -1  -5  14    7.93    4.65
  -1   5  14    4.36    3.34
  -1   5  14    1.67    3.69
  -1   5  14    4.68    4.17
   1  -5 -14    4.76    4.17
   1  -5 -14    2.60    3.65
   1   5 -14    3.92    4.24
   1   5 -14    0.59    4.55
  -1  -5  13   -0.17    2.71
  -1   5  13    3.91    3.19
  -1   5  13    0.36    2.80
  -1   5  13    0.15    3.16
   1  -5 -13    1.37    3.47
   1  -5 -13   -1.86    2.71
   1   5 -13    0.65    3.57
   1   5 -13    3.40    4.28
  -1  -5  12   14.77    4.95
  -1   5  12   19.03    3.93
  -1   5  12   21.06    6.49
  -1   5  12   23.63    5.27
   1  -5 -12   10.07    5.12
   1  -5 -12   16.33    4.68
   1   5 -12   19.11    5.29
   1   5 -12   14.54    5.51
  -1  -5  11   48.04    7.37
  -1   5  11   51.88    8.79
  -1   5  11   51.23    6.09
   1  -5 -11   47.57    8.85
   1  -5 -11   37.19    5.81
   1   5 -11   54.24    6.14
   1   5 -11   48.91    7.52
  -1  -5  10    1.48    2.56
  -1   5  10    2.27    2.98
   1  -5 -10   -0.05    3.35
   1  -5 -10    1.03    2.62
   1   5 -10    2.44    3.20
   1   5 -10    3.32    3.32
  -1  -5   9    1.59    2.48
  -1   5   9   -0.10    2.49
  -1   5   9   -0.74    1.78
   1  -5  -9    0.40    3.04
   1  -5  -9   -0.11    2.30
   1   5  -9    1.71    2.94
   1   5  -9    0.55    3.02
  -1  -5   8    1.99    2.48
  -1   5   8    1.74    2.64
  -1   5   8    1.44    1.84
   1  -5  -8    1.14    2.83
   1  -5  -8   -0.50    2.11
   1   5  -8    2.79    2.70
   1   5  -8    0.81    2.71
  -1  -5   7    7.55    3.14
  -1   5   7    4.18    1.92
   1  -5  -7    2.42    3.05
   1  -5  -7    3.55    2.26
   1   5  -7    4.64    2.27
   1   5  -7    3.73    2.88
  -1  -5   6   18.08    3.74
   1  -5  -6   12.55    4.23
   1  -5  -6   12.06    2.73
   1   5  -6   16.54    3.97
   1   5  -6   16.23    3.48
  -1  -5   5    2.24    2.07
   1  -5  -5    0.12    1.80
   1  -5  -5    0.50    1.59
   1  -5  -5    1.81    1.64
   1   5  -5   -0.82    2.30
   1   5  -5   -0.54    1.90
  -1  -5   4    2.74    1.90
   1  -5  -4    2.86    2.47
   1  -5  -4    0.74    1.41
   1  -5  -4    2.06    1.49
   1   5  -4    3.94    2.85
   1   5  -4    1.75    1.89
  -1  -5   3    6.00    2.22
   1  -5  -3    8.96    3.34
   1   5  -3   13.62    3.68
   1   5  -3   10.78    2.85
  -1  -5   2   38.06    3.37
   1  -5  -2   43.35    5.28
   1   5  -2   51.25    5.49
   1   5  -2   47.06    4.77
  -1  -5   1    6.05    1.75
  -1   5   1    6.78    3.11
   1  -5  -1    5.28    2.84
   1   5  -1    7.79    3.33
   1   5  -1    7.06    2.87
  -1  -5   0   -0.15    1.13
  -1   5   0    1.68    2.37
   1  -5   0    1.00    2.20
   1   5   0   -0.89    2.04
   1   5   0    0.57    1.96
  -1  -5  -1    4.22    3.01
  -1   5  -1    7.88    2.99
   1  -5   1    8.69    3.15
   1  -5   1    2.71    1.44
   1   5   1    8.81    3.53
   1   5   1    4.41    2.72
  -1  -5  -2    5.41    3.19
  -1   5  -2    5.53    2.68
   1  -5   2    7.98    2.77
   1  -5   2    7.39    1.85
   1   5   2    8.16    3.68
   1   5   2    7.76    3.32
  -1  -5  -3   35.70    5.89
  -1   5  -3   35.38    4.06
   1  -5   3   35.95    3.44
   1   5   3   42.39    6.40
   1   5   3   48.21    6.49
  -1  -5  -4   -0.16    2.26
  -1  -5  -4    0.15    1.29
  -1   5  -4    1.18    1.88
  -1   5  -4   -0.66    1.43
  -1   5  -4    1.29    1.78
   1  -5   4    0.61    1.67
   1   5   4    1.14    2.41
   1   5   4   -0.30    2.04
  -1  -5  -5   37.91    6.53
  -1  -5  -5   33.44    3.34
  -1   5  -5   38.83    4.09
   1  -5   5   34.33    4.04
   1   5   5   40.07    6.49
   1   5   5   37.23    6.31
  -1  -5  -6    6.17    4.03
  -1  -5  -6    1.99    2.02
  -1   5  -6    3.52    2.56
   1  -5   6    2.32    2.08
   1   5   6    4.55    3.02
   1   5   6    6.06    3.34
  -1  -5  -7   -0.34    2.60
  -1  -5  -7    1.36    2.06
  -1   5  -7    0.17    2.44
   1  -5   7    1.02    2.10
   1   5   7    1.81    2.72
   1   5   7    1.47    2.37
   1   5   7    0.58    1.82
  -1  -5  -8    9.18    4.32
  -1  -5  -8   10.32    3.27
  -1   5  -8   10.95    3.20
  -1   5  -8   10.27    3.75
   1  -5   8    6.44    3.18
   1   5   8   13.81    4.96
   1   5   8    8.44    4.19
   1   5   8   11.23    3.12
  -1  -5  -9    0.20    3.02
  -1  -5  -9   -0.99    2.03
  -1   5  -9   -0.64    2.71
  -1   5  -9   -0.19    2.96
   1  -5   9   -1.06    2.10
   1   5   9    1.14    2.51
   1   5   9    0.98    2.56
   1   5   9    0.75    2.36
  -1  -5 -10   -0.81    2.94
  -1  -5 -10    0.78    2.48
  -1   5 -10    1.13    3.07
  -1   5 -10   -1.41    2.91
   1  -5  10    0.75    2.32
   1   5  10   -1.34    2.33
   1   5  10   -0.24    2.43
   1   5  10    0.84    2.56
  -1  -5 -11    3.48    3.33
  -1  -5 -11    0.45    2.63
  -1   5 -11    1.50    3.51
  -1   5 -11    4.57    3.97
   1  -5  11    3.97    3.25
   1   5  11    6.17    4.15
   1   5  11    4.20    2.77
   1   5  11    3.50    3.42
   1   5  11    2.85    3.04
  -1  -5 -12   19.97    6.31
  -1  -5 -12    9.35    4.20
  -1   5 -12   17.83    5.08
  -1   5 -12   14.73    5.52
   1  -5  12   18.19    5.21
   1   5  12   19.20    4.17
   1   5  12   21.32    6.59
   1   5  12   20.06    4.95
  -1  -5 -13    2.00    3.35
  -1  -5 -13    3.17    3.20
  -1   5 -13    2.24    3.59
  -1   5 -13    0.05    4.19
   1  -5  13   -0.84    2.49
   1   5  13   -1.78    2.60
   1   5  13   -0.76    3.23
   1   5  13    0.41    3.39
  -1  -5 -14   10.03    4.94
  -1  -5 -14    8.18    4.39
  -1   5 -14    5.48    4.50
  -1   5 -14   19.95    6.87
   1  -5  14   16.43    5.76
   1   5  14   17.30    4.70
   1   5  14   13.90    5.88
   1   5  14   15.01    5.47
  -1  -5 -15   -0.17    3.32
  -1  -5 -15   -1.17    3.13
  -1   5 -15    1.77    4.13
  -1   5 -15    3.02    5.29
   1  -5  15   -1.68    3.05
   1   5  15    1.91    3.41
   1   5  15    1.57    3.72
   1   5  15   -1.62    3.57
  -1  -5 -16    2.72    4.49
  -1  -5 -16    3.06    4.13
  -1   5 -16    0.75    4.32
  -1   5 -16   -0.52    5.14
   1  -5  16    3.67    4.21
   1   5  16    3.65    3.80
   1   5  16    1.96    4.21
   1   5  16    4.07    4.76
  -1  -5 -17    1.94    3.97
  -1  -5 -17    2.89    4.38
  -1   5 -17   -0.70    4.54
  -1   5 -17    3.61    5.93
   1  -5  17    1.20    4.03
   1   5  17    3.66    3.72
   1   5  17    2.52    4.14
   1   5  17    0.88    4.87
  -1  -5 -18    3.69    4.77
  -1  -5 -18    2.61    4.70
  -1   5 -18    1.46    5.14
  -1   5 -18    1.47    6.43
   1  -5  18   -1.01    3.93
   1   5  18    0.65    4.49
   1   5  18    1.71    3.76
   1   5  18   -1.30    4.11
   1   5  18    3.64    5.29
  -1  -5 -19   -1.31    4.13
  -1  -5 -19    0.29    4.95
  -1   5 -19    3.85    6.05
   1  -5  19   -0.82    4.68
   1   5  19    4.43    6.39
   1   5  19    1.06    4.91
  -1  -5 -20    3.40    4.93
  -1  -5 -20   -0.91    4.66
  -1   5 -20    1.60    5.88
   1   5  20    0.43    6.20
   1   5  20    1.07    4.82
  -1  -5 -21    1.73    5.51
  -1  -5 -21    1.42    5.58
  -1   5 -21    2.25    6.84
   1   5  21    1.68    6.44
   1   5  21    3.57    6.11
   1   5  21    2.77    5.55
  -1  -6  20    0.19    5.57
  -1   6  20    0.89    4.30
  -1   6  20   -0.94    5.33
   1  -6 -20    3.53    5.68
   1   6 -20    4.01    6.62
  -1  -6  19    4.20    5.28
  -1   6  19    4.70    4.61
  -1   6  19    1.57    5.21
   1  -6 -19    1.78    5.69
   1  -6 -19    0.43    4.74
   1   6 -19   -2.29    5.24
  -1  -6  18    2.68    4.85
  -1   6  18    1.66    4.51
  -1   6  18    2.35    5.05
   1  -6 -18    0.15    4.91
   1  -6 -18    1.72    4.60
   1   6 -18    1.57    5.42
   1   6 -18    0.51    6.32
  -1  -6  17   -0.95    3.78
  -1   6  17   -1.26    3.28
  -1   6  17    0.73    4.65
   1  -6 -17    2.33    4.84
   1  -6 -17    2.75    4.25
   1   6 -17   -2.78    4.27
   1   6 -17    2.41    5.87
  -1  -6  16    2.84    4.30
  -1   6  16    1.89    3.31
  -1   6  16    2.89    4.27
  -1   6  16    0.18    4.66
   1  -6 -16    1.64    4.81
   1  -6 -16    2.76    4.28
   1   6 -16    5.65    4.99
   1   6 -16    1.47    5.68
  -1  -6  15    6.27    4.52
  -1   6  15    0.98    3.14
  -1   6  15    5.11    4.64
  -1   6  15    7.61    5.12
   1  -6 -15    0.21    3.87
   1  -6 -15    5.34    4.19
   1   6 -15    8.21    5.22
   1   6 -15    4.80    5.54
  -1  -6  14    2.72    3.94
  -1   6  14    4.10    3.49
  -1   6  14    3.26    4.06
  -1   6  14    0.43    3.93
   1  -6 -14    0.48    5.11
   1  -6 -14    1.27    3.48
   1   6 -14    6.51    4.69
   1   6 -14    2.69    4.65
  -1  -6  13    1.40    3.42
  -1   6  13    4.39    3.10
  -1   6  13    6.78    5.02
  -1   6  13    3.38    3.79
   1  -6 -13    2.27    4.93
   1  -6 -13    3.99    3.57
   1   6 -13    3.81    4.26
   1   6 -13    8.68    5.33
  -1  -6  12   30.66    6.83
  -1   6  12   40.92    8.93
  -1   6  12   34.40    6.17
   1  -6 -12   26.04    7.73
   1   6 -12   31.23    6.37
   1   6 -12   28.65    7.03
  -1  -6  11    0.64    2.64
  -1   6  11   -1.53    2.91
   1  -6 -11   -0.41    3.87
   1  -6 -11    0.85    2.80
   1   6 -11    1.20    3.58
   1   6 -11    0.55    4.09
  -1  -6  10    0.69    2.58
  -1   6  10    0.68    2.93
   1  -6 -10   -0.43    3.03
   1  -6 -10   -0.05    2.57
   1   6 -10    0.69    3.31
   1   6 -10   -0.70    3.42
  -1  -6   9    1.78    2.74
  -1   6   9    2.78    3.63
  -1   6   9    2.41    2.52
   1  -6  -9    1.06    3.64
   1  -6  -9    3.62    2.69
   1   6  -9    2.69    3.15
   1   6  -9    2.55    3.40
  -1  -6   8    1.77    2.55
  -1   6   8    3.60    3.69
   1  -6  -8    4.06    4.52
   1  -6  -8    3.34    2.74
   1   6  -8    5.39    3.07
   1   6  -8    5.40    3.43
  -1  -6   7    1.91    2.43
  -1   6   7    1.94    2.83
   1  -6  -7    2.29    3.76
   1  -6  -7    0.95    2.14
   1   6  -7    1.32    2.62
  -1  -6   6    1.56    2.40
  -1   6   6    1.59    3.12
   1  -6  -6    4.62    3.67
   1  -6  -6    1.67    2.12
   1   6  -6    3.73    2.85
  -1  -6   5   13.90    3.36
  -1   6   5   24.72    5.97
   1  -6  -5   18.47    5.48
   1  -6  -5   12.04    2.57
   1   6  -5   16.66    3.46
  -1  -6   4    2.05    2.04
  -1   6   4    3.54    3.45
   1  -6  -4    2.00    3.24
   1   6  -4    3.84    3.23
   1   6  -4    1.49    2.11
  -1  -6   3   14.80    3.04
  -1   6   3   18.26    5.16
   1  -6  -3   21.84    5.34
   1   6  -3   18.18    4.75
  -1  -6   2   30.40    3.42
  -1   6   2   32.58    6.11
   1  -6  -2   25.33    5.53
   1   6  -2   34.95    6.04
  -1  -6   1    0.43    1.65
  -1  -6   1    2.83    1.82
  -1   6   1    4.10    3.36
   1  -6  -1    4.35    3.36
   1   6  -1    3.03    3.07
   1   6  -1    3.04    2.88
  -1   6   0    2.46    3.00
   1  -6   0    0.97    2.75
   1   6   0    7.46    3.90
   1   6   0    1.44    2.79
  -1   6  -1    0.32    2.84
   1  -6   1    0.10    2.41
   1   6   1   -1.02    2.70
   1   6   1    1.66    2.63
  -1  -6  -2    2.62    3.16
  -1   6  -2    6.01    3.29
   1  -6   2    2.71    1.56
   1   6   2    5.28    3.56
   1   6   2    5.75    3.31
  -1  -6  -3   -0.86    2.74
   1  -6   3    0.24    1.57
   1   6   3    1.57    2.67
   1   6   3    0.41    2.51
  -1  -6  -4   13.61    5.13
  -1  -6  -4    9.89    2.14
  -1   6  -4   14.76    2.97
   1  -6   4   15.42    3.07
   1   6   4   19.35    5.49
   1   6   4   15.61    4.83
  -1  -6  -5   -0.90    2.87
  -1  -6  -5    1.10    1.71
  -1   6  -5    0.45    2.28
   1  -6   5   -0.33    1.73
   1   6   5    0.50    2.91
   1   6   5   -0.85    2.40
  -1  -6  -6    2.82    4.02
  -1  -6  -6    2.80    2.13
  -1   6  -6    7.26    3.26
   1  -6   6    6.96    2.87
   1   6   6    7.38    3.98
   1   6   6    5.04    3.62
  -1  -6  -7    1.97    3.90
  -1  -6  -7    0.23    2.27
  -1   6  -7    3.29    3.18
   1  -6   7    3.30    2.47
   1   6   7   -1.47    2.34
   1   6   7    1.99    3.12
  -1  -6  -8    5.54    4.42
  -1  -6  -8    4.59    2.69
  -1   6  -8    4.09    2.82
  -1   6  -8    1.60    3.31
   1  -6   8    4.20    2.79
   1   6   8    4.16    3.84
   1   6   8    6.94    4.03
   1   6   8    4.99    2.81
  -1  -6  -9    5.35    4.45
  -1  -6  -9    2.99    2.70
  -1   6  -9    2.87    3.16
  -1   6  -9    1.83    3.36
   1  -6   9    2.44    2.70
   1   6   9    1.54    3.00
   1   6   9    1.82    3.15
   1   6   9    1.99    2.76
  -1  -6 -10   -0.51    3.95
  -1  -6 -10    0.40    2.57
  -1   6 -10   -2.05    3.18
  -1   6 -10    2.35    3.75
   1  -6  10    0.65    2.48
   1   6  10    0.44    3.01
   1   6  10    0.50    3.12
   1   6  10    3.01    3.00
  -1  -6 -11    2.21    4.41
  -1  -6 -11    5.90    3.42
  -1   6 -11   15.64    4.94
  -1   6 -11   12.80    5.36
   1  -6  11   11.61    4.63
   1   6  11    7.45    4.45
   1   6  11    5.95    4.31
   1   6  11   10.46    4.22
  -1  -6 -12    1.13    4.22
  -1  -6 -12    1.26    2.86
  -1   6 -12    0.21    3.98
  -1   6 -12    0.43    4.11
   1  -6  12    1.36    3.11
   1   6  12    1.56    3.49
   1   6  12    2.32    2.98
   1   6  12   -2.38    2.62
   1   6  12    0.53    3.26
  -1  -6 -13    7.27    4.92
  -1  -6 -13    4.03    3.60
  -1   6 -13    5.59    4.40
  -1   6 -13    7.71    5.34
   1  -6  13    9.88    4.68
   1   6  13    4.18    4.49
   1   6  13   10.02    3.80
   1   6  13    8.00    4.63
   1   6  13    9.36    4.71
  -1  -6 -14    1.02    3.66
  -1  -6 -14    1.19    3.47
  -1   6 -14    4.15    4.40
  -1   6 -14    1.53    4.49
   1  -6  14    0.06    3.22
   1   6  14   -0.39    3.49
   1   6  14   -1.29    3.02
   1   6  14   -2.43    3.09
   1   6  14    2.39    3.98
  -1  -6 -15    1.12    4.03
  -1  -6 -15    0.99    3.46
  -1   6 -15    4.44    4.41
  -1   6 -15    0.85    5.07
   1  -6  15   -0.14    3.18
   1   6  15   -3.82    3.12
   1   6  15   -0.79    3.34
   1   6  15    0.08    4.31
   1   6  15   -1.31    4.39
  -1  -6 -16    7.21    5.59
  -1  -6 -16    3.82    4.03
  -1   6 -16   10.00    5.33
  -1   6 -16    4.42    5.87
   1  -6  16    0.76    3.88
   1   6  16   12.37    6.28
   1   6  16    3.91    3.91
   1   6  16    7.10    5.59
   1   6  16    4.08    4.94
  -1  -6 -17    0.10    4.75
  -1  -6 -17    3.54    4.67
  -1   6 -17    1.54    4.75
  -1   6 -17   -0.35    6.07
   1  -6  17    3.14    4.61
   1   6  17   -2.63    5.52
   1   6  17    3.67    3.76
   1   6  17    0.58    4.47
  -1  -6 -18   -0.20    4.70
  -1  -6 -18    5.74    4.67
  -1   6 -18   -1.81    5.04
   1  -6  18    3.12    4.65
   1   6  18    2.96    6.12
   1   6  18    5.71    4.95
   1   6  18    4.03    5.62
  -1  -6 -19    0.82    6.00
  -1  -6 -19    0.77    4.72
  -1   6 -19    1.80    5.72
   1  -6  19    1.48    4.77
   1   6  19    1.87    5.84
   1   6  19    0.98    4.11
   1   6  19    2.70    6.04
  -1  -7  18    3.20    4.99
  -1   7  18    1.68    4.51
  -1   7  18    3.56    6.03
   1  -7 -18    1.99    4.55
   1   7 -18    7.22    6.42
  -1  -7  17   -2.12    4.28
  -1   7  17    2.66    4.22
  -1   7  17   -0.34    4.77
   1  -7 -17   -0.03    5.49
   1  -7 -17   -1.19    3.93
   1   7 -17    2.64    5.31
  -1  -7  16   -0.06    4.11
  -1   7  16   -0.22    3.79
  -1   7  16    0.75    4.71
   1  -7 -16    0.92    5.85
   1  -7 -16    0.73    3.93
   1   7 -16    3.17    5.46
  -1  -7  15    0.46    3.30
  -1   7  15    1.24    3.53
  -1   7  15    0.72    4.06
   1  -7 -15    2.32    5.31
   1  -7 -15    0.03    3.36
   1   7 -15    2.10    5.16
  -1  -7  14    9.96    5.44
  -1   7  14    3.25    3.61
  -1   7  14    3.35    4.89
  -1   7  14    1.75    4.48
   1  -7 -14    6.73    5.84
   1  -7 -14    2.76    3.54
   1   7 -14    5.80    5.28
   1   7 -14    2.03    5.35
  -1  -7  13    0.95    3.42
  -1   7  13    1.35    3.72
  -1   7  13    2.76    4.16
   1  -7 -13   -1.89    4.67
   1  -7 -13   -0.14    3.11
   1   7 -13   -1.41    3.93
   1   7 -13   -0.71    4.59
  -1  -7  12    2.63    3.55
  -1   7  12    1.32    4.09
  -1   7  12    1.68    3.89
   1  -7 -12   -4.87    3.82
   1  -7 -12   -1.35    2.91
   1   7 -12    2.14    4.05
   1   7 -12   -0.17    4.17
  -1  -7  11    0.31    2.94
  -1   7  11    0.37    3.49
   1  -7 -11    1.03    4.65
   1  -7 -11    3.30    3.23
   1   7 -11   -2.13    3.75
   1   7 -11   -2.45    3.80
  -1  -7  10    4.88    3.57
  -1   7  10    2.44    4.02
   1  -7 -10    4.33    4.32
   1  -7 -10    3.80    3.14
   1   7 -10    5.14    3.81
   1   7 -10    4.39    4.05
  -1  -7   9    0.56    2.66
  -1   7   9    2.96    3.76
  -1   7   9    0.30    2.46
   1  -7  -9    0.41    4.42
   1  -7  -9    0.06    2.53
   1   7  -9    1.19    3.24
   1   7  -9   -0.50    3.83
  -1  -7   8    1.81    2.63
  -1   7   8    0.01    3.26
  -1   7   8    0.97    3.38
   1  -7  -8    4.63    4.40
   1  -7  -8   -1.25    2.32
   1   7  -8    1.03    3.33
  -1  -7   7    2.39    2.71
  -1   7   7    0.96    3.58
  -1   7   7   -2.38    2.66
   1  -7  -7    1.57    4.00
   1  -7  -7    4.68    2.58
   1   7  -7   -0.64    3.23
  -1  -7   6    3.73    2.77
  -1   7   6    5.65    4.20
  -1   7   6    3.13    3.74
   1  -7  -6    4.04    4.22
   1  -7  -6    0.91    1.93
   1   7  -6    5.39    3.29
  -1  -7   5    8.28    3.16
  -1   7   5    8.17    4.63
  -1   7   5   14.37    5.49
   1  -7  -5    8.64    5.08
   1   7  -5    7.66    3.32
  -1  -7   4    2.42    2.30
  -1   7   4   -0.57    2.86
  -1   7   4    1.38    3.08
   1  -7  -4   -0.09    3.20
   1   7  -4    1.65    2.36
  -1  -7   3    2.86    2.33
  -1   7   3    2.62    3.62
  -1   7   3    4.05    3.50
   1  -7  -3    1.78    3.45
  -1  -7   2    3.63    2.13
  -1   7   2    1.51    3.74
  -1   7   2    5.36    3.96
   1  -7  -2    0.68    3.53
   1   7  -2    0.48    3.33
  -1  -7   1    1.03    1.88
  -1   7   1    0.33    3.07
  -1   7   1    0.93    2.96
   1  -7  -1    2.57    3.64
   1   7  -1    2.63    3.52
  -1   7   0    1.28    3.67
  -1   7   0    1.14    3.03
   1  -7   0   -0.20    2.86
   1   7   0    0.49    3.05
   1   7   1    4.77    4.08
   1   7   1    0.89    3.09
   1  -7   2   -0.47    1.50
   1   7   2    0.75    2.96
   1   7   2    1.53    3.19
  -1  -7  -3    1.58    3.32
   1  -7   3   -0.27    1.83
   1   7   3    0.72    3.05
   1   7   3   -0.06    3.18
  -1  -7  -4    0.83    3.74
   1  -7   4    1.42    1.96
   1   7   4    0.73    2.75
   1   7   4    1.58    3.34
  -1  -7  -5    4.05    4.35
  -1   7  -5   -0.41    2.61
   1  -7   5    2.59    2.32
   1   7   5   -1.20    2.52
   1   7   5    0.68    3.13
  -1  -7  -6    2.21    4.30
  -1  -7  -6    3.33    2.11
  -1   7  -6    0.74    2.95
   1  -7   6    2.04    2.61
   1   7   6    3.17    3.60
   1   7   6    5.23    4.04
  -1  -7  -7    1.93    4.11
  -1  -7  -7    2.44    2.25
  -1   7  -7    1.98    3.32
   1  -7   7    3.84    2.80
   1   7   7    4.44    4.26
   1   7   7    5.63    4.39
  -1  -7  -8    0.83    4.62
  -1  -7  -8    1.17    2.44
  -1   7  -8    0.76    3.26
   1  -7   8    2.68    2.78
   1   7   8   -1.32    2.57
   1   7   8    1.07    3.14
   1   7   8    0.61    2.65
  -1  -7  -9    0.73    4.63
  -1  -7  -9    0.69    2.54
  -1   7  -9    1.85    3.33
  -1   7  -9    1.16    3.58
   1  -7   9    0.48    2.33
   1   7   9    2.43    3.69
   1   7   9    0.25    3.29
   1   7   9    0.01    2.80
  -1  -7 -10    0.70    4.30
  -1  -7 -10    0.97    2.70
  -1   7 -10    2.02    3.53
  -1   7 -10    2.85    4.00
   1  -7  10    2.96    3.28
   1   7  10    1.61    3.57
   1   7  10    5.76    4.89
   1   7  10    0.84    3.38
  -1  -7 -11   26.60    8.71
  -1  -7 -11   14.05    4.27
   1  -7  11   23.58    5.88
   1   7  11   23.51    7.67
   1   7  11   37.80    9.07
   1   7  11   24.59    5.64
  -1  -7 -12    1.99    4.79
  -1  -7 -12    1.63    3.07
  -1   7 -12    3.04    4.24
  -1   7 -12    4.42    4.62
   1  -7  12    7.74    4.59
   1   7  12    6.16    5.04
   1   7  12    4.67    4.68
   1   7  12    8.11    4.80
  -1  -7 -13    0.12    5.01
  -1  -7 -13   -0.48    3.17
  -1   7 -13    5.42    4.87
  -1   7 -13    3.03    5.00
   1  -7  13    3.16    3.88
   1   7  13    1.68    3.84
   1   7  13    4.67    4.87
   1   7  13    3.34    4.30
  -1  -7 -14    2.55    5.13
  -1  -7 -14    1.93    3.56
  -1   7 -14    0.64    4.43
  -1   7 -14    0.27    4.90
   1  -7  14   -0.27    3.30
   1   7  14   -1.11    3.37
   1   7  14    2.45    3.57
   1   7  14    2.20    4.62
   1   7  14   -1.34    3.98
  -1  -7 -15    1.46    4.86
  -1  -7 -15    2.44    3.91
  -1   7 -15    1.53    4.80
   1  -7  15    0.81    3.73
   1   7  15    3.29    4.49
   1   7  15    0.72    3.52
   1   7  15    1.17    4.56
  -1  -7 -16    1.36    5.08
  -1  -7 -16    1.90    4.11
  -1   7 -16    2.35    5.02
   1  -7  16   -0.34    4.25
   1   7  16    1.68    4.90
   1   7  16    1.80    4.15
   1   7  16   -1.27    4.59
  -1  -7 -17   -1.30    4.74
  -1  -7 -17    1.71    4.54
  -1   7 -17   -0.07    5.09
   1  -7  17    1.65    4.18
   1   7  17    1.02    4.23
   1   7  17    3.23    4.40
   1   7  17    0.66    5.30
  -1  -7 -18    1.83    4.71
  -1   7 -18    2.54    5.83
   1  -7  18    1.12    4.93
   1   7  18    3.72    4.63
   1   7  18   -1.35    4.76
  -1  -8  15   -0.83    4.08
  -1   8  15    0.47    5.07
  -1   8  15    1.82    4.92
   1  -8 -15   -0.58    3.76
   1   8 -15   -1.60    5.38
  -1  -8  14    0.27    4.06
  -1   8  14    2.83    5.25
  -1   8  14    2.93    4.95
   1  -8 -14    0.45    5.59
   1  -8 -14    1.06    3.56
   1   8 -14    0.54    4.98
  -1  -8  13    4.28    4.49
  -1   8  13    1.83    5.05
  -1   8  13    1.93    4.73
   1  -8 -13    2.90    6.97
   1  -8 -13    1.98    3.39
   1   8 -13    2.20    5.01
  -1  -8  12    1.80    3.70
  -1   8  12    0.12    4.16
  -1   8  12   -1.28    3.67
   1  -8 -12   -3.03    5.16
   1  -8 -12    1.86    3.35
   1   8 -12    3.66    4.75
  -1  -8  11    3.79    4.16
  -1   8  11    2.49    4.45
  -1   8  11    2.60    4.74
  -1   8  11    6.31    4.72
   1  -8 -11    4.72    5.97
   1  -8 -11    2.66    3.12
   1   8 -11    7.27    4.81
   1   8 -11    2.00    4.95
  -1  -8  10    6.22    4.03
  -1   8  10   -1.29    3.91
  -1   8  10    7.69    5.57
   1  -8 -10    0.03    4.30
   1  -8 -10    3.77    3.10
   1   8 -10    0.33    3.75
   1   8 -10    5.07    4.74
  -1  -8   9   -0.66    2.72
  -1   8   9    1.76    4.09
  -1   8   9   -0.29    3.86
   1  -8  -9    0.90    4.56
   1  -8  -9   -0.59    2.60
   1   8  -9    0.97    3.47
   1   8  -9    0.92    3.96
  -1  -8   8    4.91    3.32
  -1   8   8    2.52    4.56
  -1   8   8    6.07    5.07
   1  -8  -8    2.68    5.37
   1  -8  -8    7.11    3.01
   1   8  -8    6.44    4.72
  -1  -8   7    0.35    2.60
  -1   8   7    1.68    3.95
  -1   8   7    0.81    3.75
   1  -8  -7    0.91    4.42
   1  -8  -7    0.14    2.31
   1   8  -7    1.91    3.68
  -1  -8   6    2.35    2.68
  -1   8   6    2.95    4.45
  -1   8   6    6.56    4.95
   1  -8  -6    1.00    4.40
   1   8  -6    2.75    3.58
  -1  -8   5    0.84    2.57
  -1   8   5   -2.12    3.74
  -1   8   5    0.18    3.55
   1  -8  -5    0.93    4.34
   1   8  -5    1.72    3.08
  -1  -8   4    0.49    2.40
  -1   8   4    2.72    4.43
  -1   8   4    4.10    4.16
   1  -8  -4    1.82    4.28
   1   8  -4    1.26    2.81
  -1  -8   3   -0.12    2.15
  -1   8   3    3.32    4.53
  -1   8   3    0.83    3.77
   1  -8  -3   -1.16    4.63
  -1  -8   2    0.15    2.00
  -1   8   2    0.66    3.55
   1   8   0    4.74    4.54
   1   8   1    3.29    4.51
   1   8   2    8.95    5.01
   1  -8   3    5.34    2.68
   1   8   3    5.22    4.62
   1   8   3    3.77    4.06
  -1  -8  -4   -1.13    3.87
   1  -8   4    2.07    2.42
   1   8   4    2.43    3.64
   1   8   4    1.50    4.05
  -1  -8  -5    1.59    4.55
  -1   8  -5    0.35    2.94
   1  -8   5    0.71    2.32
   1   8   5    1.73    4.04
   1   8   5   -2.01    3.84
  -1  -8  -6    0.56    4.11
  -1   8  -6    1.09    3.31
   1  -8   6   -0.28    2.17
   1   8   6    1.74    3.82
   1   8   6    1.44    3.98
  -1  -8  -7   -0.24    5.03
  -1  -8  -7    0.15    2.27
  -1   8  -7    0.67    3.63
   1  -8   7    1.33    2.74
   1   8   7    3.78    4.50
   1   8   7    0.89    3.96
  -1  -8  -8    5.32    5.75
  -1  -8  -8    0.57    2.46
  -1   8  -8    0.59    4.06
   1  -8   8    1.28    2.65
   1   8   8    0.63    4.17
   1   8   8   -0.40    3.78
  -1  -8  -9    3.29    5.43
  -1  -8  -9   -0.33    2.70
  -1   8  -9   -0.98    3.33
  -1   8  -9    0.72    4.08
   1  -8   9    0.25    3.00
   1   8   9    1.43    4.43
   1   8   9    2.39    4.66
   1   8   9    1.85    3.76
  -1  -8 -10    4.06    5.82
  -1  -8 -10    0.41    2.84
  -1   8 -10    0.77    3.78
  -1   8 -10   -0.96    4.03
   1  -8  10   -0.15    2.88
   1   8  10   -0.02    4.08
   1   8  10    1.69    4.39
   1   8  10    2.58    3.85
  -1  -8 -11   -3.89    5.49
  -1  -8 -11    0.28    3.31
  -1   8 -11    2.43    4.16
   1  -8  11   -0.39    3.24
   1   8  11    3.63    4.72
   1   8  11    1.32    4.75
   1   8  11   -1.38    3.98
  -1  -8 -12    1.55    5.70
  -1  -8 -12    0.78    3.08
  -1   8 -12    5.75    4.99
   1  -8  12    0.49    3.41
   1   8  12    1.85    4.51
   1   8  12    2.00    4.39
  -1  -8 -13    1.94    6.55
  -1  -8 -13    0.99    3.59
  -1   8 -13    3.72    5.40
   1  -8  13   -0.33    3.51
   1   8  13    1.84    4.74
   1   8  13   -0.14    4.56
  -1  -8 -14   -4.06    5.86
  -1  -8 -14    0.94    3.68
  -1   8 -14    0.43    5.15
   1  -8  14    0.01    3.75
   1   8  14    0.33    5.31
   1   8  14   -0.22    4.92
  -1  -8 -15   -0.96    3.73
  -1   8 -15    0.43    5.33
   1  -8  15    2.10    4.20
   1   8  15    1.47    4.13
   1   8  15   -0.33    4.61
  -1  -9  12    1.08    3.84
  -1   9  12    3.37    6.44
  -1   9  12   -0.39    4.95
   1  -9 -12   -0.21    3.55
   1   9 -12    1.01    5.16
  -1  -9  11    0.16    3.56
  -1   9  11    1.23    5.17
  -1   9  11    0.77    4.55
   1  -9 -11    2.71    6.29
   1  -9 -11    1.82    3.46
   1   9 -11   -0.38    4.60
  -1  -9  10    0.12    3.17
  -1   9  10    1.08    5.03
  -1   9  10   -1.29    4.33
   1  -9 -10   -2.20    6.33
   1  -9 -10    0.24    2.93
   1   9 -10    3.98    4.72
  -1  -9   9   -1.03    3.14
  -1   9   9   -3.22    4.00
  -1   9   9    5.00    5.83
   1  -9  -9   -0.27    5.82
  -1  -9   8   -0.85    2.91
  -1   9   8    1.52    5.01
  -1   9   8    0.87    4.60
   1  -9  -8    1.08    5.95
  -1  -9   7   -1.08    2.85
  -1   9   7    1.99    4.96
  -1   9   7    0.24    4.44
   1  -9  -7   -0.30    4.92
  -1  -9   6   -0.34    2.75
  -1   9   6   -0.23    4.30
  -1   9   6   -0.66    4.38
   1  -9  -6    1.85    5.29
   1   9  -6    0.82    3.95
  -1  -9   5   -0.03    2.77
  -1   9   5   -1.19    4.04
   1  -9  -5    2.15    4.86
   1   9  -5   -0.54    3.56
  -1  -9   4    1.60    2.66
  -1   9   4    0.79    4.51
  -1  -9   3   -0.30    2.45
   1   9   3    1.18    4.10
   1  -9   4    1.55    2.51
   1   9   4    3.39    5.02
  -1   9  -5    0.10    3.68
   1  -9   5   -0.32    2.51
   1   9   5   -3.30    3.64
   1   9   5    0.13    4.62
  -1  -9  -6   -0.51    4.92
  -1   9  -6   -1.68    3.80
   1  -9   6    0.35    2.76
   1   9   6    1.32    4.23
   1   9   6    0.12    4.44
  -1  -9  -7    1.36    5.46
   1  -9   7    1.60    3.01
   1   9   7   -1.05    3.72
   1   9   7    0.70    4.67
  -1  -9  -8   -0.56    5.08
   1  -9   8    3.50    3.49
   1   9   8    0.94    4.36
   1   9   8   -1.01    4.79
  -1  -9  -9    1.80    5.67
  -1  -9  -9    1.42    2.86
   1  -9   9    0.84    3.09
   1   9   9    2.18    4.52
   1   9   9   -0.18    4.90
  -1  -9 -10    3.93    7.12
  -1  -9 -10    2.70    3.10
  -1   9 -10    2.20    4.66
   1  -9  10    7.16    4.27
   1   9  10    3.08    5.28
   1   9  10    6.45    5.65
  -1  -9 -11    1.95    6.27
  -1  -9 -11    0.91    3.30
  -1   9 -11    1.49    4.72
   1  -9  11    1.55    3.59
   1   9  11   -0.78    4.65
   1   9  11    0.08    5.04
  -1  -9 -12    0.78    3.36
  -1   9 -12    1.58    5.34
   1  -9  12    3.94    4.08
   1   9  12   -0.04    5.22
  -1 -10   7    0.34    3.31
  -1  10   7   -2.28    5.13
  -1 -10   6    3.12    3.42
  -1 -10   5    4.11    3.28
  -1 -10   4    2.46    3.00
   1 -10   4    1.31    2.77
   1 -10   5    1.33    3.13
   1 -10   6    0.46    2.96
   1  10   6    0.30    5.28
   1 -10   7   -0.50    3.04
   1  10   7    1.54    6.29
   1  10   7    0.75    5.43
   2   0 -19    3.19    4.24
   2   0 -18    0.41    2.95
  -2   0  17   -2.68    3.33
   2   0 -17    1.37    3.00
  -2   0  16   74.78    7.88
   2   0 -16   68.03    8.14
  -2   0  15    2.01    3.41
   2   0 -15    2.34    2.84
  -2   0  14  129.26    9.34
  -2   0  14  124.65    8.79
  -2   0  14  134.22   10.59
   2   0 -14  111.58    9.41
  -2   0  13    0.21    2.73
  -2   0  13   -0.12    1.81
  -2   0  13    0.99    2.56
   2   0 -13   -0.41    2.42
   2   0 -13   -0.42    3.06
  -2   0  12    6.30    2.92
  -2   0  12    4.32    2.44
  -2   0  12    3.03    2.91
   2   0 -12    3.24    2.69
   2   0 -12    3.21    3.02
   2   0 -12    7.92    3.97
   2   0 -12    4.13    3.33
  -2   0  11    1.88    2.34
  -2   0  11    0.52    2.01
   2   0 -11   -0.35    1.75
   2   0 -11   -0.07    2.55
   2   0 -11    1.59    2.59
  -2   0  10    0.71    2.15
  -2   0  10    2.47    2.27
   2   0 -10   -1.28    1.61
   2   0 -10    2.96    2.51
   2   0 -10    0.03    2.19
  -2   0   9    1.66    1.86
  -2   0   9    0.04    1.61
   2   0  -9    0.25    1.53
   2   0  -9   -0.17    1.96
   2   0  -9    0.71    2.13
  -2   0   8  251.30    9.16
  -2   0   8  264.24   10.69
   2   0  -8  272.67   11.12
   2   0  -8  283.27   10.95
  -2   0   7    0.34    1.61
   2   0  -7   -0.63    1.66
   2   0  -7   -1.35    1.52
  -2   0   6   10.92    2.64
  -2   0   6   11.11    2.80
   2   0  -6    9.52    2.92
   2   0  -6   11.35    2.71
  -2   0   5    0.33    1.51
   2   0  -5   -0.13    1.57
   2   0  -5    0.48    1.40
  -2   0   4   35.95    3.35
   2   0  -4   35.21    3.62
   2   0  -4   35.53    3.36
  -2   0   3   -0.51    1.08
   2   0  -3    0.12    1.29
   2   0  -3   -0.34    1.08
  -2   0   2   -0.75    1.02
   2   0  -2   -0.15    1.05
   2   0  -2    0.80    1.04
  -2   0   1    0.83    1.03
   2   0  -1    1.02    1.09
   2   0  -1   -0.40    0.78
  -2   0   0  474.03    8.94
   2   0   0  414.52    8.59
   2   0   0  440.57    8.59
  -2   0  -1   -0.37    0.88
   2   0   1    0.49    0.91
   2   0   1    0.07    0.82
  -2   0  -2    1.27    1.23
   2   0   2    0.41    0.84
   2   0   2    0.43    0.95
  -2   0  -3    0.08    1.25
   2   0   3    0.55    0.70
   2   0   3   -0.21    0.93
  -2   0  -4   30.61    2.60
  -2   0  -4   35.40    3.43
   2   0   4   33.64    2.74
   2   0   4   30.03    3.22
   2   0   4   32.49    3.26
  -2   0  -5   -0.22    1.18
  -2   0  -5    0.80    1.67
   2   0   5    0.19    0.89
   2   0   5    0.01    1.27
   2   0   5    0.48    1.15
  -2   0  -6    4.96    1.85
  -2   0  -6    4.16    2.20
   2   0   6    6.79    1.93
   2   0   6    5.14    2.05
   2   0   6    5.32    2.17
   2   0   6    8.48    2.36
  -2   0  -7   -0.16    1.27
  -2   0  -7   -1.40    1.55
   2   0   7    0.38    1.22
   2   0   7    0.40    1.55
   2   0   7   -0.38    1.18
   2   0   7    0.19    1.20
  -2   0  -8   63.79    4.81
  -2   0  -8   70.23    5.10
  -2   0  -8   74.08    5.97
   2   0   8   69.57    5.17
   2   0   8   70.99    5.65
   2   0   8   72.75    5.87
  -2   0  -9    1.14    1.98
  -2   0  -9   -0.29    2.18
  -2   0  -9    0.02    2.05
   2   0   9    0.20    1.97
   2   0   9   -0.56    1.53
   2   0   9    0.19    1.61
  -2   0 -10  190.94    8.91
  -2   0 -10  214.32    9.30
  -2   0 -10  200.98   10.49
   2   0  10  206.37    9.45
   2   0  10  214.72   10.35
   2   0  10  213.03   10.80
  -2   0 -11    0.78    1.85
  -2   0 -11    0.85    2.58
  -2   0 -11    0.03    2.57
   2   0  11    1.13    2.40
   2   0  11   -0.48    1.79
   2   0  11    0.30    1.97
  -2   0 -12   15.83    3.84
  -2   0 -12   22.47    4.60
  -2   0 -12   21.76    5.48
  -2   0 -12   19.96    5.01
   2   0  12   28.78    5.12
   2   0  12   26.02    4.92
   2   0  12   23.76    5.09
  -2   0 -13    0.18    2.43
  -2   0 -13   -0.12    3.10
   2   0  13   -0.78    2.56
   2   0  13    0.55    2.29
   2   0  13    0.59    2.31
  -2   0 -14   44.46    6.26
   2   0  14   52.97    6.50
   2   0  14   52.52    6.48
   2   0  14   55.60    7.79
   2   0  15    1.32    3.27
   2   0  15   -2.39    2.48
   2   0  16    1.80    3.56
   2   0  16   -1.28    2.94
   2  -1 -21   -1.93    3.51
  -2   1  20   -1.69    4.34
   2  -1 -20    1.23    4.36
  -2   1  19   -0.47    4.47
   2  -1 -19    1.80    3.45
   2  -1 -18   -0.56    2.75
  -2   1  17   31.80    6.88
  -2   1  17   30.17    6.56
  -2   1  17   31.92    7.38
   2  -1 -17   18.60    5.78
   2   1 -17   21.16    5.85
  -2   1  16    3.78    4.08
  -2   1  16    0.85    2.64
  -2   1  16    6.15    4.28
   2  -1 -16    1.22    2.76
   2  -1 -16    4.84    4.57
   2   1 -16   -0.18    2.61
  -2   1  15    6.77    4.02
  -2   1  15    2.99    2.84
  -2   1  15    4.19    3.75
   2  -1 -15    2.73    2.92
   2  -1 -15    2.53    4.13
   2   1 -15    3.80    2.92
  -2   1  14   32.42    5.65
  -2   1  14   36.12    6.15
  -2   1  14   23.16    5.55
   2  -1 -14   20.78    5.51
   2  -1 -14   29.01    6.87
   2   1 -14   22.25    5.15
   2   1 -14   30.83    5.88
  -2  -1  13   10.53    3.95
  -2   1  13    4.00    3.00
  -2   1  13    2.56    2.48
  -2   1  13    2.02    2.93
   2  -1 -13    1.73    3.14
   2  -1 -13    2.67    3.51
   2   1 -13    3.61    3.09
   2   1 -13    3.37    3.38
   2   1 -13    2.86    3.50
  -2  -1  12   -0.33    2.54
  -2  -1  12   -1.88    2.18
  -2  -1  12    0.96    2.33
  -2   1  12   -0.52    2.25
  -2   1  12    0.75    2.37
   2  -1 -12    1.22    2.24
   2  -1 -12    0.42    2.76
   2   1 -12    0.54    2.16
   2   1 -12   -0.44    2.56
   2   1 -12    0.27    2.83
  -2  -1  11   13.29    3.72
  -2  -1  11    9.08    2.59
  -2  -1  11   12.87    3.71
  -2   1  11    8.09    3.12
  -2   1  11   11.69    3.63
   2  -1 -11    9.77    3.85
   2  -1 -11   12.30    4.35
   2   1 -11   12.86    3.86
   2   1 -11    8.72    3.50
   2   1 -11   13.08    4.24
  -2  -1  10    1.46    2.02
  -2   1  10    1.05    1.78
  -2   1  10    0.54    1.77
   2  -1 -10    1.32    2.20
   2  -1 -10    0.53    2.36
   2  -1 -10    1.88    2.30
   2   1 -10    1.86    2.25
   2   1 -10   -0.96    2.05
   2   1 -10    3.62    2.75
  -2  -1   9    3.97    2.22
  -2   1   9    2.05    2.09
   2  -1  -9    4.85    2.66
   2  -1  -9    5.43    3.04
   2  -1  -9    5.91    2.70
   2   1  -9    4.99    2.49
   2   1  -9    7.45    3.03
   2   1  -9    7.00    3.01
  -2  -1   8   41.57    4.68
  -2   1   8   37.82    3.83
  -2   1   8   36.74    4.34
   2  -1  -8   42.87    4.95
   2  -1  -8   32.60    3.98
   2   1  -8   40.37    4.53
   2   1  -8   35.65    4.09
   2   1  -8   40.47    4.77
  -2  -1   7    0.50    1.43
  -2   1   7   -0.21    1.60
  -2   1   7    1.11    1.79
   2  -1  -7    1.30    1.72
   2  -1  -7    1.59    1.73
   2   1  -7    2.27    1.95
   2   1  -7    0.56    1.73
   2   1  -7    1.54    1.99
  -2  -1   6    8.45    2.41
  -2   1   6   10.76    2.32
  -2   1   6   13.45    2.68
   2  -1  -6    9.33    2.82
   2  -1  -6   11.38    2.50
   2   1  -6   10.95    2.79
   2   1  -6   11.52    2.63
   2   1  -6   11.84    2.84
  -2  -1   5  174.77    7.26
  -2   1   5  181.83    6.06
  -2   1   5  178.51    7.06
   2  -1  -5  178.65    8.21
   2  -1  -5  183.55    6.80
   2   1  -5  164.49    7.39
   2   1  -5  170.98    6.50
   2   1  -5  182.05    7.61
  -2   1   4    2.73    1.49
   2  -1  -4    0.62    1.55
   2  -1  -4    1.57    1.37
   2   1  -4    0.50    1.64
   2   1  -4    0.46    1.52
  -2  -1   3   14.14    2.37
  -2   1   3   15.56    2.28
  -2   1   3   16.21    2.32
   2  -1  -3   16.17    2.73
   2  -1  -3   15.54    2.16
   2   1  -3   18.81    3.04
   2   1  -3   17.36    2.59
  -2  -1   2    1.00    1.27
  -2   1   2    0.03    1.04
  -2   1   2    0.32    1.05
   2  -1  -2   -0.09    1.13
   2  -1  -2    0.39    0.88
   2   1  -2    0.75    1.39
   2   1  -2    2.12    1.25
  -2  -1   1 1172.35   14.01
  -2   1   1 1205.88   13.92
  -2   1   1 1343.29   14.88
   2  -1  -1 1045.11   14.66
   2  -1  -1  792.73   10.56
   2   1  -1 1236.31   17.25
   2   1  -1 1275.33   15.22
   2   1  -1 1316.95   15.39
  -2   1   0 2392.11   20.09
  -2   1   0 2527.42   21.05
   2  -1   0 1748.13   17.56
   2  -1   0 2273.13   18.86
   2   1   0 2415.58   24.23
   2   1   0 2401.98   20.89
   2   1   0 2583.00   21.45
  -2  -1  -1 1066.85   13.09
  -2   1  -1  969.86   12.95
  -2   1  -1 1050.66   13.58
   2  -1   1  744.20   10.17
   2  -1   1 1000.68   12.58
   2   1   1  968.97   15.28
   2   1   1 1019.18   13.36
   2   1   1 1075.58   13.69
  -2  -1  -2  188.44    5.78
  -2   1  -2  197.98    6.35
   2  -1   2  128.63    3.85
   2  -1   2  180.51    5.79
   2   1   2  181.48    6.80
   2   1   2  180.06    5.90
   2   1   2  190.82    6.11
  -2  -1  -3   50.69    3.84
  -2  -1  -3   53.70    3.56
  -2   1  -3   58.66    3.98
   2  -1   3   46.06    2.25
   2  -1   3   55.21    3.65
   2   1   3   49.64    3.79
   2   1   3   49.27    4.03
   2   1   3   48.57    3.47
  -2  -1  -4  114.95    5.92
  -2   1  -4  121.92    5.20
  -2   1  -4  121.22    5.97
   2  -1   4  124.95    3.57
   2  -1   4  127.57    5.82
   2   1   4  120.59    6.03
   2   1   4  115.92    4.78
   2   1   4  124.84    6.54
   2   1   4  122.41    5.67
  -2  -1  -5    0.34    1.46
  -2  -1  -5    2.94    1.78
  -2   1  -5    0.55    1.63
  -2   1  -5    0.37    1.64
   2  -1   5    2.58    0.87
   2  -1   5    1.28    1.68
   2  -1   5    1.86    1.42
   2   1   5    1.89    1.60
   2   1   5    3.83    1.80
   2   1   5    1.99    1.61
   2   1   5    2.19    1.47
  -2  -1  -6   54.70    4.59
  -2  -1  -6   51.59    4.33
  -2   1  -6   48.82    2.82
  -2   1  -6   60.41    4.44
  -2   1  -6   59.05    4.96
   2  -1   6   60.59    3.07
   2  -1   6   54.04    4.24
   2  -1   6   49.47    4.40
   2   1   6   52.67    4.45
   2   1   6   54.45    4.05
   2   1   6   58.57    5.09
   2   1   6   56.48    4.57
  -2  -1  -7   11.26    3.00
  -2  -1  -7   10.39    2.74
  -2   1  -7   12.73    2.05
  -2   1  -7   13.13    3.00
  -2   1  -7   10.76    3.14
   2  -1   7   13.28    1.98
   2  -1   7   13.75    2.93
   2  -1   7   12.20    2.85
   2   1   7   11.36    2.91
   2   1   7   13.14    2.75
   2   1   7   11.29    3.31
   2   1   7   14.78    3.04
  -2  -1  -8  122.01    7.40
  -2  -1  -8  126.31    7.32
  -2   1  -8  120.08    5.29
  -2   1  -8  139.18    7.21
  -2   1  -8  126.66    7.85
   2  -1   8  130.66    6.97
   2  -1   8  126.63    7.58
   2   1   8  132.74    6.84
   2   1   8  140.10    8.43
   2   1   8  130.14    7.65
  -2  -1  -9   12.41    3.58
  -2  -1  -9   11.26    3.68
  -2  -1  -9   11.35    3.31
  -2   1  -9    9.01    2.31
  -2   1  -9   16.83    3.82
  -2   1  -9   13.30    3.76
   2  -1   9   17.82    3.43
   2  -1   9   10.09    2.92
   2  -1   9   12.67    3.29
   2   1   9   10.09    2.96
   2   1   9    9.62    3.44
   2   1   9   11.97    3.21
  -2  -1 -10    2.08    2.29
  -2  -1 -10    1.17    2.50
  -2  -1 -10    0.76    2.38
  -2   1 -10    2.52    1.91
  -2   1 -10    2.47    2.69
  -2   1 -10    0.22    2.63
   2  -1  10    1.49    2.33
   2  -1  10    0.92    1.93
   2  -1  10    1.53    2.09
   2   1  10    3.01    2.46
   2   1  10    2.63    2.38
   2   1  10    1.69    2.05
  -2  -1 -11   68.67    6.52
  -2  -1 -11   69.79    7.30
  -2   1 -11   68.36    5.10
  -2   1 -11   85.71    6.97
  -2   1 -11   79.52    7.54
   2  -1  11   72.10    6.05
   2  -1  11   68.64    7.20
   2  -1  11   76.61    6.28
   2  -1  11   75.03    7.05
   2   1  11   75.00    6.44
   2   1  11   81.13    7.38
   2   1  11   72.32    6.93
  -2  -1 -12    3.99    2.77
  -2  -1 -12    1.86    2.92
  -2   1 -12    3.80    2.52
  -2   1 -12    3.34    3.39
  -2   1 -12    3.55    3.33
   2  -1  12    4.80    3.05
   2  -1  12    1.20    2.60
   2  -1  12    2.55    2.70
   2  -1  12    2.53    2.88
   2   1  12    0.26    2.53
   2   1  12    1.74    2.48
   2   1  12    2.70    2.74
  -2  -1 -13    8.91    3.65
  -2  -1 -13    7.54    4.38
  -2   1 -13   10.62    4.45
  -2   1 -13   11.64    4.79
   2  -1  13    9.74    3.69
   2   1  13   14.18    4.27
   2   1  13   15.90    4.80
   2   1  13   13.19    4.41
  -2  -1 -14    0.15    2.67
  -2  -1 -14   -1.40    2.91
  -2   1 -14   -0.87    3.46
   2   1  14   -1.89    2.75
   2   1  14    1.27    2.71
   2   1  14    0.51    2.95
  -2  -1 -15   28.54    6.04
  -2  -1 -15   41.53    8.07
  -2   1 -15   39.55    6.77
   2   1  15   39.58    6.63
   2   1  15   49.18    7.78
   2   1  15   47.68    7.69
  -2  -1 -16    2.01    3.15
  -2  -1 -16    2.56    4.39
   2   1  16    3.80    3.86
   2   1  16    0.14    3.15
   2   1  16    3.16    4.14
  -2  -1 -17    1.65    3.20
   2   1  17    3.87    4.08
   2   1  17    3.46    3.74
   2   1  18    2.01    4.02
   2   1  18    1.04    3.71
   2   1  19   -2.26    3.73
   2  -2 -23    2.70    5.08
  -2   2  22    1.51    5.38
   2  -2 -22    2.09    5.14
   2  -2 -21   -0.22    3.91
   2  -2 -20   -1.12    3.91
  -2   2  19    0.45    4.19
  -2   2  19    8.11    4.86
  -2   2  19    3.08    5.29
   2  -2 -19    1.49    3.58
   2  -2 -19    1.66    4.92
  -2   2  18    1.24    4.10
  -2   2  18    2.72    3.41
  -2   2  18    4.92    4.88
   2  -2 -18    2.71    4.24
   2  -2 -18    2.21    4.85
  -2   2  17   -0.95    3.43
  -2   2  17   -0.23    2.55
  -2   2  17   -0.52    3.59
   2  -2 -17    1.84    3.00
   2  -2 -17    3.05    4.38
   2   2 -17    2.24    4.26
  -2   2  16    1.60    3.45
  -2   2  16    2.40    3.14
  -2   2  16    0.57    3.80
   2  -2 -16    5.11    3.96
   2  -2 -16    0.40    3.65
   2   2 -16    3.81    4.07
  -2   2  15   21.21    5.25
  -2   2  15   28.38    6.43
  -2   2  15   30.04    6.50
   2  -2 -15   22.17    6.27
   2  -2 -15   35.23    7.80
   2   2 -15   25.12    5.43
   2   2 -15   31.66    6.47
   2   2 -15   29.40    7.02
  -2  -2  14   13.64    5.42
  -2   2  14   12.15    4.16
  -2   2  14   11.20    4.44
  -2   2  14   11.51    4.67
   2  -2 -14    8.56    4.04
   2  -2 -14   11.40    5.26
   2   2 -14    8.76    3.83
   2   2 -14   10.34    4.68
   2   2 -14   12.34    5.29
  -2  -2  13   17.50    5.58
  -2   2  13   12.68    4.13
  -2   2  13   14.81    4.67
  -2   2  13   14.64    4.61
   2  -2 -13    9.71    4.18
   2  -2 -13   18.58    5.64
   2   2 -13   11.09    3.80
   2   2 -13   20.08    5.08
   2   2 -13    7.82    4.61
  -2  -2  12    0.91    2.84
  -2   2  12    0.67    2.49
  -2   2  12    0.27    2.45
   2  -2 -12    0.55    1.86
   2  -2 -12    1.98    2.88
   2   2 -12    1.70    2.55
   2   2 -12   -1.09    2.64
   2   2 -12   -0.52    2.91
  -2  -2  11   -0.93    2.06
  -2   2  11    1.16    2.19
  -2   2  11   -0.25    2.25
   2  -2 -11   -0.24    2.09
   2  -2 -11    2.87    2.87
   2   2 -11    2.54    2.55
   2   2 -11    2.57    2.84
   2   2 -11    0.30    2.62
  -2  -2  10   -0.31    2.02
  -2   2  10    0.46    2.04
   2  -2 -10   -2.31    1.68
   2  -2 -10    1.29    2.56
   2   2 -10    1.42    2.30
   2   2 -10    0.22    2.41
   2   2 -10    0.40    2.43
  -2  -2   9   53.27    5.89
  -2  -2   9   58.19    5.58
  -2   2   9   62.82    4.87
  -2   2   9   54.48    5.32
   2  -2  -9   47.28    5.71
   2  -2  -9   59.03    5.95
   2   2  -9   60.38    5.61
   2   2  -9   52.29    5.04
   2   2  -9   57.26    5.94
  -2  -2   8   10.57    3.35
  -2  -2   8   11.26    2.85
  -2   2   8   11.90    2.71
  -2   2   8   12.16    2.97
   2  -2  -8    8.92    3.14
   2  -2  -8   12.38    3.51
   2   2  -8   13.52    3.26
   2   2  -8   15.79    3.40
   2   2  -8   12.31    3.44
  -2  -2   7   19.19    3.84
  -2  -2   7   17.58    3.17
  -2   2   7   21.10    2.91
  -2   2   7   19.22    3.19
  -2   2   7   19.82    3.44
   2  -2  -7   17.39    3.99
   2  -2  -7   18.75    3.67
   2   2  -7   22.78    3.87
   2   2  -7   20.98    3.47
   2   2  -7   21.76    3.94
  -2  -2   6   49.88    4.30
  -2   2   6   54.16    3.33
  -2   2   6   50.60    4.24
  -2   2   6   55.08    4.25
   2  -2  -6   49.40    5.13
   2  -2  -6   50.15    4.50
   2   2  -6   49.34    4.65
   2   2  -6   51.89    4.11
   2   2  -6   51.64    4.71
  -2  -2   5   -0.02    1.12
  -2   2   5   -0.09    0.98
  -2   2   5   -0.32    1.19
  -2   2   5    1.35    1.22
   2  -2  -5    0.13    1.53
   2   2  -5    1.50    1.79
   2   2  -5    0.21    1.37
   2   2  -5    0.13    1.47
  -2   2   4   38.05    3.15
  -2   2   4   40.00    3.21
   2  -2  -4   30.57    3.64
   2   2  -4   36.04    3.81
   2   2  -4   36.55    2.95
   2   2  -4   36.97    3.53
   2   2  -4   40.91    3.71
  -2   2   3    0.47    1.13
  -2   2   3    1.01    1.15
   2  -2  -3    0.52    1.42
   2   2  -3    1.29    1.78
   2   2  -3    1.15    1.33
   2   2  -3    1.76    1.46
  -2   2   2  303.10    6.45
  -2   2   2  331.44    6.79
   2  -2  -2  218.68    8.08
   2   2  -2  317.58    9.96
   2   2  -2  305.92    7.81
   2   2  -2  313.22    7.92
  -2   2   1   40.87    2.49
  -2   2   1   46.97    2.65
   2  -2  -1   31.04    3.07
   2   2  -1   43.26    3.95
   2   2  -1   41.78    2.98
   2   2  -1   43.58    2.99
  -2   2   0 2912.59   21.36
  -2   2   0 3206.10   23.34
   2  -2   0 2342.56   22.50
   2   2   0 2992.85   31.01
   2   2   0 3024.24   22.79
   2   2   0 3062.99   23.43
  -2   2  -1   82.81    3.83
  -2   2  -1   87.64    3.94
   2  -2   1   63.69    3.41
   2  -2   1   67.23    4.55
   2   2   1   82.74    5.38
   2   2   1   83.49    5.14
   2   2   1   79.62    3.69
   2   2   1   84.84    3.98
  -2   2  -2   29.31    2.71
  -2   2  -2   30.89    2.80
   2  -2   2   22.01    1.88
   2  -2   2   24.56    3.02
   2   2   2   30.24    3.49
   2   2   2   30.02    3.63
   2   2   2   29.85    2.54
   2   2   2   31.56    2.70
  -2  -2  -3   80.95    5.57
  -2   2  -3   87.86    4.65
  -2   2  -3   92.86    4.83
   2   2   3   85.61    5.78
   2   2   3   87.70    5.79
   2   2   3   93.24    4.42
   2   2   3   98.62    4.61
  -2  -2  -4    3.13    2.09
  -2   2  -4    2.06    1.52
  -2   2  -4    1.13    1.51
  -2   2  -4    4.08    1.87
   2   2   4    1.72    1.71
   2   2   4    2.23    1.79
   2   2   4    2.65    1.45
   2   2   4    3.29    1.47
  -2  -2  -5   51.42    4.90
  -2   2  -5   59.86    3.96
  -2   2  -5   61.56    4.75
   2  -2   5   58.80    4.15
   2   2   5   68.54    5.51
   2   2   5   56.62    3.28
   2   2   5   56.75    5.20
   2   2   5   59.44    4.16
   2   2   5   66.34    4.61
  -2  -2  -6   12.48    3.32
  -2  -2  -6   14.71    3.22
  -2   2  -6   13.68    2.85
  -2   2  -6   15.45    3.23
   2  -2   6   12.99    2.69
   2  -2   6   15.66    2.80
   2   2   6   15.71    3.43
   2   2   6   17.74    2.67
   2   2   6   17.14    3.74
   2   2   6   17.82    3.13
   2   2   6   17.93    2.92
  -2  -2  -7   36.68    5.15
  -2  -2  -7   35.29    4.25
  -2   2  -7   34.70    3.86
  -2   2  -7   38.11    4.53
   2  -2   7   35.15    4.77
   2  -2   7   37.49    3.73
   2  -2   7   33.85    3.93
   2   2   7   35.31    4.33
   2   2   7   33.87    3.39
   2   2   7   35.90    5.17
   2   2   7   33.67    3.89
  -2  -2  -8   14.09    3.85
  -2  -2  -8   15.39    3.77
  -2   2  -8   14.30    3.37
  -2   2  -8   10.28    3.23
   2  -2   8   12.01    3.50
   2  -2   8   12.27    2.77
   2  -2   8   14.34    3.16
   2   2   8   14.13    3.63
   2   2   8   12.94    2.94
   2   2   8   12.28    3.70
   2   2   8   10.26    2.85
  -2  -2  -9    5.60    2.92
  -2  -2  -9    3.38    2.59
  -2   2  -9    5.92    1.52
  -2   2  -9    3.63    2.74
  -2   2  -9    2.16    2.58
   2  -2   9    4.11    1.22
   2  -2   9    9.17    3.45
   2  -2   9    3.74    2.29
   2  -2   9    5.10    2.48
   2   2   9    3.73    2.44
   2   2   9    4.22    2.42
  -2  -2 -10    0.29    2.31
  -2  -2 -10   -0.17    2.22
  -2   2 -10   -0.58    2.35
  -2   2 -10    1.32    2.56
   2  -2  10    0.23    2.00
   2  -2  10    1.45    2.15
   2   2  10    0.29    1.91
   2   2  10    1.86    2.19
  -2  -2 -11   16.15    4.66
  -2  -2 -11   14.45    4.61
  -2   2 -11   28.51    5.20
  -2   2 -11   19.00    4.87
   2  -2  11   17.30    4.70
   2  -2  11   21.71    3.89
   2   2  11   22.06    4.44
   2   2  11   18.40    4.90
   2   2  11   16.53    4.20
  -2  -2 -12   21.18    5.21
  -2  -2 -12   21.84    5.39
  -2   2 -12   31.61    5.75
  -2   2 -12   29.74    6.00
   2  -2  12   29.56    5.93
   2   2  12   34.89    5.49
   2   2  12   28.73    5.91
   2   2  12   33.79    5.76
  -2  -2 -13    2.82    3.33
  -2  -2 -13    3.88    3.45
  -2   2 -13    7.26    4.19
  -2   2 -13    4.06    3.95
   2  -2  13    4.83    3.56
   2   2  13    7.26    3.82
   2   2  13    1.37    2.66
   2   2  13    3.89    3.23
  -2  -2 -14   89.47    9.38
  -2   2 -14  132.71    9.93
  -2   2 -14  122.59   10.82
   2  -2  14  119.61   10.83
   2   2  14  126.21    9.34
   2   2  14  110.07   10.08
   2   2  14  126.42   10.50
  -2  -2 -15    1.73    2.99
  -2  -2 -15    3.26    4.18
  -2   2 -15    6.95    4.56
  -2   2 -15    4.16    4.64
   2   2  15    9.41    4.39
   2   2  15   13.03    5.28
   2   2  15   10.07    4.81
  -2  -2 -16   -0.83    2.62
  -2  -2 -16    3.26    3.90
  -2   2 -16    6.28    4.76
   2   2  16    6.24    4.13
   2   2  16    5.77    4.13
   2   2  16    4.59    4.23
  -2  -2 -17    0.10    3.06
  -2  -2 -17    0.07    3.95
  -2   2 -17    1.88    4.60
   2   2  17    4.40    4.41
   2   2  17    3.00    3.87
   2   2  17    1.62    4.09
  -2  -2 -18    5.26    4.44
  -2  -2 -18    3.96    4.94
   2   2  18    6.65    4.75
   2   2  18    8.21    4.95
   2   2  18    8.07    5.64
  -2  -2 -19   -1.08    3.66
   2   2  19    1.55    4.28
   2   2  19    0.14    4.19
   2   2  20    0.29    4.76
   2   2  20    0.74    4.43
   2   2  21    4.29    5.48
   2   2  22    1.28    5.25
  -2   3  23   -5.16    5.34
   2  -3 -23    7.31    6.52
   2  -3 -22    6.02    5.76
  -2   3  21    1.67    4.83
  -2   3  21   -1.62    4.42
   2  -3 -21    0.62    4.20
   2  -3 -21   -0.99    5.22
  -2   3  20   -1.41    4.72
  -2   3  20    1.70    4.43
  -2   3  20    1.11    5.51
   2  -3 -20    3.54    4.77
   2  -3 -20    3.15    5.34
  -2   3  19    2.49    4.32
  -2   3  19    5.26    4.98
  -2   3  19    3.25    5.28
   2  -3 -19    2.87    4.15
   2  -3 -19    1.80    4.82
   2   3 -19    2.82    5.61
  -2   3  18    2.18    4.03
  -2   3  18    3.51    4.54
  -2   3  18    5.42    5.32
   2  -3 -18    1.44    4.08
   2  -3 -18    5.79    5.27
   2   3 -18    3.10    5.25
  -2   3  17    2.36    3.75
  -2   3  17    2.13    3.49
  -2   3  17   -0.36    4.15
   2  -3 -17    1.38    3.27
   2  -3 -17    1.95    4.48
   2   3 -17    1.84    4.50
  -2   3  16   13.30    5.08
  -2   3  16   10.78    5.29
  -2   3  16    7.71    5.02
   2  -3 -16    4.51    3.78
   2  -3 -16    7.98    5.22
   2   3 -16   18.23    6.08
   2   3 -16    5.80    5.43
  -2  -3  15    8.44    4.49
  -2   3  15    6.39    3.61
  -2   3  15    5.32    3.77
  -2   3  15    8.89    4.77
   2  -3 -15    5.27    3.94
   2  -3 -15    7.28    4.61
   2   3 -15   10.89    5.19
   2   3 -15   10.47    5.57
  -2  -3  14    0.23    3.02
  -2   3  14    0.87    3.10
  -2   3  14    0.88    2.54
  -2   3  14    2.26    3.41
   2  -3 -14    0.90    2.28
   2  -3 -14    1.22    3.30
   2   3 -14   -0.90    3.35
   2   3 -14    2.58    4.16
  -2  -3  13   10.16    4.71
  -2   3  13   14.87    4.36
  -2   3  13   13.77    5.08
  -2   3  13   11.02    4.43
   2  -3 -13    7.90    3.99
   2  -3 -13   15.62    5.28
   2   3 -13   12.00    4.80
   2   3 -13   12.54    5.03
  -2  -3  12   61.34    8.24
  -2   3  12   54.50    5.69
  -2   3  12   57.84    6.75
   2  -3 -12   41.61    7.17
   2  -3 -12   56.28    7.65
   2   3 -12   53.30    6.05
   2   3 -12   50.19    6.20
   2   3 -12   52.23    7.54
  -2  -3  11   -0.63    2.20
  -2   3  11   -1.14    2.06
   2  -3 -11    0.06    2.17
   2  -3 -11    1.55    2.64
   2   3 -11    2.18    2.87
   2   3 -11   -0.76    2.72
   2   3 -11    1.47    3.21
  -2  -3  10    0.01    2.15
  -2   3  10   -0.70    1.98
  -2   3  10    1.70    2.26
   2  -3 -10    1.67    2.54
   2  -3 -10    1.11    2.61
   2   3 -10    0.10    2.09
   2   3 -10   -0.54    2.34
   2   3 -10    0.78    2.69
  -2  -3   9    0.95    2.32
  -2   3   9    1.52    2.00
  -2   3   9   -0.47    1.67
   2  -3  -9    1.25    1.84
   2  -3  -9    2.39    2.35
   2   3  -9    1.23    2.41
   2   3  -9   -0.18    2.25
   2   3  -9   -0.36    2.33
  -2  -3   8   42.43    5.66
  -2   3   8   44.48    3.46
  -2   3   8   40.95    4.27
   2  -3  -8   29.07    5.30
   2  -3  -8   42.02    4.78
   2   3  -8   43.12    5.01
   2   3  -8   35.08    4.21
   2   3  -8   46.11    5.28
  -2  -3   7    1.88    2.02
  -2   3   7    1.65    1.82
  -2   3   7    2.81    1.76
   2  -3  -7    2.51    2.70
   2  -3  -7    2.83    2.14
   2   3  -7    3.07    2.29
   2   3  -7    2.75    2.10
   2   3  -7    3.92    2.31
  -2  -3   6   16.13    3.52
  -2   3   6   16.48    2.60
  -2   3   6   18.02    2.83
   2  -3  -6   16.58    4.06
   2  -3  -6   14.34    3.05
   2   3  -6   19.39    3.75
   2   3  -6   18.74    2.98
   2   3  -6   16.03    3.31
   2   3  -6   20.81    3.76
  -2  -3   5   15.40    3.20
  -2   3   5   12.95    2.23
  -2   3   5   16.06    2.46
   2  -3  -5   16.80    3.76
   2  -3  -5   12.52    2.72
   2   3  -5   18.39    3.72
   2   3  -5   18.70    2.63
   2   3  -5   13.88    2.87
   2   3  -5   19.16    3.32
  -2  -3   4    3.76    1.95
  -2   3   4    3.35    1.32
  -2   3   4    4.99    1.52
   2  -3  -4    2.68    1.89
   2  -3  -4    3.32    1.74
   2   3  -4    5.27    2.45
   2   3  -4    4.74    1.97
   2   3  -4    5.18    2.07
  -2  -3   3   58.32    4.31
   2  -3  -3   56.08    4.94
   2  -3  -3   53.58    3.57
   2   3  -3   65.91    5.31
   2   3  -3   62.75    4.06
   2   3  -3   63.94    4.14
  -2  -3   2   33.71    3.25
   2  -3  -2   34.43    3.82
   2   3  -2   31.85    3.87
   2   3  -2   36.85    2.96
   2  -3  -1    0.47    1.43
   2   3  -1    0.73    1.61
   2   3  -1    1.03    1.50
   2   3  -1   -0.51    0.91
   2  -3   0  162.28    6.74
   2   3   0  194.71    9.01
   2   3   0  206.14    8.39
   2   3   0  190.98    5.07
   2   3   0  198.23    5.15
   2  -3   1   17.88    2.62
   2   3   1   14.92    3.33
   2   3   1   15.54    3.13
  -2  -3  -2  138.53    7.95
  -2  -3  -2  152.07    5.88
  -2   3  -2  146.92    5.12
  -2   3  -2  166.54    5.46
   2  -3   2  163.26    5.61
   2   3   2  161.74    8.63
   2   3   2  160.53    8.19
   2   3   2  165.31    4.88
   2   3   2  173.30    5.11
  -2  -3  -3   56.32    5.39
  -2  -3  -3   55.51    3.94
  -2   3  -3   54.76    2.89
  -2   3  -3   53.49    3.72
  -2   3  -3   63.59    4.05
   2  -3   3   56.70    2.96
   2   3   3   63.41    5.67
   2   3   3   56.17    5.18
   2   3   3   59.09    3.34
   2   3   3   62.16    3.52
  -2  -3  -4   31.31    4.88
  -2  -3  -4   29.15    3.13
  -2   3  -4   30.51    3.25
  -2   3  -4   37.00    3.60
   2  -3   4   35.10    3.63
   2  -3   4   32.88    3.55
   2   3   4   37.34    4.58
   2   3   4   38.28    5.12
   2   3   4   34.21    3.03
   2   3   4   35.48    3.09
  -2  -3  -5   68.69    6.22
  -2  -3  -5   67.53    4.89
  -2   3  -5   69.72    3.93
  -2   3  -5   66.53    4.95
  -2   3  -5   72.78    5.16
   2  -3   5   71.69    5.40
   2  -3   5   63.91    4.52
   2   3   5   77.65    6.58
   2   3   5   69.27    6.24
   2   3   5   73.34    4.57
   2   3   5   76.52    4.76
  -2  -3  -6   12.58    3.67
  -2  -3  -6   12.32    3.03
  -2   3  -6   14.25    2.88
  -2   3  -6   10.05    2.82
  -2   3  -6   14.47    3.19
   2  -3   6   20.90    3.78
   2  -3   6   12.28    2.56
   2   3   6   12.18    3.58
   2   3   6   17.15    4.14
   2   3   6   15.71    2.81
   2   3   6   17.14    3.02
  -2  -3  -7   27.76    5.24
  -2  -3  -7   29.95    4.42
  -2   3  -7   27.53    3.89
  -2   3  -7   33.12    4.65
   2  -3   7   34.72    4.85
   2  -3   7   24.91    3.42
   2   3   7   33.12    5.38
   2   3   7   26.56    2.75
   2   3   7   35.50    5.59
   2   3   7   34.41    3.96
   2   3   7   35.40    4.22
  -2  -3  -8   29.07    5.50
  -2  -3  -8   27.03    4.54
  -2   3  -8   30.02    4.44
  -2   3  -8   29.18    4.84
   2  -3   8   25.12    4.62
   2  -3   8   24.46    3.43
   2   3   8   27.05    5.34
   2   3   8   28.90    3.60
   2   3   8   23.02    4.97
   2   3   8   27.51    4.11
  -2  -3  -9   15.11    4.75
  -2  -3  -9   13.71    3.92
  -2   3  -9   16.70    4.02
  -2   3  -9   14.86    4.21
   2  -3   9   13.10    3.83
   2   3   9   17.64    4.74
   2   3   9   19.54    3.55
   2   3   9   19.91    4.93
   2   3   9   17.98    3.82
  -2  -3 -10    0.36    2.65
  -2  -3 -10    1.51    2.49
  -2   3 -10    1.28    2.78
  -2   3 -10    1.72    2.92
   2  -3  10    1.98    2.37
   2   3  10    0.40    2.45
   2   3  10   -1.00    1.96
   2   3  10    0.05    2.07
   2   3  10    1.10    2.27
  -2  -3 -11   14.31    4.87
  -2  -3 -11   11.13    4.03
  -2   3 -11   15.63    4.46
  -2   3 -11   13.55    4.71
   2  -3  11   14.75    4.62
   2   3  11   21.03    5.47
   2   3  11   15.73    3.86
   2   3  11   11.85    4.32
   2   3  11   13.95    4.01
  -2  -3 -12    5.55    3.74
  -2  -3 -12    7.57    4.13
  -2   3 -12   11.91    4.50
  -2   3 -12    6.87    4.09
   2  -3  12   10.25    4.26
   2   3  12    9.82    3.67
   2   3  12    6.11    3.57
   2   3  12    7.45    3.61
  -2  -3 -13    4.68    3.70
  -2  -3 -13    6.29    3.90
  -2   3 -13    6.33    4.13
  -2   3 -13    7.22    4.60
   2  -3  13    6.39    4.03
   2   3  13    6.24    3.74
   2   3  13    5.42    3.57
  -2  -3 -14   70.25    8.35
  -2  -3 -14   81.91    9.04
  -2   3 -14   87.10    8.49
  -2   3 -14   91.37    9.62
   2  -3  14   74.74    8.92
   2   3  14   94.85    8.17
   2   3  14   83.56    9.45
   2   3  14   97.53    9.43
  -2  -3 -15    6.62    4.21
  -2  -3 -15   11.36    5.19
  -2   3 -15   13.47    5.42
  -2   3 -15   12.20    5.76
   2  -3  15    9.65    4.74
   2   3  15   14.97    5.18
   2   3  15   13.93    5.25
   2   3  15    9.78    4.69
  -2  -3 -16   -0.27    3.43
  -2  -3 -16   -0.11    3.69
  -2   3 -16   -2.22    3.55
  -2   3 -16    0.91    4.81
   2  -3  16    4.01    4.27
   2   3  16    1.82    3.81
   2   3  16    1.37    3.59
   2   3  16   -1.11    3.49
  -2  -3 -17   -0.61    3.45
  -2  -3 -17    2.14    4.31
  -2   3 -17   -0.49    4.49
   2   3  17    0.69    4.18
   2   3  17    2.98    4.48
   2   3  17    4.20    4.51
  -2  -3 -18    0.15    3.04
  -2  -3 -18    0.51    4.55
  -2   3 -18    1.49    5.04
   2   3  18    1.10    4.22
   2   3  18    5.65    4.85
   2   3  18   -1.54    3.64
   2   3  18    3.01    4.84
  -2  -3 -19   -0.11    4.19
  -2  -3 -19    2.09    5.25
  -2   3 -19    1.76    5.49
   2   3  19    1.40    4.92
   2   3  19    0.69    4.47
   2   3  19   -1.05    4.25
   2   3  19   -0.12    5.03
  -2  -3 -20   -0.91    4.44
  -2  -3 -20    0.39    5.12
   2   3  20    1.55    5.53
   2   3  20    0.40    4.68
   2   3  20    0.65    4.80
   2   3  20   -0.97    5.52
   2   3  21   -0.12    5.61
   2   3  21    1.81    5.22
   2   3  21    1.21    5.25
   2   3  22    1.23    5.20
   2   3  22    2.89    6.10
   2   3  23    1.20    6.17
  -2   4  22    6.71    6.35
  -2   4  22    4.72    5.79
   2  -4 -22   -0.67    4.45
   2  -4 -22    7.63    6.88
  -2   4  21   -0.15    4.84
  -2   4  21    3.06    5.77
   2  -4 -21    4.82    5.23
   2  -4 -21   -1.06    5.13
  -2   4  20   -0.33    4.77
  -2   4  20   -0.97    4.13
  -2   4  20   -1.99    5.67
   2  -4 -20    0.57    4.92
   2  -4 -20    2.22    5.58
   2   4 -20   -0.20    5.79
  -2   4  19    0.56    4.06
  -2   4  19   -0.93    4.23
  -2   4  19    0.62    5.27
   2  -4 -19   -0.04    3.87
   2  -4 -19    3.63    5.11
   2   4 -19    3.31    5.56
  -2   4  18    0.16    4.21
  -2   4  18   -0.24    3.78
  -2   4  18   -2.35    4.40
   2  -4 -18    1.50    3.99
   2  -4 -18    0.88    4.26
   2   4 -18   -1.23    4.56
  -2  -4  17    1.53    3.54
  -2   4  17    0.95    3.65
  -2   4  17   -1.23    3.40
  -2   4  17   -0.82    4.51
   2  -4 -17    1.41    3.38
   2  -4 -17   -0.46    4.11
   2   4 -17    0.11    4.46
   2   4 -17    1.80    5.77
  -2  -4  16    3.13    3.90
  -2   4  16    2.53    3.51
  -2   4  16   -0.87    3.05
  -2   4  16    0.84    4.00
   2  -4 -16    0.74    3.69
   2  -4 -16    1.41    3.99
   2   4 -16    1.52    4.04
   2   4 -16    1.82    4.96
  -2  -4  15    2.64    3.33
  -2   4  15    2.67    3.38
  -2   4  15    0.91    3.38
  -2   4  15    7.28    4.71
   2  -4 -15    4.77    4.32
   2  -4 -15    2.11    3.88
   2   4 -15    2.24    4.09
   2   4 -15    2.91    4.90
  -2  -4  14   46.84    8.42
  -2   4  14   33.36    5.75
  -2   4  14   38.57    8.07
  -2   4  14   45.21    7.44
   2  -4 -14   26.20    6.78
   2  -4 -14   29.47    6.74
   2   4 -14   39.29    7.06
   2   4 -14   31.95    7.43
  -2  -4  13    2.76    3.39
  -2   4  13    4.82    3.59
  -2   4  13    3.19    3.32
  -2   4  13    4.39    3.77
   2  -4 -13    0.08    3.07
   2  -4 -13    1.76    3.39
   2   4 -13    2.22    3.50
   2   4 -13    4.33    4.45
  -2  -4  12   66.45    8.74
  -2   4  12   64.38    5.98
   2  -4 -12   53.99    8.64
   2  -4 -12   56.95    6.97
   2   4 -12   63.65    6.84
   2   4 -12   69.03    8.27
  -2  -4  11    0.34    2.69
  -2   4  11    1.05    2.51
  -2   4  11    0.70    2.50
   2  -4 -11   -0.72    2.54
   2  -4 -11   -0.90    2.62
   2   4 -11    2.99    3.28
   2   4 -11    2.71    3.48
  -2  -4  10   -0.15    2.28
  -2   4  10    1.43    2.13
  -2   4  10   -0.07    2.07
   2  -4 -10   -0.90    2.68
   2  -4 -10    1.36    2.54
   2   4 -10   -0.13    2.68
   2   4 -10   -1.87    2.53
   2   4 -10    0.76    2.94
  -2  -4   9    0.15    2.24
  -2   4   9    0.22    1.86
   2  -4  -9    1.25    2.38
   2  -4  -9    0.01    2.20
   2   4  -9    0.85    2.61
   2   4  -9    0.47    2.59
   2   4  -9    3.17    3.04
  -2  -4   8    2.97    2.48
  -2   4   8    0.75    1.88
   2  -4  -8    3.06    2.58
   2  -4  -8    5.20    2.65
   2   4  -8    3.71    3.00
   2   4  -8    3.53    2.61
   2   4  -8    2.40    2.83
  -2  -4   7   -0.73    1.77
  -2   4   7    0.01    1.54
   2  -4  -7    0.61    2.05
   2  -4  -7   -1.01    1.58
   2   4  -7    0.94    2.54
   2   4  -7    0.13    2.00
   2   4  -7    1.62    2.26
  -2  -4   6   17.34    3.69
  -2   4   6   11.96    2.36
  -2   4   6   13.48    2.48
   2  -4  -6   17.38    4.55
   2  -4  -6   11.35    2.87
   2   4  -6   15.74    4.07
   2   4  -6   15.68    2.79
   2   4  -6   18.29    3.64
  -2  -4   5    0.53    1.64
   2  -4  -5   -0.73    1.98
   2  -4  -5    0.82    1.63
   2   4  -5    1.28    2.38
   2   4  -5   -0.97    1.58
  -2  -4   4    5.90    2.31
   2  -4  -4   10.53    3.64
   2  -4  -4    5.12    1.97
   2   4  -4    7.83    3.26
   2   4  -4    7.43    2.28
   2   4  -4    7.46    2.31
  -2  -4   3   73.22    5.07
   2  -4  -3   74.32    6.34
   2  -4  -3   63.21    3.83
   2   4  -3   87.79    6.77
   2   4  -3   76.63    5.08
   2   4  -3   76.41    4.53
   2   4  -3   80.31    4.70
  -2  -4   2   20.01    3.00
   2  -4  -2   22.84    4.03
   2  -4  -2   23.03    2.44
   2   4  -2   23.66    4.36
   2   4  -2   28.66    3.88
   2   4  -2   22.13    2.54
   2   4  -2   23.54    2.68
  -2  -4   1  233.74    7.66
   2  -4  -1  260.01   10.39
   2   4  -1  253.50   11.27
   2   4  -1  250.43    9.78
  -2  -4   0    0.06    1.31
   2  -4   0    0.19    1.70
   2   4   0    1.04    2.14
   2   4   0    0.40    1.58
  -2  -4  -1  107.92    5.00
   2  -4   1  116.46    6.28
   2   4   1  112.31    7.89
   2   4   1  112.04    7.32
  -2  -4  -2   73.40    6.64
  -2  -4  -2   84.82    4.59
  -2   4  -2   87.20    5.08
   2  -4   2   85.31    4.97
   2   4   2   87.29    7.18
   2   4   2   83.53    6.62
  -2  -4  -3   27.67    5.09
  -2  -4  -3   23.14    2.82
  -2   4  -3   22.09    2.68
  -2   4  -3   17.48    2.55
  -2   4  -3   25.43    2.86
   2  -4   3   21.75    2.57
   2  -4   3   24.98    3.33
   2   4   3   25.75    4.86
   2   4   3   23.22    4.57
  -2  -4  -4   21.64    4.66
  -2  -4  -4   22.26    3.10
  -2   4  -4   24.00    2.48
  -2   4  -4   22.88    3.18
  -2   4  -4   27.82    3.37
   2  -4   4   29.37    3.51
   2   4   4   34.60    5.58
   2   4   4   21.83    4.63
   2   4   4   28.78    2.71
   2   4   4   30.57    2.87
  -2  -4  -5    5.63    2.88
  -2  -4  -5    6.56    2.25
  -2   4  -5    7.58    2.59
   2  -4   5    8.79    2.78
   2   4   5    8.96    3.57
   2   4   5    7.60    3.31
   2   4   5    6.45    1.96
   2   4   5    8.75    2.24
  -2  -4  -6   64.02    6.90
  -2  -4  -6   62.42    5.06
  -2   4  -6   82.80    4.59
  -2   4  -6   82.87    6.14
   2  -4   6   77.49    6.14
   2   4   6   77.60    7.48
   2   4   6   77.39    7.46
   2   4   6   81.79    5.20
  -2  -4  -7   -0.09    2.24
  -2  -4  -7    0.00    1.81
  -2   4  -7   -0.65    2.06
  -2   4  -7    0.55    2.23
   2  -4   7   -0.09    1.76
   2   4   7    0.25    2.11
   2   4   7    1.56    2.44
   2   4   7    0.32    1.57
  -2  -4  -8   27.48    5.74
  -2  -4  -8   26.77    4.58
  -2   4  -8   34.62    4.83
  -2   4  -8   35.52    5.46
   2  -4   8   41.32    5.76
   2   4   8   37.12    6.49
   2   4   8   35.72    6.40
   2   4   8   37.51    4.43
  -2  -4  -9    5.07    3.32
  -2  -4  -9    4.00    2.84
  -2   4  -9    3.85    3.17
  -2   4  -9    5.04    3.28
   2  -4   9    3.57    2.81
   2   4   9    6.46    3.62
   2   4   9    4.72    2.41
   2   4   9    4.77    3.12
   2   4   9    3.24    2.48
  -2  -4 -10    0.38    2.67
  -2  -4 -10    2.37    2.84
  -2   4 -10    1.84    3.05
  -2   4 -10    3.71    3.34
   2  -4  10    1.88    2.64
   2   4  10    1.16    2.72
   2   4  10    1.88    2.39
   2   4  10    0.21    2.45
   2   4  10    2.49    2.67
  -2  -4 -11    0.70    2.71
  -2  -4 -11    0.66    2.58
  -2   4 -11   -0.44    2.80
  -2   4 -11    0.01    3.31
   2  -4  11    2.85    2.90
   2   4  11    2.78    3.35
   2   4  11    0.79    2.71
   2   4  11   -0.77    2.52
   2   4  11   -0.61    2.21
  -2  -4 -12    3.07    4.02
  -2  -4 -12    3.40    3.36
  -2   4 -12    4.88    3.62
  -2   4 -12    3.70    4.26
   2  -4  12    6.87    3.78
   2   4  12    6.40    4.43
   2   4  12    4.52    3.38
   2   4  12    8.86    4.52
   2   4  12    8.79    3.95
  -2  -4 -13    0.60    2.93
  -2  -4 -13    0.27    3.20
  -2   4 -13    0.25    3.33
  -2   4 -13    3.51    4.24
   2  -4  13    1.58    3.19
   2   4  13    1.61    3.66
   2   4  13    1.65    2.93
   2   4  13    1.62    3.16
   2   4  13    1.64    3.06
  -2  -4 -14    1.81    3.41
  -2  -4 -14    0.44    3.38
  -2   4 -14   -0.57    3.62
  -2   4 -14    1.37    4.44
   2  -4  14    3.94    3.48
   2   4  14    2.71    3.71
   2   4  14    4.02    3.30
   2   4  14    3.66    4.24
   2   4  14    1.24    3.68
  -2  -4 -15    1.68    3.56
  -2  -4 -15    4.87    4.27
  -2   4 -15    5.24    4.40
  -2   4 -15    8.03    5.39
   2  -4  15    6.75    4.41
   2   4  15    6.39    4.86
   2   4  15    4.85    4.27
   2   4  15    9.19    5.15
  -2  -4 -16   -0.72    2.99
  -2  -4 -16   -0.68    3.36
  -2   4 -16    1.81    4.51
  -2   4 -16    3.68    5.40
   2  -4  16   -1.02    3.42
   2   4  16   -0.39    3.35
   2   4  16   -0.12    3.52
   2   4  16   -0.64    3.84
  -2  -4 -17   -0.74    3.61
  -2  -4 -17    0.43    4.08
  -2   4 -17   -0.26    4.51
  -2   4 -17    2.70    5.66
   2  -4  17   -0.21    3.58
   2   4  17    0.29    4.15
   2   4  17    0.70    4.27
   2   4  17   -0.94    3.39
   2   4  17    1.47    4.34
  -2  -4 -18    2.16    4.63
  -2  -4 -18    0.79    4.61
  -2   4 -18    2.61    5.09
   2   4  18    2.84    4.72
   2   4  18    1.96    4.76
   2   4  18   -3.77    3.63
   2   4  18    0.81    5.23
  -2  -4 -19    0.34    4.17
  -2  -4 -19    1.57    4.79
  -2   4 -19   -0.35    5.57
   2   4  19   -2.25    4.62
   2   4  19   -0.97    4.73
   2   4  19   -0.34    4.66
   2   4  19   -1.61    5.13
  -2  -4 -20    2.02    5.38
  -2  -4 -20    4.18    6.04
  -2   4 -20    3.88    6.21
   2   4  20    3.13    6.51
   2   4  20   -0.39    5.04
   2   4  20    0.22    4.92
   2   4  20    1.92    6.36
  -2  -4 -21   -1.44    4.33
  -2  -4 -21    0.81    5.73
   2   4  21    0.31    5.67
   2   4  21    2.67    5.90
   2   4  21    2.70    5.62
  -2  -4 -22    0.56    6.14
  -2  -4 -22    3.71    6.55
   2   4  22    3.99    6.28
   2   4  22    2.46    6.13
   2   4  22    0.48    5.71
  -2   5  21    1.98    4.72
  -2   5  21    0.42    4.85
   2  -5 -21    3.80    6.11
   2   5 -21   -5.17    5.92
  -2   5  20    5.30    5.46
  -2   5  20    9.92    7.19
   2  -5 -20    7.99    6.96
   2  -5 -20    5.05    5.87
   2   5 -20    8.75    7.01
  -2   5  19    1.10    3.91
  -2   5  19   -0.39    4.82
   2  -5 -19    2.53    4.97
   2  -5 -19    1.29    4.87
   2   5 -19    0.48    5.25
  -2  -5  18    4.43    5.11
  -2   5  18    1.59    3.82
  -2   5  18    1.80    4.23
  -2   5  18    2.15    5.20
   2  -5 -18   -1.29    3.85
   2  -5 -18    0.95    4.25
   2   5 -18    0.36    4.78
   2   5 -18    1.14    6.46
  -2  -5  17   -1.31    3.36
  -2   5  17    1.89    3.40
  -2   5  17    0.01    4.21
  -2   5  17   -0.57    4.69
   2  -5 -17    0.78    4.34
   2  -5 -17   -2.77    3.30
   2   5 -17    3.61    5.15
   2   5 -17    3.94    6.09
  -2  -5  16   -1.52    3.29
  -2   5  16    0.42    3.33
  -2   5  16   -0.20    3.69
  -2   5  16    0.81    4.23
   2  -5 -16    1.19    3.33
   2  -5 -16   -1.19    3.52
   2   5 -16    1.39    4.45
   2   5 -16    2.80    5.60
  -2  -5  15    3.73    3.91
  -2   5  15    3.04    3.50
  -2   5  15    3.96    4.22
  -2   5  15    1.05    3.98
   2  -5 -15    0.92    3.63
   2  -5 -15   -1.08    3.32
   2   5 -15    2.64    4.23
   2   5 -15    0.21    5.22
  -2  -5  14    5.33    4.23
  -2   5  14    4.55    3.68
  -2   5  14    3.02    3.92
  -2   5  14    1.48    4.02
   2  -5 -14    2.35    4.10
   2  -5 -14    0.72    3.42
   2   5 -14    4.93    4.22
   2   5 -14    6.32    5.32
  -2  -5  13    6.86    4.23
  -2   5  13    7.72    3.56
  -2   5  13    4.52    4.04
  -2   5  13   11.66    4.56
   2  -5 -13    8.19    5.02
   2  -5 -13    7.30    3.97
   2   5 -13    9.36    4.28
   2   5 -13    7.07    5.10
  -2  -5  12   -1.74    2.59
  -2   5  12    2.39    2.83
  -2   5  12    1.75    3.32
   2  -5 -12   -0.98    3.30
   2  -5 -12   -0.22    2.78
   2   5 -12    1.60    3.28
   2   5 -12    1.43    4.26
  -2  -5  11   21.77    5.59
  -2   5  11   21.84    3.73
  -2   5  11   18.68    4.47
   2  -5 -11   24.36    6.99
   2  -5 -11   20.79    4.92
   2   5 -11   21.84    5.30
   2   5 -11   24.19    6.09
  -2  -5  10   -0.08    2.56
  -2   5  10    1.59    2.33
   2  -5 -10    2.57    3.52
   2  -5 -10    1.66    2.56
   2   5 -10    3.82    3.37
   2   5 -10    2.88    3.48
  -2  -5   9   10.39    3.97
  -2   5   9    9.39    3.14
   2  -5  -9    7.78    4.76
   2  -5  -9    6.04    3.19
   2   5  -9   11.38    3.78
   2   5  -9   16.15    4.66
  -2  -5   8    0.55    2.29
  -2   5   8   -0.32    1.69
   2  -5  -8    0.28    3.20
   2  -5  -8    1.05    2.20
   2   5  -8    0.93    3.15
   2   5  -8   -0.39    2.60
   2   5  -8    2.09    2.74
  -2  -5   7   11.22    3.72
  -2   5   7   12.08    2.74
   2  -5  -7   12.62    4.94
   2  -5  -7    9.53    3.07
   2   5  -7    9.69    4.24
   2   5  -7   14.31    3.23
   2   5  -7   19.69    4.30
  -2  -5   6   18.34    4.01
  -2   5   6   24.07    2.90
   2  -5  -6   16.51    4.89
   2  -5  -6   17.56    3.33
   2   5  -6   25.55    5.13
   2   5  -6   28.27    4.55
  -2  -5   5    0.54    2.00
   2  -5  -5    0.94    2.29
   2  -5  -5    3.69    1.96
   2   5  -5    2.10    2.99
   2   5  -5    3.05    2.28
  -2  -5   4    1.55    2.13
   2  -5  -4    2.35    2.41
   2  -5  -4    2.86    1.73
   2   5  -4    1.61    2.99
   2   5  -4    3.15    2.10
  -2  -5   3    6.34    2.51
   2  -5  -3    5.93    3.03
   2  -5  -3    4.67    1.85
   2  -5  -3    6.90    2.00
   2   5  -3    5.06    3.07
   2   5  -3    3.95    2.44
   2   5  -3    6.88    2.19
  -2  -5   2    0.09    1.51
   2  -5  -2   -0.14    2.19
   2  -5  -2    0.95    1.51
   2   5  -2   -0.89    2.03
   2   5  -2    0.30    2.11
  -2  -5   1    3.23    2.05
   2  -5  -1    2.47    2.60
   2  -5  -1    3.36    1.60
   2   5  -1    5.96    3.22
   2   5  -1    4.60    2.65
  -2  -5   0    1.43    1.65
   2  -5   0    1.77    2.38
   2   5   0    1.23    2.36
   2   5   0    4.09    2.60
  -2  -5  -1    2.59    1.70
  -2   5  -1    3.19    2.31
   2  -5   1    1.86    2.08
   2   5   1    0.72    2.28
   2   5   1    1.52    2.19
  -2  -5  -2   -0.80    1.45
  -2   5  -2    1.18    2.12
   2  -5   2   -0.45    1.53
   2   5   2    2.33    2.64
   2   5   2    0.79    2.27
  -2  -5  -3   51.20    7.13
  -2  -5  -3   50.36    3.97
  -2   5  -3   62.95    4.14
   2  -5   3   52.59    4.49
   2  -5   3   56.76    4.54
   2   5   3   60.73    6.84
   2   5   3   60.55    6.67
  -2  -5  -4    5.88    3.32
  -2  -5  -4    6.99    2.21
  -2   5  -4    7.69    2.54
   2  -5   4    9.68    2.79
   2   5   4    4.63    2.98
   2   5   4   10.40    4.08
  -2  -5  -5   44.92    7.24
  -2  -5  -5   36.29    3.81
  -2   5  -5   45.31    4.63
   2  -5   5   45.29    4.73
   2   5   5   53.95    7.50
   2   5   5   48.35    7.12
  -2  -5  -6    5.49    3.51
  -2  -5  -6    6.13    2.59
  -2   5  -6    9.34    3.28
   2  -5   6    7.71    2.99
   2   5   6    8.60    3.92
   2   5   6    7.86    3.67
   2   5   6    9.91    2.63
  -2  -5  -7   -1.41    3.06
  -2  -5  -7   -0.32    1.90
  -2   5  -7    2.41    2.40
  -2   5  -7    1.97    2.74
   2  -5   7    1.92    2.25
   2   5   7    0.69    2.47
   2   5   7   -0.03    2.57
   2   5   7    0.08    1.85
  -2  -5  -8    1.84    2.89
  -2  -5  -8    1.37    2.35
  -2   5  -8    7.69    3.16
  -2   5  -8    5.26    3.49
   2  -5   8    3.93    2.74
   2   5   8    4.55    3.00
   2   5   8    0.54    2.76
   2   5   8    4.55    2.62
  -2  -5  -9    0.95    2.54
  -2  -5  -9    5.52    2.89
  -2   5  -9    8.05    3.77
  -2   5  -9    2.43    3.42
   2  -5   9    3.27    2.83
   2   5   9   -0.07    2.32
   2   5   9    5.32    3.67
   2   5   9    3.01    2.61
  -2  -5 -10    2.03    2.81
  -2  -5 -10    1.15    2.60
  -2   5 -10    0.69    3.02
  -2   5 -10    2.49    3.33
   2  -5  10    2.39    2.65
   2   5  10    1.41    2.71
   2   5  10    3.47    2.50
   2   5  10    0.71    2.69
   2   5  10    0.93    2.50
  -2  -5 -11    4.99    3.59
  -2  -5 -11    5.96    3.46
  -2   5 -11    8.99    4.24
  -2   5 -11    2.35    3.87
   2  -5  11    3.16    3.02
   2   5  11    2.46    3.33
   2   5  11    1.00    2.76
   2   5  11    7.73    4.27
   2   5  11    3.14    3.29
  -2  -5 -12    1.58    3.32
  -2  -5 -12    1.42    3.04
  -2   5 -12    0.64    3.23
  -2   5 -12    1.65    4.14
   2  -5  12    2.24    3.00
   2   5  12    3.24    3.32
   2   5  12    1.67    3.10
   2   5  12    0.80    3.07
   2   5  12    1.96    3.37
  -2  -5 -13    1.28    3.84
  -2  -5 -13    0.49    2.80
  -2   5 -13   -1.38    3.17
  -2   5 -13   -2.98    4.02
   2  -5  13   -0.42    2.62
   2   5  13    1.33    3.62
   2   5  13   -0.22    2.85
   2   5  13    0.33    3.36
   2   5  13   -1.03    3.04
  -2  -5 -14    3.18    4.54
  -2  -5 -14   -0.73    3.11
  -2   5 -14    0.59    3.48
  -2   5 -14   -0.53    4.59
   2  -5  14   -0.37    3.02
   2   5  14    0.30    3.90
   2   5  14   -0.28    2.94
   2   5  14   -1.58    3.23
   2   5  14   -0.63    3.44
  -2  -5 -15    8.28    4.82
  -2  -5 -15   11.16    5.35
  -2   5 -15    4.88    4.46
  -2   5 -15   11.85    6.30
   2  -5  15    9.61    4.90
   2   5  15    7.14    5.33
   2   5  15   10.62    4.43
   2   5  15   13.98    6.09
   2   5  15    8.07    5.05
  -2  -5 -16    4.50    4.58
  -2  -5 -16    3.81    4.20
  -2   5 -16    2.27    4.34
  -2   5 -16    1.01    5.55
   2  -5  16    2.66    3.83
   2   5  16    3.04    4.69
   2   5  16    3.48    3.55
   2   5  16    2.20    4.28
   2   5  16    4.77    4.79
  -2  -5 -17   -1.04    3.50
  -2  -5 -17    2.93    4.35
  -2   5 -17   -1.01    4.25
  -2   5 -17    1.38    5.97
   2  -5  17    1.97    3.97
   2   5  17    4.04    4.94
   2   5  17   -1.51    3.63
   2   5  17    1.71    4.93
  -2  -5 -18    1.35    4.55
  -2  -5 -18    0.64    4.80
  -2   5 -18    0.78    5.10
  -2   5 -18    2.03    6.71
   2  -5  18    0.05    4.21
   2   5  18   -2.52    5.18
   2   5  18    2.51    4.66
   2   5  18   -1.73    3.99
   2   5  18    2.17    5.40
  -2  -5 -19    2.25    4.40
  -2  -5 -19   -3.42    4.34
  -2   5 -19    4.75    6.01
   2   5  19    1.91    5.62
   2   5  19   -1.63    4.61
   2   5  19   -0.50    4.75
  -2  -5 -20    4.19    5.50
  -2  -5 -20    2.72    5.48
  -2   5 -20    4.95    6.22
   2   5  20    0.91    5.91
   2   5  20    4.48    5.98
   2   5  20    3.58    6.19
  -2  -5 -21    6.18    6.38
  -2  -5 -21    0.23    5.38
  -2   5 -21    7.12    7.42
   2   5  21    2.54    6.32
   2   5  21    5.21    6.39
   2   5  21   -2.35    5.44
  -2  -6  19   -0.54    4.84
  -2   6  19   -1.47    4.22
  -2   6  19    1.00    5.07
   2  -6 -19    5.19    5.38
   2   6 -19    0.90    5.68
  -2  -6  18   -1.84    4.02
  -2   6  18    3.79    4.63
  -2   6  18   -2.27    4.19
   2  -6 -18    2.10    5.16
   2  -6 -18    3.21    4.30
   2   6 -18    1.07    5.28
   2   6 -18   -3.43    6.59
  -2  -6  17    0.21    4.44
  -2   6  17    2.77    3.75
  -2   6  17   -1.15    3.57
   2  -6 -17    0.36    3.86
   2  -6 -17    1.07    4.24
   2   6 -17   -0.63    4.70
   2   6 -17   -0.05    5.91
  -2  -6  16    2.57    4.17
  -2   6  16    5.18    3.90
  -2   6  16    1.51    4.66
  -2   6  16    4.88    5.35
   2  -6 -16    2.15    5.05
   2  -6 -16    1.72    4.01
   2   6 -16    4.46    5.03
   2   6 -16    2.32    5.92
  -2  -6  15    2.97    4.13
  -2   6  15    7.36    4.07
  -2   6  15    1.05    3.81
  -2   6  15    6.73    5.06
   2  -6 -15    6.81    6.21
   2  -6 -15    0.61    3.47
   2   6 -15    2.41    4.53
   2   6 -15    3.31    5.41
  -2  -6  14   19.24    6.72
  -2   6  14   16.94    4.51
  -2   6  14    8.80    5.47
  -2   6  14   13.04    5.61
   2  -6 -14   15.36    6.91
   2  -6 -14   12.75    5.00
   2   6 -14    9.70    5.14
   2   6 -14   12.83    6.10
  -2  -6  13   -0.30    3.02
  -2   6  13    2.90    3.00
  -2   6  13    1.22    3.54
  -2   6  13    1.18    3.68
   2  -6 -13    0.07    4.39
   2  -6 -13    0.21    2.96
   2   6 -13    0.86    3.88
   2   6 -13    1.11    4.38
  -2  -6  12   22.69    6.39
  -2   6  12   14.97    3.85
  -2   6  12   15.80    6.25
   2  -6 -12   14.87    6.69
   2  -6 -12   11.44    4.26
   2   6 -12   19.75    5.71
   2   6 -12   19.19    6.47
  -2  -6  11    5.81    3.69
  -2   6  11    7.32    4.60
  -2   6  11    6.24    3.52
   2  -6 -11    8.33    5.93
   2  -6 -11    6.21    3.55
   2   6 -11   10.55    4.53
   2   6 -11    8.33    4.65
  -2  -6  10    6.18    3.74
  -2   6  10    8.17    4.47
  -2   6  10    8.88    3.43
   2  -6 -10    7.70    5.09
   2  -6 -10    3.80    3.14
   2   6 -10    4.78    3.67
   2   6 -10    0.88    3.60
  -2  -6   9    5.71    3.56
  -2   6   9    2.54    2.61
   2  -6  -9    2.85    4.02
   2  -6  -9    1.67    2.55
   2   6  -9    2.31    3.19
   2   6  -9    3.06    3.65
  -2  -6   8    4.12    3.04
  -2   6   8    2.84    2.20
   2  -6  -8    1.64    3.50
   2  -6  -8    2.02    2.48
   2   6  -8    2.91    2.89
   2   6  -8    5.75    3.68
  -2  -6   7    0.54    2.24
   2  -6  -7    1.19    3.59
   2  -6  -7   -0.32    2.16
   2   6  -7    0.06    2.63
  -2  -6   6    3.14    2.43
   2  -6  -6    2.97    3.80
   2  -6  -6    1.53    2.11
   2   6  -6    2.70    3.04
  -2  -6   5    3.14    2.45
   2  -6  -5    3.59    3.59
   2  -6  -5    0.58    1.94
   2   6  -5    1.03    3.57
   2   6  -5    1.78    2.63
  -2  -6   4    1.33    1.98
   2  -6  -4    1.19    3.08
   2  -6  -4    1.15    1.71
   2   6  -4    2.00    3.54
   2   6  -4    0.97    2.23
  -2  -6   3   -0.24    1.94
   2  -6  -3    1.20    3.05
   2   6  -3    1.84    3.37
   2   6  -3    2.32    2.06
  -2  -6   2    2.70    2.28
   2  -6  -2    5.52    3.36
   2   6  -2    3.32    3.01
  -2  -6   1    0.39    1.82
  -2   6   1   -0.26    2.67
   2  -6  -1   -1.16    2.36
   2   6  -1    1.85    2.92
   2   6  -1   -0.59    2.44
  -2  -6   0    1.69    1.90
  -2   6   0    1.27    2.77
   2  -6   0    0.57    2.62
   2  -6   0    1.48    1.62
   2   6   0    3.37    2.86
   2   6   0    1.33    2.84
  -2  -6  -1    4.08    2.04
   2  -6   1    3.19    2.49
   2   6   1    3.20    2.58
   2   6   1    4.54    3.20
  -2  -6  -2   14.81    2.74
   2  -6   2   14.78    2.86
   2   6   2   15.21    4.78
   2   6   2   11.94    4.17
  -2  -6  -3   -0.16    1.61
   2  -6   3    0.22    1.68
   2   6   3    1.55    3.13
   2   6   3    0.53    2.63
  -2  -6  -4    0.84    3.43
  -2  -6  -4    1.28    1.85
  -2   6  -4    1.61    2.30
   2  -6   4    2.61    2.02
   2   6   4    2.02    2.98
   2   6   4    4.81    3.57
  -2  -6  -5    6.40    4.47
  -2  -6  -5    7.41    2.43
  -2   6  -5    8.35    3.10
   2  -6   5    7.45    2.80
   2   6   5    8.01    4.07
   2   6   5    7.07    4.12
  -2  -6  -6    5.53    4.40
  -2  -6  -6    3.97    2.43
  -2   6  -6    4.94    2.99
   2  -6   6    5.47    2.85
   2   6   6    4.62    3.53
   2   6   6    4.22    3.38
   2   6   6    3.98    2.43
  -2  -6  -7    2.45    3.29
  -2  -6  -7    0.56    2.05
  -2   6  -7   -0.27    2.92
   2  -6   7    0.06    2.01
   2   6   7    1.80    2.97
   2   6   7   -0.55    2.64
   2   6   7    0.70    2.28
  -2  -6  -8   -0.77    2.88
  -2  -6  -8    1.51    2.37
  -2   6  -8    1.18    2.71
  -2   6  -8    0.38    3.05
   2  -6   8    0.38    2.22
   2   6   8    1.05    2.70
   2   6   8    1.29    3.00
   2   6   8    0.76    2.62
  -2  -6  -9   -1.29    3.52
  -2  -6  -9    1.10    2.48
  -2   6  -9   -0.43    2.92
  -2   6  -9   -2.11    3.12
   2  -6   9   -1.09    1.98
   2   6   9    1.42    3.15
   2   6   9   -1.20    2.73
   2   6   9    1.45    2.74
  -2  -6 -10    1.13    3.55
  -2  -6 -10    1.30    2.66
  -2   6 -10    2.12    3.56
  -2   6 -10   -0.64    3.40
   2  -6  10   -1.06    2.15
   2   6  10   -0.50    2.57
   2   6  10   -0.82    2.82
   2   6  10    1.09    3.07
  -2  -6 -11    0.89    3.60
  -2  -6 -11    0.94    2.88
  -2   6 -11    0.15    3.48
  -2   6 -11    2.12    3.81
   2  -6  11   -0.27    2.55
   2   6  11    2.21    3.31
   2   6  11    5.07    2.93
   2   6  11    3.22    4.04
   2   6  11    1.47    3.28
  -2  -6 -12   -1.09    2.80
  -2  -6 -12   -0.57    2.75
  -2   6 -12   -0.54    3.39
  -2   6 -12    3.76    4.48
   2  -6  12    0.50    2.89
   2   6  12    1.46    3.54
   2   6  12    0.67    2.93
   2   6  12   -2.10    2.80
   2   6  12   -1.40    3.14
  -2  -6 -13    1.51    3.51
  -2  -6 -13    2.03    2.98
  -2   6 -13    0.38    3.68
  -2   6 -13    1.17    4.54
   2  -6  13   -0.87    2.71
   2   6  13   -0.33    3.86
   2   6  13   -0.57    2.88
   2   6  13    1.11    3.89
   2   6  13    0.17    3.48
  -2  -6 -14    0.08    3.96
  -2  -6 -14    3.07    3.89
  -2   6 -14    1.32    4.15
  -2   6 -14    0.71    4.88
   2  -6  14   -0.12    3.26
   2   6  14    0.44    3.56
   2   6  14    2.22    3.25
   2   6  14   -0.40    3.51
   2   6  14   -1.73    3.92
  -2  -6 -15    0.23    4.46
  -2  -6 -15    2.95    4.24
  -2   6 -15   -0.93    4.34
  -2   6 -15    2.26    5.31
   2  -6  15   -0.33    3.46
   2   6  15   -0.34    4.41
   2   6  15    0.00    3.45
   2   6  15   -2.30    3.89
   2   6  15    2.24    4.43
  -2  -6 -16    1.64    4.46
  -2  -6 -16   -0.18    3.92
  -2   6 -16   -0.43    4.31
  -2   6 -16    0.29    5.56
   2  -6  16   -0.87    3.67
   2   6  16   -1.12    4.91
   2   6  16    1.51    3.62
   2   6  16    1.35    4.62
   2   6  16   -0.71    4.78
  -2  -6 -17   -0.52    4.19
  -2  -6 -17    0.54    4.30
  -2   6 -17    2.06    4.86
  -2   6 -17   -2.93    6.12
   2  -6  17    1.60    4.39
   2   6  17   -0.96    5.12
   2   6  17    4.66    4.13
   2   6  17    1.67    4.75
  -2  -6 -18    1.23    5.98
  -2  -6 -18    2.38    4.99
  -2   6 -18   -1.40    4.96
   2  -6  18    1.85    4.47
   2   6  18    1.16    6.11
   2   6  18    2.59    5.27
  -2  -6 -19    5.43    5.59
  -2   6 -19   -0.25    5.71
   2  -6  19   -0.60    4.58
   2   6  19   -0.95    6.02
   2   6  19    0.74    5.45
   2   6  19    4.35    6.06
  -2  -7  18   -1.87    4.37
  -2   7  18    0.66    4.26
  -2   7  18   -2.49    4.53
   2  -7 -18    0.34    4.42
   2   7 -18    0.59    5.93
  -2  -7  17    0.99    4.73
  -2   7  17   -0.77    3.97
  -2   7  17   -0.08    4.83
   2  -7 -17    0.71    4.19
   2   7 -17   -0.81    5.39
  -2  -7  16    1.26    4.40
  -2   7  16    0.46    3.96
  -2   7  16    1.63    4.61
   2  -7 -16    2.25    6.55
   2  -7 -16    2.06    4.22
   2   7 -16    0.49    4.95
  -2  -7  15   -2.54    3.45
  -2   7  15    1.23    3.46
  -2   7  15   -1.32    4.24
   2  -7 -15    1.55    5.83
   2  -7 -15    1.37    3.80
   2   7 -15   -0.41    4.36
  -2  -7  14    1.20    3.66
  -2   7  14   -0.41    3.29
  -2   7  14   -1.26    3.69
  -2   7  14    3.00    4.72
   2  -7 -14    3.59    5.60
   2  -7 -14   -0.69    3.07
   2   7 -14    1.28    4.54
   2   7 -14    2.25    5.21
  -2  -7  13   -0.05    3.13
  -2   7  13   -3.16    3.24
  -2   7  13    2.35    4.26
   2  -7 -13    1.37    5.37
   2  -7 -13    0.16    3.09
   2   7 -13    3.83    4.60
   2   7 -13   -0.02    4.90
  -2  -7  12   -0.07    3.03
  -2   7  12    1.02    3.79
   2  -7 -12   -1.26    5.15
   2  -7 -12    2.45    3.05
   2   7 -12   -0.99    3.88
   2   7 -12    4.00    4.91
  -2  -7  11    2.30    3.35
  -2   7  11    1.63    3.82
  -2   7  11    0.64    3.23
   2  -7 -11    0.34    4.40
   2  -7 -11    1.96    3.03
   2   7 -11   -0.35    3.80
   2   7 -11    0.75    4.01
  -2  -7  10    2.41    3.06
  -2   7  10    1.37    3.59
  -2   7  10    0.78    3.03
   2  -7 -10    3.03    4.21
   2  -7 -10    1.47    3.13
   2   7 -10    2.30    3.81
   2   7 -10   -1.26    3.83
  -2  -7   9    2.22    2.91
  -2   7   9    1.02    3.30
  -2   7   9    0.92    2.36
   2  -7  -9   -1.55    3.82
   2  -7  -9    2.03    2.92
   2   7  -9    2.53    3.37
   2   7  -9    1.59    3.82
  -2  -7   8    0.63    2.63
  -2   7   8   -0.56    3.04
   2  -7  -8   -0.16    4.20
   2  -7  -8    2.14    2.50
   2   7  -8    3.81    3.20
   2   7  -8    0.61    3.16
  -2  -7   7    2.82    3.06
   2  -7  -7    1.24    4.26
   2  -7  -7    3.14    2.55
   2   7  -7    3.74    3.66
  -2  -7   6    1.43    2.58
   2  -7  -6   -0.59    3.92
   2  -7  -6    1.33    2.05
   2   7  -6   -0.42    2.93
  -2  -7   5    2.22    2.62
   2  -7  -5   -0.61    3.52
   2   7  -5    2.01    2.92
  -2  -7   4   11.07    3.54
  -2   7   4    7.57    4.39
   2  -7  -4    5.99    4.46
   2   7  -4    9.29    3.31
  -2  -7   3   -0.61    2.10
  -2   7   3    0.52    3.20
   2  -7  -3    0.18    3.41
   2   7  -3   -1.62    3.15
   2   7  -3   -0.60    2.17
  -2  -7   2    1.22    2.05
  -2   7   2    0.38    3.13
   2  -7  -2   -0.23    3.26
   2   7  -2   -1.75    2.90
  -2  -7   1    3.21    2.33
   2  -7  -1   -0.40    2.72
   2   7  -1    1.17    3.48
  -2  -7   0    4.56    2.15
   2   7   0    8.80    4.61
  -2  -7  -1    1.81    1.94
   2  -7   1    0.82    1.67
   2   7   1    4.89    4.18
   2   7   1    3.08    3.50
  -2  -7  -2   12.49    2.73
   2  -7   2   12.20    2.73
   2   7   2   12.68    5.10
   2   7   2    8.20    4.45
  -2  -7  -3    2.90    1.91
   2  -7   3    0.67    1.78
   2   7   3    3.61    3.62
   2   7   3    2.04    3.30
  -2  -7  -4    6.47    2.26
  -2   7  -4    7.39    3.08
   2  -7   4    6.74    2.90
   2   7   4    4.28    3.58
   2   7   4    6.77    4.23
  -2  -7  -5    1.99    4.26
  -2  -7  -5    0.85    1.98
  -2   7  -5    0.86    2.81
   2  -7   5   -1.58    1.91
   2   7   5    1.45    3.24
   2   7   5    0.70    3.45
  -2  -7  -6    1.70    4.26
  -2  -7  -6    1.26    2.22
  -2   7  -6   -0.30    3.03
   2  -7   6    0.57    2.48
   2   7   6    0.91    3.30
   2   7   6   -1.00    3.06
  -2  -7  -7    0.69    4.56
  -2  -7  -7    5.04    2.71
  -2   7  -7    1.95    3.47
   2  -7   7    2.22    2.58
   2   7   7    1.93    3.21
   2   7   7    4.67    4.05
  -2  -7  -8    2.94    4.13
  -2  -7  -8    1.36    2.72
  -2   7  -8    5.62    3.27
  -2   7  -8    0.63    3.30
   2  -7   8   -0.30    2.50
   2   7   8    4.21    3.60
   2   7   8    0.41    3.52
   2   7   8    0.71    2.95
  -2  -7  -9   -0.01    4.44
  -2  -7  -9    1.85    2.62
  -2   7  -9   -0.11    3.29
  -2   7  -9    2.21    3.75
   2  -7   9    1.63    2.92
   2   7   9   -0.75    3.33
   2   7   9    4.11    4.66
   2   7   9    0.13    3.15
  -2  -7 -10    0.08    4.36
  -2  -7 -10    1.50    2.75
  -2   7 -10    1.55    3.69
  -2   7 -10   -0.04    3.73
   2  -7  10   -2.10    2.39
   2   7  10    2.28    4.11
   2   7  10    0.28    3.29
   2   7  10    0.54    3.46
  -2  -7 -11    1.86    4.09
  -2  -7 -11    1.21    2.75
  -2   7 -11   -2.06    3.74
  -2   7 -11    3.77    4.52
   2  -7  11    0.60    2.64
   2   7  11    1.43    3.73
   2   7  11    1.18    4.13
   2   7  11   -2.67    3.30
  -2  -7 -12    6.02    5.19
  -2  -7 -12    7.50    3.98
  -2   7 -12   11.58    5.32
  -2   7 -12    9.09    5.38
   2  -7  12    9.34    4.67
   2   7  12    4.85    4.86
   2   7  12    5.29    4.99
   2   7  12    9.61    4.87
  -2  -7 -13    0.14    5.28
  -2  -7 -13    1.58    3.56
  -2   7 -13    1.76    4.27
  -2   7 -13    0.49    4.90
   2  -7  13    2.45    3.55
   2   7  13    4.67    4.33
   2   7  13    3.58    3.54
   2   7  13    1.51    4.64
   2   7  13    2.82    4.38
  -2  -7 -14    1.39    4.73
  -2  -7 -14    2.46    3.80
  -2   7 -14    2.31    4.37
  -2   7 -14    3.60    5.66
   2  -7  14    4.20    4.26
   2   7  14    1.46    4.77
   2   7  14    2.59    3.58
   2   7  14    2.84    4.83
  -2  -7 -15    0.60    5.01
  -2  -7 -15    0.95    3.76
  -2   7 -15   -0.09    4.50
   2  -7  15    1.37    3.78
   2   7  15    1.64    5.53
   2   7  15    0.89    3.78
   2   7  15    0.90    4.57
  -2  -7 -16    0.15    5.30
  -2  -7 -16    2.46    4.39
  -2   7 -16    1.28    4.83
   2  -7  16    2.69    4.72
   2   7  16    0.75    4.50
   2   7  16    2.92    4.25
   2   7  16    1.67    4.72
  -2  -7 -17    1.03    4.73
  -2   7 -17    2.46    5.47
   2  -7  17   -0.67    4.22
   2   7  17   -0.14    3.73
   2   7  17    0.51    5.07
  -2  -8  15   -1.37    4.12
  -2   8  15    4.14    4.37
  -2   8  15    0.17    4.56
   2  -8 -15    0.77    4.01
   2   8 -15    1.76    5.40
  -2  -8  14   -0.73    4.08
  -2   8  14    0.67    4.83
   2  -8 -14    3.69    5.90
   2  -8 -14    2.13    3.89
   2   8 -14   -1.31    5.04
  -2  -8  13   -0.54    3.67
  -2   8  13   -2.69    4.05
   2  -8 -13    1.11    7.15
   2  -8 -13    3.22    4.20
   2   8 -13    1.33    5.22
  -2  -8  12    2.03    3.43
  -2   8  12   -0.73    3.97
   2  -8 -12    0.66    6.06
   2  -8 -12    0.19    3.39
   2   8 -12   -1.51    4.50
  -2  -8  11    2.95    3.86
  -2   8  11    0.98    4.55
  -2   8  11   -0.33    3.63
   2  -8 -11   -2.60    5.55
   2  -8 -11    1.31    3.40
   2   8 -11    2.46    4.48
  -2  -8  10   -0.09    2.81
  -2   8  10    0.99    4.24
  -2   8  10    4.48    3.51
   2  -8 -10    1.78    4.95
   2  -8 -10    2.24    3.13
   2   8 -10    0.32    3.93
   2   8 -10    0.36    4.69
  -2  -8   9   -0.08    2.83
  -2   8   9    0.15    3.46
  -2   8   9    0.82    4.28
  -2   8   9   -0.90    2.96
   2  -8  -9    0.79    4.37
   2  -8  -9    0.40    2.76
   2   8  -9    0.05    3.65
   2   8  -9    2.33    4.14
  -2  -8   8    1.86    3.10
  -2   8   8    0.93    4.50
  -2   8   8    0.58    3.95
   2  -8  -8   -1.00    4.72
   2  -8  -8    0.58    2.46
   2   8  -8    0.54    3.78
  -2  -8   7    0.55    2.89
  -2   8   7    1.29    4.36
  -2   8   7    1.94    4.05
   2  -8  -7   -1.15    4.86
   2  -8  -7    1.58    2.37
   2   8  -7    2.13    3.81
  -2  -8   6    1.77    2.96
  -2   8   6   -0.07    3.82
  -2   8   6    0.40    4.17
   2  -8  -6    3.38    4.71
   2   8  -6    2.73    3.56
  -2  -8   5    0.61    2.62
  -2   8   5    0.17    3.71
  -2   8   5    0.78    3.65
   2  -8  -5   -1.14    3.64
   2   8  -5   -0.02    3.27
  -2  -8   4    1.29    2.73
  -2   8   4   -0.30    3.90
  -2   8   4   -0.59    3.53
   2  -8  -4   -0.86    4.25
   2   8  -4   -0.33    2.83
  -2  -8   3   -0.04    2.35
  -2   8   3    1.40    3.71
   2   8  -3    1.23    2.71
  -2  -8   2   -0.56    2.13
  -2  -8   1    0.26    2.16
   2   8  -1    1.82    4.66
  -2  -8   0    2.18    2.27
   2   8   0    1.50    3.94
   2   8   1    0.26    4.19
   2  -8   2    8.31    2.61
   2   8   2    6.63    4.81
  -2  -8  -3    0.51    1.86
   2  -8   3   -0.47    2.21
   2   8   3   -0.42    3.36
   2   8   3    0.34    3.73
   2  -8   4   -0.97    2.14
   2   8   4    0.84    3.42
   2   8   4   -1.67    3.51
  -2  -8  -5    1.11    2.30
  -2   8  -5    3.05    3.56
   2  -8   5    1.94    2.34
   2   8   5    1.21    3.81
   2   8   5    1.24    3.50
  -2  -8  -6    0.39    4.97
  -2  -8  -6    1.44    2.33
  -2   8  -6    0.91    3.58
   2  -8   6    0.23    2.25
   2   8   6   -0.99    3.75
   2   8   6    0.42    3.91
  -2  -8  -7    4.01    5.70
  -2  -8  -7    4.57    2.80
  -2   8  -7    0.89    3.73
   2  -8   7    5.02    3.39
   2   8   7    4.15    4.12
   2   8   7    1.77    4.36
  -2  -8  -8   -0.67    4.96
  -2  -8  -8   -2.99    2.50
  -2   8  -8   -0.44    3.85
   2  -8   8    1.92    2.76
   2   8   8    1.10    3.88
   2   8   8   -1.41    3.85
   2   8   8    0.39    3.42
  -2  -8  -9   -0.28    5.15
  -2  -8  -9    1.18    2.80
  -2   8  -9    0.23    3.45
  -2   8  -9    1.01    4.22
   2  -8   9    0.56    2.90
   2   8   9    0.27    3.97
   2   8   9   -0.01    4.31
   2   8   9    2.28    3.76
  -2  -8 -10    0.45    5.52
  -2  -8 -10    0.83    2.91
  -2   8 -10   -0.93    4.25
   2  -8  10    0.02    2.95
   2   8  10    1.75    4.17
   2   8  10   -0.90    3.77
   2   8  10    3.06    4.18
  -2  -8 -11   -0.76    5.93
  -2  -8 -11   -1.66    3.04
  -2   8 -11    2.18    4.58
   2  -8  11    1.81    3.37
   2   8  11    0.30    4.54
   2   8  11    1.38    4.92
   2   8  11    0.81    4.16
  -2  -8 -12    0.19    6.26
  -2  -8 -12    1.49    3.41
  -2   8 -12    2.79    4.69
   2  -8  12    0.91    3.44
   2   8  12   -0.56    4.21
   2   8  12    3.89    5.04
  -2  -8 -13    1.56    6.63
  -2  -8 -13   -1.10    3.48
  -2   8 -13    1.04    5.24
   2  -8  13   -1.08    3.24
   2   8  13   -1.39    4.53
   2   8  13    0.52    4.72
  -2  -8 -14   -1.07    5.40
  -2  -8 -14    0.68    3.89
  -2   8 -14    1.39    5.13
   2  -8  14    1.64    4.29
   2   8  14   -1.40    5.06
   2   8  14    0.56    3.70
   2   8  14   -0.36    4.76
  -2  -8 -15   -0.14    3.77
  -2   8 -15    1.80    5.43
   2  -8  15   -0.53    3.83
   2   8  15   -1.64    3.72
   2   8  15    2.24    5.06
  -2  -9  12   -0.39    3.66
  -2   9  12   -1.47    5.35
  -2   9  12   -1.73    4.79
   2  -9 -12   -0.07    3.65
   2   9 -12   -1.80    4.89
  -2  -9  11    2.64    4.15
  -2   9  11    0.13    5.31
  -2   9  11    3.64    4.99
   2  -9 -11   -1.36    5.58
   2  -9 -11    3.73    3.59
   2   9 -11    2.23    4.83
  -2  -9  10    2.48    3.72
  -2   9  10    2.25    5.04
  -2   9  10   -0.45    4.77
   2  -9 -10   -0.14    6.56
   2  -9 -10    0.44    3.10
   2   9 -10    0.57    4.37
  -2  -9   9   -0.45    3.08
  -2   9   9   -0.40    4.75
  -2   9   9    0.32    4.45
   2  -9  -9    0.74    6.30
   2  -9  -9   -1.04    2.71
  -2  -9   8    0.86    3.14
  -2   9   8   -2.27    3.88
  -2   9   8    1.07    4.96
   2  -9  -8    1.19    5.38
  -2  -9   7    0.13    3.11
  -2   9   7   -1.33    4.45
  -2   9   7    0.75    4.84
   2  -9  -7    0.18    5.07
  -2  -9   6    2.35    3.17
  -2   9   6    5.64    5.52
   2   9  -6    3.47    4.56
  -2  -9   5    0.91    2.95
  -2   9   5    0.74    4.48
   2   9  -5    2.13    4.11
  -2  -9   4   -1.40    2.78
  -2   9   4   -0.87    4.14
   2   9  -4    0.34    3.63
  -2  -9   3    1.62    2.61
  -2  -9   2    1.18    2.46
   2   9   2   -0.08    4.01
   2  -9   3    3.41    2.66
   2   9   3    2.85    5.26
   2  -9   4   -0.93    2.24
   2   9   4   -1.16    4.49
  -2   9  -5    2.32    3.88
   2  -9   5    0.60    2.64
   2   9   5   -1.46    3.37
   2   9   5   -2.30    4.35
  -2   9  -6    0.14    3.99
   2  -9   6   -0.35    2.69
   2   9   6    1.21    4.45
   2   9   6   -0.51    4.67
  -2  -9  -7    2.07    2.77
   2  -9   7    0.47    2.94
   2   9   7   -0.60    4.37
   2   9   7    1.04    4.98
  -2  -9  -8    4.76    3.10
   2  -9   8    2.07    3.32
   2   9   8   -1.79    4.31
   2   9   8   -1.81    4.44
  -2  -9  -9   -1.74    6.63
  -2  -9  -9    0.58    3.04
   2  -9   9    1.01    3.52
   2   9   9    0.99    4.57
   2   9   9   -0.43    4.68
  -2  -9 -10   -2.34    5.53
  -2  -9 -10    1.32    3.29
  -2   9 -10    2.01    4.72
   2  -9  10    0.18    3.47
   2   9  10   -1.13    4.79
   2   9  10    0.26    4.94
  -2  -9 -11    1.64    3.62
  -2   9 -11    6.47    5.16
   2  -9  11    3.04    3.89
   2   9  11    0.43    5.51
   2   9  11    4.05    5.62
  -2  -9 -12    0.06    3.53
  -2   9 -12    3.28    5.45
   2  -9  12    1.57    3.71
   2   9  12   -0.83    5.04
  -2 -10   7    0.58    3.65
  -2  10   7   -2.10    5.03
  -2 -10   6   -0.52    3.38
  -2  10   6    5.17    6.02
  -2 -10   5   -0.78    3.03
  -2 -10   4   -0.08    3.06
  -2 -10   3    1.05    2.96
   2 -10   4    0.62    2.71
   2 -10   5    0.57    2.94
   2  10   5    2.77    5.78
   2 -10   6    1.01    3.28
   2  10   6    7.86    7.38
   3   0 -20    1.11    3.58
   3   0 -19    3.88    4.27
   3   0 -18    2.87    3.90
   3   0 -17   52.49    8.56
  -3   0  16    2.56    3.40
   3   0 -16   -0.42    2.65
  -3   0  15   -0.12    2.81
   3   0 -15   -0.65    2.20
  -3   0  14    0.02    2.61
  -3   0  14   -0.87    2.55
   3   0 -14   -0.57    2.39
  -3   0  13    9.19    3.84
  -3   0  13   -0.40    2.34
   3   0 -13    1.58    2.72
   3   0 -13    3.18    4.07
  -3   0  12   -0.32    2.30
  -3   0  12   -0.73    2.14
   3   0 -12   -1.62    1.96
   3   0 -12    0.16    2.75
  -3   0  11    2.77    2.72
  -3   0  11    4.21    2.89
   3   0 -11    5.82    3.29
   3   0 -11    1.93    2.74
   3   0 -11    5.77    3.76
   3   0 -11    4.85    3.32
  -3   0  10    0.50    2.05
  -3   0  10    0.80    2.15
   3   0 -10   -1.59    1.54
   3   0 -10    1.19    2.35
   3   0 -10    0.40    2.44
  -3   0   9   33.07    4.51
   3   0  -9   29.52    5.12
   3   0  -9   24.37    4.01
   3   0  -9   28.01    4.72
  -3   0   8   -0.21    1.38
  -3   0   8    2.37    2.29
   3   0  -8   -0.89    1.73
   3   0  -8    2.36    2.23
   3   0  -8   -0.75    1.79
  -3   0   7  194.94    8.08
  -3   0   7  199.49    9.33
   3   0  -7  214.38   10.33
   3   0  -7  200.31    9.28
  -3   0   6   -0.26    1.60
  -3   0   6    0.30    1.67
   3   0  -6   -1.41    1.56
   3   0  -6   -0.37    1.56
  -3   0   5  147.92    6.51
  -3   0   5  146.07    7.26
   3   0  -5  142.99    7.77
   3   0  -5  155.94    7.43
  -3   0   4    1.23    1.62
   3   0  -4   -1.93    1.47
   3   0  -4   -0.04    1.42
   3   0  -4    1.40    1.64
  -3   0   3   96.58    5.49
   3   0  -3   85.71    5.62
   3   0  -3   90.09    5.40
   3   0  -3   90.95    5.33
  -3   0   2   -0.60    1.41
   3   0  -2    0.94    1.48
   3   0  -2    0.73    1.65
   3   0  -2   -1.09    1.06
  -3   0   1   18.00    2.82
   3   0  -1   18.27    2.97
   3   0  -1   22.98    3.39
   3   0  -1   21.57    2.90
  -3   0   0    1.00    1.52
   3   0   0   -0.03    1.41
   3   0   0   -0.75    1.44
   3   0   0   -0.17    1.14
  -3   0  -1  290.00    8.72
   3   0   1  266.51    8.28
   3   0   1  277.28    9.32
   3   0   1  281.43    8.56
  -3   0  -2   -0.61    1.47
   3   0   2    0.34    1.08
   3   0   2    0.56    1.64
   3   0   2   -0.50    1.07
  -3   0  -3  407.41   10.99
   3   0   3  424.74   10.29
   3   0   3  426.86   12.10
   3   0   3  439.96   11.40
  -3   0  -4    0.12    1.57
   3   0   4   -0.08    0.99
   3   0   4   -0.99    1.42
   3   0   4    0.26    1.24
  -3   0  -5  134.00    7.11
   3   0   5  136.61    6.14
   3   0   5  128.93    6.15
   3   0   5  131.33    7.34
   3   0   5  137.23    7.16
  -3   0  -6    0.30    1.92
  -3   0  -6    1.03    1.91
   3   0   6   -0.91    1.02
   3   0   6    0.37    1.51
   3   0   6    2.44    1.99
   3   0   6    0.02    1.31
  -3   0  -7   22.86    3.47
  -3   0  -7   26.45    3.94
  -3   0  -7   24.29    4.13
   3   0   7   25.59    3.11
   3   0   7   25.77    3.72
   3   0   7   25.01    4.20
   3   0   7   27.37    4.12
  -3   0  -8    1.01    1.78
  -3   0  -8    1.61    2.40
  -3   0  -8   -0.79    2.00
   3   0   8   -0.49    1.16
   3   0   8   -0.74    1.57
   3   0   8    0.87    1.84
   3   0   8    0.69    1.79
  -3   0  -9   70.07    5.45
  -3   0  -9   88.05    6.20
  -3   0  -9   77.27    6.76
   3   0   9   79.12    5.66
   3   0   9   78.57    6.07
   3   0   9   78.90    6.72
   3   0   9   94.46    7.30
  -3   0 -10    0.55    2.08
  -3   0 -10    1.84    2.68
  -3   0 -10   -0.44    2.40
   3   0  10   -0.19    1.40
   3   0  10    0.82    2.23
   3   0  10    1.90    2.25
   3   0  10    0.75    1.94
  -3   0 -11    5.69    3.16
  -3   0 -11   13.58    3.84
  -3   0 -11    6.19    3.60
  -3   0 -11   10.11    3.98
   3   0  11   11.01    3.15
   3   0  11    9.68    3.55
   3   0  11    6.30    3.31
   3   0  11    9.66    3.83
  -3   0 -12   -0.65    2.24
  -3   0 -12    0.99    3.03
   3   0  12   -0.18    1.84
   3   0  12    0.48    2.78
   3   0  12   -0.92    1.96
   3   0  12   -0.97    2.24
  -3   0 -13   24.40    4.76
   3   0  13   31.95    5.32
   3   0  13   28.20    5.46
   3   0  13   21.70    5.20
   3   0  13   35.65    6.55
   3   0  14   -0.84    2.87
   3   0  14   -0.54    2.54
   3   0  15    2.91    3.69
   3   0  15   -0.01    3.14
   3   0  16    0.22    3.20
   3   0  16    0.90    3.28
   3  -1 -22    2.93    4.84
   3  -1 -21   -0.05    3.83
   3  -1 -20    2.41    4.14
  -3   1  19    1.60    4.42
   3  -1 -19    0.83    3.25
  -3   1  18    2.58    3.88
   3  -1 -18    2.92    3.88
   3   1 -18   -0.14    3.20
  -3   1  17   12.27    4.89
  -3   1  17   12.79    5.89
   3  -1 -17   21.39    6.52
   3   1 -17   10.06    4.44
  -3   1  16   11.86    4.76
  -3   1  16   13.71    4.81
  -3   1  16   12.28    5.25
   3  -1 -16   10.80    4.66
   3  -1 -16    6.81    4.82
   3   1 -16   13.89    5.13
  -3   1  15   13.52    5.08
  -3   1  15   15.54    5.49
   3  -1 -15   15.45    5.26
   3  -1 -15   11.66    5.61
   3   1 -15   11.74    4.58
  -3   1  14   38.45    6.30
  -3   1  14   34.48    6.66
   3  -1 -14   25.37    6.11
   3  -1 -14   29.59    6.91
   3   1 -14   27.07    5.74
   3   1 -14   38.45    6.28
  -3   1  13    0.25    2.52
  -3   1  13    1.87    2.77
   3  -1 -13    1.49    2.89
   3  -1 -13    0.23    3.12
   3   1 -13    1.87    2.75
   3   1 -13   -1.30    2.74
   3   1 -13    0.59    3.28
  -3  -1  12   25.30    4.97
  -3  -1  12   25.18    5.21
  -3   1  12   31.90    5.29
  -3   1  12   23.84    5.14
   3  -1 -12   25.47    5.64
   3  -1 -12   29.92    6.47
   3   1 -12   25.83    5.48
   3   1 -12   24.13    5.05
   3   1 -12   25.69    5.51
  -3  -1  11   11.58    3.62
  -3  -1  11   14.01    4.06
  -3   1  11   13.62    3.60
  -3   1  11   10.13    3.65
   3  -1 -11   13.88    4.38
   3  -1 -11   15.03    4.83
   3   1 -11   14.55    4.27
   3   1 -11   17.20    4.36
   3   1 -11    5.70    3.67
  -3  -1  10    7.00    3.25
  -3  -1  10    5.42    2.83
  -3   1  10    8.88    3.03
  -3   1  10    8.54    3.59
   3  -1 -10    6.04    3.06
   3  -1 -10    3.33    2.98
   3   1 -10    7.06    3.35
   3   1 -10    6.61    3.17
   3   1 -10    5.43    3.25
  -3  -1   9  149.93    7.97
  -3  -1   9  137.62    8.66
  -3   1   9  138.43    7.63
  -3   1   9  143.86    8.74
   3  -1  -9  141.91    9.42
   3  -1  -9  146.38    9.39
   3  -1  -9  145.16    8.37
   3   1  -9  147.47    9.15
   3   1  -9  143.09    7.95
   3   1  -9  156.27    9.45
  -3  -1   8   38.42    4.69
  -3  -1   8   37.82    4.92
  -3   1   8   35.19    4.02
  -3   1   8   36.85    4.85
   3  -1  -8   30.51    5.10
   3  -1  -8   33.82    5.32
   3  -1  -8   28.98    4.21
   3   1  -8   41.81    5.63
   3   1  -8   33.07    4.13
   3   1  -8   31.19    4.79
  -3  -1   7   79.60    6.14
  -3   1   7   82.28    5.28
  -3   1   7   74.90    5.83
   3  -1  -7   73.11    6.41
   3  -1  -7   78.71    5.75
   3   1  -7   76.40    6.30
   3   1  -7   76.02    5.47
   3   1  -7   71.08    6.00
  -3   1   6   45.18    3.83
  -3   1   6   46.85    4.50
   3  -1  -6   48.66    5.14
   3  -1  -6   41.40    4.17
   3   1  -6   42.47    4.81
   3   1  -6   41.03    3.99
   3   1  -6   42.50    4.58
  -3  -1   5    4.13    2.24
  -3   1   5    4.49    1.89
  -3   1   5    3.86    2.00
   3  -1  -5    5.60    2.50
   3  -1  -5    4.26    2.05
   3   1  -5    4.00    2.43
   3   1  -5    5.53    2.12
   3   1  -5    4.81    2.21
  -3  -1   4  137.89    6.74
  -3   1   4  140.14    5.71
  -3   1   4  140.77    6.73
   3  -1  -4  115.19    6.93
   3  -1  -4  139.47    6.30
   3   1  -4  132.33    7.28
   3   1  -4  133.04    5.98
   3   1  -4  133.85    6.82
  -3  -1   3  186.57    7.40
  -3   1   3  195.48    6.36
  -3   1   3  184.44    7.27
   3  -1  -3  173.46    7.99
   3  -1  -3  178.46    8.05
   3  -1  -3  185.51    6.88
   3   1  -3  181.34    8.23
   3   1  -3  174.81    6.48
   3   1  -3  180.18    7.46
  -3  -1   2   30.19    3.30
  -3   1   2   29.61    2.73
  -3   1   2   31.05    3.23
   3  -1  -2   28.87    3.70
   3  -1  -2   29.91    3.97
   3  -1  -2   29.10    3.04
   3   1  -2   31.92    4.09
   3   1  -2   29.75    2.91
   3   1  -2   31.24    3.40
   3   1  -2   26.35    3.20
  -3  -1   1    9.07    2.18
  -3   1   1   10.97    2.36
   3  -1  -1    9.49    2.21
   3  -1  -1   10.65    2.75
   3  -1  -1    7.45    1.93
   3   1  -1   12.42    2.73
   3   1  -1   12.74    2.81
   3   1  -1    9.52    2.28
  -3  -1   0  261.35    8.01
  -3   1   0  256.81    8.06
   3  -1   0  174.65    6.64
   3  -1   0  235.95    8.86
   3  -1   0  235.84    7.37
   3   1   0  237.20    8.76
   3   1   0  243.04    8.67
   3   1   0  242.09    7.97
  -3  -1  -1    1.81    1.55
  -3   1  -1    1.84    1.63
  -3   1  -1   -0.11    1.45
   3  -1   1    3.20    1.54
   3  -1   1    1.45    1.85
   3  -1   1    1.74    1.41
   3   1   1    3.14    1.79
   3   1   1    1.83    1.38
   3   1   1    4.74    2.26
   3   1   1    1.29    1.42
  -3  -1  -2  252.32    8.08
  -3   1  -2  236.78    7.13
  -3   1  -2  248.57    8.38
   3  -1   2  161.93    5.74
   3  -1   2  200.07    8.18
   3  -1   2  239.94    7.92
   3   1   2  230.44    8.68
   3   1   2  235.51    7.02
   3   1   2  224.05    8.88
   3   1   2  239.38    8.15
  -3  -1  -3   83.98    5.02
  -3   1  -3   80.44    4.58
  -3   1  -3   83.16    5.28
   3  -1   3   59.89    3.43
   3  -1   3   73.81    5.31
   3  -1   3   80.12    4.98
   3   1   3   71.13    4.98
   3   1   3   77.39    4.42
   3   1   3   72.09    5.44
   3   1   3   75.27    4.93
  -3  -1  -4   43.56    3.99
  -3   1  -4   47.39    3.87
  -3   1  -4   45.90    4.32
   3  -1   4   42.97    2.90
   3  -1   4   45.20    4.39
   3  -1   4   47.00    4.13
   3   1   4   50.43    4.30
   3   1   4   54.43    3.94
   3   1   4   48.23    4.67
   3   1   4   47.72    4.21
  -3  -1  -5   13.02    2.90
  -3   1  -5   11.79    2.79
  -3   1  -5   13.20    3.04
   3  -1   5   12.56    1.87
   3  -1   5   10.52    2.84
   3  -1   5   10.44    2.58
   3   1   5   11.51    2.75
   3   1   5   13.35    2.62
   3   1   5   11.96    3.16
   3   1   5   13.50    2.82
  -3  -1  -6   35.82    4.06
  -3  -1  -6   39.10    4.13
  -3   1  -6   45.07    4.22
  -3   1  -6   37.47    4.42
   3  -1   6   36.88    2.83
   3  -1   6   37.26    4.28
   3  -1   6   37.89    4.27
   3   1   6   41.43    4.31
   3   1   6   41.91    3.98
   3   1   6   43.54    4.84
   3   1   6   38.11    4.20
  -3  -1  -7   16.37    3.64
  -3  -1  -7   14.64    3.37
  -3   1  -7   18.53    3.55
  -3   1  -7   15.70    3.65
   3  -1   7   16.55    2.23
   3  -1   7   15.41    3.46
   3  -1   7   18.12    3.53
   3   1   7   18.35    3.56
   3   1   7   15.61    3.13
   3   1   7   16.06    3.80
   3   1   7   14.72    3.24
  -3  -1  -8   24.52    4.30
  -3  -1  -8   20.33    4.54
  -3  -1  -8   25.63    4.36
  -3   1  -8   31.60    4.49
  -3   1  -8   25.54    4.57
   3  -1   8   27.42    2.77
   3  -1   8   25.79    4.32
   3  -1   8   27.25    4.36
   3   1   8   29.70    4.35
   3   1   8   34.06    4.45
   3   1   8   28.30    4.86
   3   1   8   29.33    4.46
  -3  -1  -9   49.79    5.25
  -3  -1  -9   49.35    5.86
  -3  -1  -9   49.84    5.55
  -3   1  -9   43.71    3.74
  -3   1  -9   52.13    5.17
  -3   1  -9   52.04    5.88
   3  -1   9   56.76    4.06
   3  -1   9   54.64    5.03
   3  -1   9   49.69    5.29
   3  -1   9   54.55    5.81
   3   1   9   55.42    5.37
   3   1   9   47.97    4.95
   3   1   9   50.45    5.83
   3   1   9   47.61    5.45
  -3  -1 -10    1.25    2.23
  -3  -1 -10    0.53    2.37
  -3   1 -10    1.81    2.00
  -3   1 -10    2.67    2.91
  -3   1 -10    0.95    2.80
   3  -1  10    0.78    1.39
   3  -1  10    2.84    2.47
   3  -1  10    1.66    2.32
   3  -1  10   -1.35    1.89
   3  -1  10    0.35    2.02
   3   1  10    1.47    1.82
   3   1  10   -0.37    2.24
   3   1  10    0.37    1.94
   3   1  10    1.93    2.18
  -3  -1 -11    8.39    3.44
  -3  -1 -11   12.49    4.32
  -3   1 -11   11.05    3.98
  -3   1 -11   10.52    4.13
   3  -1  11   12.45    2.71
   3  -1  11   12.04    3.57
   3  -1  11   17.38    4.84
   3  -1  11   14.48    4.09
   3  -1  11   13.97    4.16
   3   1  11   12.49    3.60
   3   1  11   13.75    4.06
   3   1  11   10.10    3.98
   3   1  11   10.87    3.91
  -3  -1 -12    2.00    2.42
  -3  -1 -12    0.76    2.72
  -3   1 -12    3.10    3.44
  -3   1 -12    1.97    3.19
   3  -1  12    0.08    2.40
   3  -1  12    1.40    2.58
   3   1  12    0.85    2.06
   3   1  12   -0.41    2.61
   3   1  12    0.98    2.46
   3   1  12    0.43    2.57
  -3  -1 -13    7.14    3.78
  -3  -1 -13    6.16    3.76
  -3   1 -13   13.32    4.66
  -3   1 -13   15.20    5.32
   3  -1  13   15.15    4.61
   3   1  13   15.43    4.41
   3   1  13   13.53    4.45
   3   1  13   19.63    5.44
   3   1  13   10.79    4.63
  -3  -1 -14   37.62    6.54
  -3  -1 -14   39.12    7.77
  -3   1 -14   49.33    7.14
   3  -1  14   50.00    7.11
   3   1  14   54.04    6.64
   3   1  14   51.58    7.21
   3   1  14   55.24    8.11
   3   1  14   54.81    8.03
  -3  -1 -15   13.40    4.80
  -3  -1 -15   16.23    6.24
   3   1  15   24.64    5.75
   3   1  15   24.63    5.86
   3   1  15   19.34    5.79
   3   1  15   22.33    6.25
   3   1  16   13.00    5.36
   3   1  16   10.56    4.87
   3   1  16    7.89    4.57
   3   1  16   17.30    6.14
   3   1  17    4.82    4.10
   3   1  17    0.48    3.63
   3   1  18   -0.17    3.69
   3   1  18   -0.08    3.75
   3   1  19    1.04    4.11
   3  -2 -23    0.02    4.70
   3  -2 -22    3.02    4.94
  -3   2  21    1.44    5.15
   3  -2 -21    0.69    3.85
  -3   2  20   -1.04    4.41
   3  -2 -20    1.01    3.89
  -3   2  19    0.04    4.52
  -3   2  19    0.69    3.80
   3  -2 -19    1.61    3.65
  -3   2  18    7.93    5.39
  -3   2  18    5.02    4.44
  -3   2  18   11.01    5.98
   3  -2 -18    9.16    5.12
   3  -2 -18    9.26    6.14
  -3   2  17    5.00    4.30
  -3   2  17    6.44    4.33
  -3   2  17    0.27    4.03
   3  -2 -17    2.29    3.08
   3  -2 -17    3.93    4.61
  -3   2  16    4.54    3.53
  -3   2  16    2.88    3.30
  -3   2  16    1.03    3.89
   3  -2 -16    0.44    2.65
   3  -2 -16    6.30    4.71
   3   2 -16    3.09    2.85
   3   2 -16    3.30    4.06
  -3   2  15   18.05    5.16
  -3   2  15   15.98    5.48
   3  -2 -15   13.15    5.43
   3  -2 -15   24.06    6.79
   3   2 -15   19.54    5.36
   3   2 -15   18.63    5.61
  -3   2  14    1.74    3.28
  -3   2  14    1.63    3.32
   3  -2 -14    0.94    2.69
   3  -2 -14    1.57    3.62
   3   2 -14    2.12    2.66
   3   2 -14    0.84    3.47
   3   2 -14    4.47    4.53
  -3  -2  13   33.54    6.97
  -3   2  13   40.71    6.07
  -3   2  13   37.09    6.44
   3  -2 -13   27.31    6.21
   3  -2 -13   34.86    7.03
   3   2 -13   32.36    5.89
   3   2 -13   37.57    6.36
   3   2 -13   35.85    6.89
  -3  -2  12   19.13    5.63
  -3   2  12   13.23    3.87
   3  -2 -12   14.24    4.62
   3  -2 -12   18.08    5.43
   3   2 -12   11.10    4.07
   3   2 -12   22.91    5.18
   3   2 -12   14.50    4.92
  -3  -2  11   85.51    8.36
  -3   2  11   79.54    6.50
  -3   2  11   79.56    7.41
   3  -2 -11   79.31    8.11
   3  -2 -11   70.79    7.42
   3   2 -11   79.56    7.48
   3   2 -11   74.86    6.86
   3   2 -11   71.25    7.47
  -3  -2  10    8.20    3.79
  -3   2  10    9.51    3.07
  -3   2  10    4.42    2.78
   3  -2 -10    6.45    3.50
   3  -2 -10    4.40    3.17
   3   2 -10    9.49    3.52
   3   2 -10    5.50    3.30
   3   2 -10    4.36    3.30
  -3  -2   9   17.92    4.56
  -3  -2   9    9.40    3.15
  -3   2   9   15.95    3.30
  -3   2   9   11.13    3.42
   3  -2  -9   12.76    4.09
   3  -2  -9   22.11    4.86
   3   2  -9   17.09    4.24
   3   2  -9   16.52    3.93
   3   2  -9   16.61    4.25
  -3  -2   8    4.95    2.85
  -3  -2   8    2.15    1.96
  -3   2   8    3.51    2.20
  -3   2   8    1.94    2.14
   3  -2  -8    0.59    1.57
   3  -2  -8    4.12    2.74
   3   2  -8    6.04    2.98
   3   2  -8    1.50    2.21
   3   2  -8    2.83    2.50
  -3  -2   7   19.68    4.19
  -3  -2   7   20.53    3.53
  -3   2   7   19.39    3.12
  -3   2   7   17.21    3.34
   3  -2  -7   18.19    4.19
   3  -2  -7   18.00    3.93
   3   2  -7   19.42    4.18
   3   2  -7   19.51    3.55
   3   2  -7   25.23    4.38
  -3  -2   6    5.55    2.54
  -3  -2   6    3.97    2.05
  -3   2   6    7.91    2.21
  -3   2   6    6.25    2.45
  -3   2   6    7.83    2.45
   3  -2  -6    6.98    2.99
   3  -2  -6    7.06    2.77
   3   2  -6    6.18    2.82
   3   2  -6    8.56    2.57
   3   2  -6    4.37    2.54
  -3  -2   5    1.31    1.48
  -3   2   5    0.76    1.36
  -3   2   5    0.57    1.60
  -3   2   5    1.56    1.71
   3  -2  -5    0.17    1.61
   3  -2  -5    2.54    1.96
   3   2  -5    0.76    1.93
   3   2  -5    0.15    1.44
   3   2  -5    0.28    1.81
  -3  -2   4  168.67    7.11
  -3   2   4  165.91    5.29
  -3   2   4  166.43    6.98
  -3   2   4  168.32    7.01
   3  -2  -4  149.37    8.13
   3   2  -4  168.34    8.52
   3   2  -4  165.56    6.51
   3   2  -4  162.63    7.57
  -3   2   3  132.05    4.33
  -3   2   3  127.10    5.88
  -3   2   3  130.49    5.89
   3  -2  -3  114.05    6.82
   3   2  -3  130.68    7.44
   3   2  -3  122.48    5.28
   3   2  -3  123.06    6.25
  -3   2   2   10.60    2.24
  -3   2   2   13.43    2.45
   3  -2  -2    7.84    2.27
   3   2  -2   17.57    3.53
   3   2  -2   13.37    2.28
   3   2  -2   16.52    2.94
   3   2  -2   11.68    2.49
   3   2  -2   12.66    2.57
  -3   2   1  107.21    5.23
  -3   2   1  111.07    5.23
   3  -2  -1   75.99    4.98
   3  -2  -1  106.35    6.62
   3   2  -1  109.30    6.77
   3   2  -1  103.50    4.33
   3   2  -1  110.04    5.99
   3   2  -1  104.31    5.43
   3   2  -1  122.92    6.09
  -3   2   0  201.85    7.01
  -3   2   0  212.07    7.15
   3  -2   0  164.85    6.70
   3  -2   0  190.01    8.59
   3   2   0  209.47    9.19
   3   2   0  206.09    5.72
   3   2   0  199.46    8.24
   3   2   0  207.33    7.36
   3   2   0  219.06    7.62
  -3   2  -1   11.07    1.99
  -3   2  -1   10.86    2.31
  -3   2  -1   13.75    2.48
   3  -2   1    9.68    2.07
   3  -2   1   12.59    3.04
   3   2   1   14.53    3.21
   3   2   1   13.82    2.01
   3   2   1   14.06    3.18
   3   2   1   13.14    2.51
   3   2   1   13.89    2.48
  -3   2  -2    0.35    1.34
  -3   2  -2    0.36    1.40
  -3   2  -2    0.68    1.50
   3  -2   2    1.05    0.99
   3  -2   2   -1.39    1.47
   3   2   2    0.62    1.09
   3   2   2   -0.20    1.09
   3   2   2   -0.10    1.55
   3   2   2   -0.23    1.40
   3   2   2    0.84    1.19
  -3   2  -3    3.33    1.78
  -3   2  -3    2.18    1.65
  -3   2  -3    2.80    1.93
   3  -2   3    2.72    1.14
   3  -2   3    2.67    2.04
   3   2   3    3.81    2.12
   3   2   3    3.20    1.56
   3   2   3    4.06    2.17
   3   2   3    3.72    1.69
   3   2   3    4.37    1.93
  -3   2  -4    1.14    1.68
  -3   2  -4    0.38    1.63
   3  -2   4    0.12    0.88
   3  -2   4    0.38    1.71
   3  -2   4    0.90    1.32
   3   2   4   -0.26    1.08
   3   2   4   -0.19    1.40
   3   2   4    1.06    1.88
   3   2   4   -0.37    1.38
   3   2   4    0.18    1.17
  -3  -2  -5   20.86    4.16
  -3  -2  -5   28.21    4.14
  -3   2  -5   28.05    3.61
  -3   2  -5   26.96    4.05
   3  -2   5   28.05    4.22
   3  -2   5   25.16    3.91
   3  -2   5   23.75    3.36
   3   2   5   32.32    4.69
   3   2   5   25.46    3.01
   3   2   5   24.43    4.43
   3   2   5   24.44    3.49
  -3  -2  -6   11.58    3.56
  -3  -2  -6    9.37    3.09
  -3   2  -6   13.23    3.15
  -3   2  -6    9.38    3.11
   3  -2   6   14.24    3.48
   3  -2   6   13.10    3.17
   3  -2   6   13.41    2.84
   3   2   6   13.58    3.51
   3   2   6   10.60    2.69
   3   2   6   15.51    3.98
   3   2   6   11.78    2.81
  -3  -2  -7    0.44    1.74
  -3  -2  -7   -0.68    1.74
  -3   2  -7    1.39    2.12
  -3   2  -7    1.31    2.23
   3  -2   7    1.01    1.77
   3  -2   7   -0.43    1.89
   3  -2   7    1.69    1.79
   3   2   7    0.50    1.49
   3   2   7    1.77    1.98
   3   2   7    0.99    1.89
   3   2   7    0.79    1.54
  -3  -2  -8   71.74    6.60
  -3  -2  -8   64.93    6.27
  -3   2  -8   69.24    5.77
  -3   2  -8   74.37    6.70
   3  -2   8   72.61    6.73
   3  -2   8   67.79    5.75
   3  -2   8   75.93    6.23
   3   2   8   78.23    6.82
   3   2   8   80.38    5.77
   3   2   8   71.87    6.94
   3   2   8   79.49    6.38
  -3  -2  -9   34.94    5.70
  -3  -2  -9   26.90    5.21
  -3   2  -9   40.47    5.43
  -3   2  -9   39.94    5.88
   3  -2   9   34.99    5.63
   3  -2   9   35.99    4.90
   3   2   9   42.63    6.01
   3   2   9   36.76    4.44
   3   2   9   44.05    6.59
   3   2   9   42.26    5.24
  -3  -2 -10    0.72    2.32
  -3  -2 -10    0.73    2.70
  -3   2 -10   -0.26    2.60
  -3   2 -10   -0.50    2.56
   3  -2  10    0.10    2.21
   3  -2  10    0.06    2.38
   3   2  10    0.33    2.32
   3   2  10    1.32    2.45
   3   2  10    0.45    2.24
   3   2  10   -0.03    2.15
  -3  -2 -11    8.33    3.87
  -3  -2 -11    2.97    3.16
  -3   2 -11   13.43    4.33
  -3   2 -11   10.56    4.50
   3  -2  11    9.30    4.02
   3  -2  11    5.87    3.11
   3   2  11   14.48    4.59
   3   2  11   14.42    4.09
   3   2  11   11.28    4.23
   3   2  11   12.39    4.12
  -3  -2 -12    1.80    3.08
  -3  -2 -12    5.29    3.81
  -3   2 -12    5.70    3.88
  -3   2 -12    1.55    3.57
   3  -2  12    2.51    3.16
   3   2  12    5.76    3.67
   3   2  12    1.94    2.94
   3   2  12    5.01    3.35
   3   2  12    1.86    3.10
  -3  -2 -13    0.73    2.46
  -3  -2 -13    0.74    3.19
  -3   2 -13    2.98    3.52
  -3   2 -13    0.97    3.67
   3  -2  13    0.88    3.03
   3   2  13    1.50    3.03
   3   2  13    3.82    3.43
   3   2  13    1.28    2.82
   3   2  13   -0.39    2.77
  -3  -2 -14   16.31    5.86
  -3   2 -14   31.17    6.64
  -3   2 -14   26.23    7.00
   3   2  14   34.48    6.79
   3   2  14   34.47    6.31
   3   2  14   29.59    6.85
   3   2  14   33.98    6.83
  -3  -2 -15    2.98    2.78
  -3  -2 -15    2.52    3.95
  -3   2 -15    1.36    3.88
   3   2  15    2.63    3.40
   3   2  15    2.59    3.73
   3   2  15    3.23    3.93
   3   2  15    1.45    3.67
  -3  -2 -16   -0.40    3.05
  -3  -2 -16   -1.87    3.61
  -3   2 -16    1.21    4.14
   3   2  16    2.73    3.93
   3   2  16    4.04    3.98
   3   2  16    3.29    4.11
   3   2  16    3.64    4.24
  -3  -2 -17    1.95    4.10
  -3  -2 -17    3.57    4.88
   3   2  17    5.05    4.95
   3   2  17    6.50    4.56
   3   2  17    7.13    4.87
   3   2  17    7.89    5.36
  -3  -2 -18    0.52    3.75
   3   2  18   -0.34    4.10
   3   2  18   -0.32    4.26
   3   2  18   -0.98    3.58
   3   2  18   -0.33    4.82
   3   2  19    5.61    5.15
   3   2  19   -1.26    4.06
   3   2  20    1.18    4.82
   3   2  20   -0.47    4.55
   3   2  21   -2.09    4.54
  -3   3  22   -2.56    5.32
   3  -3 -22    3.01    4.91
  -3   3  21    8.39    6.46
  -3   3  21    7.43    6.06
   3  -3 -21    2.77    4.85
   3  -3 -21    1.86    6.02
  -3   3  20    2.51    4.78
  -3   3  20    1.96    4.70
  -3   3  20   -0.77    5.67
   3  -3 -20    2.45    4.15
   3  -3 -20    2.73    5.47
  -3   3  19   -1.05    4.06
  -3   3  19    0.61    3.97
  -3   3  19    2.38    5.18
   3  -3 -19    2.17    3.70
   3  -3 -19    0.08    4.44
  -3   3  18    0.28    4.25
  -3   3  18    3.06    3.97
  -3   3  18    0.34    4.43
   3  -3 -18   -1.17    2.82
   3  -3 -18    3.47    4.76
   3   3 -18    6.22    5.36
  -3   3  17    5.03    4.01
  -3   3  17   -1.13    3.27
  -3   3  17    5.50    5.19
   3  -3 -17    1.77    3.35
   3  -3 -17    1.78    4.63
   3   3 -17    3.33    4.79
  -3   3  16    3.46    3.83
  -3   3  16    1.17    3.12
  -3   3  16    1.44    3.79
   3  -3 -16    1.97    3.85
   3  -3 -16    1.27    4.08
   3   3 -16   -0.03    4.09
  -3  -3  15   10.53    5.36
  -3   3  15   15.65    4.88
  -3   3  15    9.90    4.84
   3  -3 -15    6.85    4.07
   3  -3 -15   12.33    5.61
   3   3 -15   13.32    5.48
   3   3 -15   10.46    5.75
  -3  -3  14   29.70    7.13
  -3   3  14   25.12    5.51
  -3   3  14   16.90    5.32
   3  -3 -14   18.59    5.94
   3  -3 -14   24.59    6.63
   3   3 -14   28.44    6.25
   3   3 -14   21.30    6.59
  -3  -3  13   17.82    5.74
  -3   3  13   16.22    4.44
   3  -3 -13   15.42    5.37
   3  -3 -13   15.99    5.57
   3   3 -13   14.02    4.61
   3   3 -13   13.98    4.83
   3   3 -13   18.04    5.81
  -3  -3  12    1.43    3.04
  -3   3  12    4.47    3.15
  -3   3  12    0.93    2.80
   3  -3 -12   -0.54    2.58
   3  -3 -12    0.78    3.30
   3   3 -12    2.30    3.08
   3   3 -12    4.74    3.70
   3   3 -12    5.95    3.92
  -3  -3  11   39.83    6.86
  -3   3  11   39.21    5.28
  -3   3  11   37.02    5.70
   3  -3 -11   29.84    6.25
   3  -3 -11   40.40    6.60
   3   3 -11   41.94    6.40
   3   3 -11   50.66    6.63
   3   3 -11   47.58    7.27
  -3  -3  10    1.61    2.60
  -3   3  10    3.31    2.73
  -3   3  10    1.81    2.47
   3  -3 -10    2.55    2.60
   3  -3 -10    5.43    3.46
   3   3 -10    8.69    3.74
   3   3 -10    4.14    3.13
   3   3 -10    4.47    3.43
  -3  -3   9    2.59    2.67
  -3   3   9    2.76    2.12
  -3   3   9    3.21    2.46
   3  -3  -9    4.76    3.17
   3  -3  -9    5.61    3.19
   3   3  -9    3.12    3.23
   3   3  -9    3.20    2.67
   3   3  -9    2.31    3.06
  -3  -3   8   45.71    5.63
  -3   3   8   47.07    4.05
  -3   3   8   41.31    4.67
   3  -3  -8   35.88    6.13
   3  -3  -8   50.68    5.48
   3   3  -8   43.69    5.38
   3   3  -8   48.10    4.91
   3   3  -8   44.51    5.94
  -3  -3   7   10.94    3.46
  -3   3   7    8.92    2.22
  -3   3   7    8.10    2.52
   3  -3  -7    7.31    3.48
   3  -3  -7    8.84    3.10
   3   3  -7    8.88    3.58
   3   3  -7   12.89    3.26
   3   3  -7    8.38    3.24
  -3  -3   6    1.77    2.05
  -3   3   6    0.40    1.31
  -3   3   6    0.73    1.54
  -3   3   6    0.97    1.80
   3  -3  -6   -1.06    1.59
   3  -3  -6   -0.10    1.69
   3   3  -6    0.83    2.14
   3   3  -6    0.90    1.75
   3   3  -6    0.29    1.86
  -3  -3   5   12.74    3.23
  -3   3   5   10.28    2.49
  -3   3   5   13.30    2.58
   3  -3  -5    7.00    3.06
   3  -3  -5   11.85    2.99
   3   3  -5    9.61    3.48
   3   3  -5   13.68    2.75
   3   3  -5   12.75    3.14
  -3  -3   4   17.73    3.48
  -3   3   4   16.61    2.73
  -3   3   4   21.91    2.96
   3  -3  -4   19.99    3.86
   3  -3  -4   19.45    3.23
   3   3  -4   24.31    4.50
   3   3  -4   19.29    2.78
   3   3  -4   21.67    3.43
   3   3  -4   23.97    3.67
  -3  -3   3   66.42    5.20
  -3   3   3   67.80    4.24
  -3   3   3   70.15    4.28
   3  -3  -3   51.43    4.98
   3  -3  -3   60.88    4.52
   3   3  -3   63.02    5.84
   3   3  -3   63.11    3.59
   3   3  -3   70.30    4.83
   3   3  -3   65.68    4.79
   3   3  -3   78.11    5.31
  -3  -3   2    1.72    1.69
  -3   3   2    1.27    1.41
  -3   3   2    2.96    1.53
   3  -3  -2    0.75    1.74
   3   3  -2    4.19    2.43
   3   3  -2    1.51    1.16
   3   3  -2    1.85    1.86
   3   3  -2    0.76    1.38
   3   3  -2    2.14    1.74
  -3  -3   1  122.81    6.41
  -3   3   1  122.28    5.20
  -3   3   1  131.43    5.39
   3  -3  -1   95.13    5.96
   3   3  -1  123.26    7.85
   3   3  -1  126.51    6.92
   3   3  -1  128.22    6.01
   3   3  -1  128.62    5.95
  -3  -3   0  214.73    8.27
  -3   3   0  222.35    7.05
  -3   3   0  227.35    7.09
   3  -3   0  196.60    7.85
   3   3   0  219.20   10.37
   3   3   0  226.63    9.48
   3   3   0  221.34    7.52
   3   3   0  237.70    7.85
  -3  -3  -1   34.45    3.59
  -3   3  -1   36.01    3.43
  -3   3  -1   37.61    3.41
   3  -3   1   31.80    3.19
   3   3   1   39.86    4.71
   3   3   1   41.59    4.59
   3   3   1   36.67    3.42
   3   3   1   44.56    3.91
  -3  -3  -2   24.16    3.48
  -3   3  -2   22.08    3.07
  -3   3  -2   24.11    3.21
   3  -3   2   18.82    2.55
   3  -3   2   22.26    3.98
   3   3   2   23.13    4.34
   3   3   2   26.37    4.44
   3   3   2   23.59    2.95
   3   3   2   25.52    3.15
  -3  -3  -3  161.10    7.54
  -3   3  -3  145.70    4.73
  -3   3  -3  150.29    6.90
  -3   3  -3  170.73    7.35
   3  -3   3  155.61    5.10
   3  -3   3  138.17    7.62
   3   3   3  159.34    9.30
   3   3   3  163.67    9.22
   3   3   3  167.49    6.91
   3   3   3  173.34    7.12
  -3  -3  -4   19.56    3.51
  -3   3  -4   23.32    2.95
  -3   3  -4   17.78    3.19
  -3   3  -4   22.98    3.54
   3  -3   4   19.15    3.62
   3   3   4   18.78    4.24
   3   3   4   27.91    4.93
   3   3   4   22.66    3.15
   3   3   4   23.35    3.34
  -3  -3  -5   56.03    5.94
  -3  -3  -5   54.75    4.96
  -3   3  -5   70.67    4.59
  -3   3  -5   52.63    4.98
  -3   3  -5   76.18    5.80
   3  -3   5   71.38    5.86
   3   3   5   68.70    6.52
   3   3   5   68.70    3.78
   3   3   5   77.70    7.04
   3   3   5   72.15    5.17
   3   3   5   73.99    5.40
  -3  -3  -6    1.84    2.05
  -3  -3  -6    1.28    2.00
  -3   3  -6    2.14    2.33
  -3   3  -6    2.41    2.32
   3  -3   6    3.81    2.39
   3  -3   6    1.69    2.08
   3   3   6    2.40    1.91
   3   3   6    2.23    2.36
   3   3   6    1.96    1.73
  -3  -3  -7    0.89    2.16
  -3  -3  -7    0.59    1.90
  -3   3  -7    2.72    2.46
  -3   3  -7    1.63    2.34
   3  -3   7    0.17    1.85
   3  -3   7    1.38    2.20
   3   3   7   -0.06    2.11
   3   3   7    1.40    2.39
   3   3   7   -0.51    1.44
  -3  -3  -8   24.10    5.46
  -3  -3  -8   24.93    4.87
  -3   3  -8   26.77    4.53
  -3   3  -8   34.26    5.44
   3  -3   8   35.73    5.57
   3  -3   8   22.87    4.11
   3   3   8   28.20    5.49
   3   3   8   35.68    6.45
   3   3   8   30.08    4.58
  -3  -3  -9   20.58    5.25
  -3  -3  -9   25.65    5.25
  -3   3  -9   34.91    5.29
  -3   3  -9   29.61    5.48
   3  -3   9   31.12    5.57
   3  -3   9   23.20    4.16
   3   3   9   32.60    6.09
   3   3   9   31.67    4.66
   3   3   9   36.99    6.75
   3   3   9   27.58    4.67
  -3  -3 -10    5.12    3.33
  -3  -3 -10    6.86    3.69
  -3   3 -10    3.22    3.28
  -3   3 -10    8.48    4.15
   3  -3  10    5.61    3.15
   3   3  10    8.00    4.00
   3   3  10   10.17    3.72
   3   3  10    4.38    3.20
   3   3  10    5.81    3.09
  -3  -3 -11    0.06    2.55
  -3  -3 -11    0.39    2.89
  -3   3 -11   -1.69    2.71
  -3   3 -11    2.30    3.60
   3  -3  11    2.72    2.81
   3   3  11    0.72    3.00
   3   3  11    3.22    3.18
   3   3  11   -0.59    2.51
   3   3  11   -0.31    2.37
  -3  -3 -12    6.94    4.07
  -3  -3 -12    4.06    3.75
  -3   3 -12    3.60    3.72
  -3   3 -12    7.58    4.49
   3  -3  12    8.85    4.39
   3   3  12    4.01    3.82
   3   3  12   10.29    4.21
   3   3  12    8.16    4.41
   3   3  12    9.95    4.10
  -3  -3 -13   -0.24    2.80
  -3  -3 -13    3.44    3.74
  -3   3 -13   -0.95    3.23
  -3   3 -13    3.22    4.18
   3  -3  13    1.52    2.86
   3   3  13    0.43    3.09
   3   3  13   -0.20    3.14
   3   3  13    0.46    2.76
   3   3  13   -0.91    2.95
  -3  -3 -14   28.16    6.82
  -3  -3 -14   30.36    7.31
  -3   3 -14   30.22    6.56
  -3   3 -14   32.69    7.41
   3  -3  14   25.45    6.66
   3   3  14   30.13    7.30
   3   3  14   30.99    6.19
   3   3  14   34.39    7.83
   3   3  14   28.91    6.56
  -3  -3 -15    2.99    3.49
  -3  -3 -15    0.83    3.62
  -3   3 -15   -2.44    3.62
  -3   3 -15    1.64    4.62
   3  -3  15   -0.49    3.31
   3   3  15    3.40    3.85
   3   3  15    1.60    3.65
   3   3  15    0.38    3.33
   3   3  15   -0.58    3.75
  -3  -3 -16    0.99    3.53
  -3  -3 -16   -3.42    3.62
  -3   3 -16    3.38    4.73
   3   3  16   -1.59    3.16
   3   3  16   -0.96    3.68
   3   3  16    3.73    4.16
   3   3  16    0.64    3.92
  -3  -3 -17    4.13    3.65
  -3  -3 -17    2.29    4.51
  -3   3 -17    3.03    5.10
   3   3  17    5.56    4.34
   3   3  17   -0.27    4.14
   3   3  17    3.11    4.54
   3   3  17    2.44    4.66
  -3  -3 -18    2.98    4.51
  -3  -3 -18    4.27    4.93
  -3   3 -18    0.71    5.39
   3   3  18    3.34    5.20
   3   3  18    2.09    4.39
   3   3  18    1.98    4.77
   3   3  18    0.43    4.97
  -3  -3 -19    0.70    4.22
  -3  -3 -19   -1.54    4.72
   3   3  19    2.94    5.61
   3   3  19    4.01    4.92
   3   3  19    0.51    4.65
   3   3  19    2.61    5.52
  -3  -3 -20    2.66    5.77
   3   3  20    1.80    4.79
   3   3  20    2.53    5.20
   3   3  20    0.22    4.83
   3   3  21   -0.45    5.07
   3   3  21    1.59    5.45
   3   3  22    0.16    5.12
   3   3  22    1.06    5.76
  -3   4  22    4.72    6.24
  -3   4  22    2.94    5.62
   3  -4 -22    3.14    6.58
  -3   4  21    2.87    5.16
  -3   4  21    3.83    6.07
   3  -4 -21    3.05    5.68
   3  -4 -21    0.08    5.67
  -3   4  20    2.66    4.90
  -3   4  20   -0.20    4.50
  -3   4  20   -3.07    5.64
   3  -4 -20    0.23    4.50
   3  -4 -20    1.60    5.68
   3   4 -20   -1.52    5.75
  -3   4  19   -0.45    4.21
  -3   4  19    0.00    4.43
  -3   4  19    3.07    5.46
   3  -4 -19    2.08    4.33
   3  -4 -19    1.67    4.97
   3   4 -19   -0.82    5.14
  -3   4  18   -1.23    3.86
  -3   4  18    3.00    4.28
  -3   4  18    2.12    5.67
   3  -4 -18    2.29    4.35
   3  -4 -18    2.66    4.54
   3   4 -18    3.87    5.65
  -3  -4  17    1.92    4.48
  -3   4  17    0.90    3.62
  -3   4  17   -0.60    3.66
  -3   4  17    1.47    4.53
   3  -4 -17   -0.50    3.61
   3  -4 -17    2.59    4.32
   3   4 -17   -2.74    4.34
  -3  -4  16    0.96    3.67
  -3   4  16    1.65    3.66
  -3   4  16   -0.40    3.67
  -3   4  16    2.32    4.44
   3  -4 -16    0.51    3.52
   3  -4 -16    1.36    4.31
   3   4 -16   -2.30    4.20
   3   4 -16   -0.65    5.03
  -3  -4  15    0.93    3.43
  -3   4  15    3.31    3.40
  -3   4  15    0.73    2.96
  -3   4  15    2.45    4.14
   3  -4 -15    1.39    3.03
   3  -4 -15    1.94    3.79
   3   4 -15    3.43    3.97
   3   4 -15    2.15    5.05
  -3  -4  14    0.27    3.17
  -3   4  14   -0.80    2.61
  -3   4  14   -0.81    3.53
   3  -4 -14   -0.37    2.55
   3  -4 -14   -1.78    2.91
   3   4 -14   -0.54    3.57
   3   4 -14   -2.57    4.13
  -3  -4  13    4.99    3.98
  -3   4  13    3.62    3.46
   3  -4 -13    6.75    4.17
   3  -4 -13    3.36    3.56
   3   4 -13    6.63    4.26
   3   4 -13    6.35    4.77
  -3  -4  12  198.96   13.49
  -3   4  12  190.02    9.79
  -3   4  12  205.46   11.98
   3  -4 -12  176.92   11.80
   3   4 -12  196.00   11.32
   3   4 -12  196.94   13.06
  -3  -4  11    1.07    2.87
  -3   4  11    2.18    2.68
  -3   4  11    0.63    2.90
   3  -4 -11    3.58    3.07
   3  -4 -11    0.85    3.15
   3   4 -11    4.09    3.72
   3   4 -11    3.54    3.41
   3   4 -11    0.11    3.15
  -3  -4  10    2.28    2.72
  -3   4  10    0.92    2.34
  -3   4  10    0.94    2.39
   3  -4 -10    0.47    2.28
   3  -4 -10    1.15    2.72
   3   4 -10    1.03    3.36
   3   4 -10    0.40    2.84
   3   4 -10    1.62    3.17
  -3  -4   9    1.61    2.70
  -3   4   9   -0.47    1.94
  -3   4   9    1.02    2.05
   3  -4  -9    0.72    2.77
   3  -4  -9   -2.08    2.16
   3   4  -9    1.36    3.30
   3   4  -9    1.98    2.73
   3   4  -9    1.12    2.94
  -3  -4   8    1.86    2.50
  -3   4   8    0.29    1.88
   3  -4  -8    2.23    2.75
   3  -4  -8    1.00    2.43
   3   4  -8    2.88    3.30
   3   4  -8    0.06    2.39
   3   4  -8    6.83    3.36
  -3  -4   7    1.72    2.45
  -3   4   7    0.25    1.94
   3  -4  -7   -0.73    2.13
   3  -4  -7    0.50    2.01
   3   4  -7    0.57    2.66
   3   4  -7    1.12    2.23
   3   4  -7   -0.06    2.45
  -3  -4   6    0.81    2.13
  -3   4   6   -0.15    1.64
   3  -4  -6    0.24    2.23
   3  -4  -6   -1.03    1.84
   3   4  -6    2.98    3.17
   3   4  -6    1.33    2.02
   3   4  -6    0.19    2.09
  -3  -4   5    4.64    2.61
  -3   4   5    2.91    1.92
  -3   4   5    3.75    1.97
   3  -4  -5    1.57    2.08
   3  -4  -5    4.63    2.36
   3   4  -5    3.29    3.07
   3   4  -5    3.27    2.07
   3   4  -5    2.90    2.41
  -3  -4   4    0.43    1.91
  -3   4   4    1.51    1.55
  -3   4   4    2.63    1.64
   3  -4  -4    0.49    1.37
   3  -4  -4    2.19    1.80
   3   4  -4    1.61    2.50
   3   4  -4    2.57    1.68
   3   4  -4    2.31    2.13
   3   4  -4    0.18    1.76
  -3  -4   3   68.80    5.53
  -3   4   3   72.11    4.09
   3  -4  -3   64.98    6.12
   3  -4  -3   70.49    4.85
   3   4  -3   73.96    6.81
   3   4  -3   74.14    5.47
   3   4  -3   65.35    4.92
   3   4  -3   72.73    5.20
  -3  -4   2  148.18    7.46
  -3   4   2  167.81    5.76
   3  -4  -2  143.44    8.47
   3   4  -2  160.34    9.70
   3   4  -2  157.11    8.02
   3   4  -2  172.39    7.37
   3   4  -2  174.94    7.30
  -3  -4   1   31.62    3.72
  -3   4   1   33.51    2.99
  -3   4   1   34.12    2.96
   3  -4  -1   26.51    4.21
   3   4  -1   39.22    5.77
   3   4  -1   37.66    4.55
   3   4  -1   36.86    3.57
   3   4  -1   37.78    3.71
  -3  -4   0   67.62    4.96
  -3   4   0   69.34    4.16
  -3   4   0   83.77    4.42
   3  -4   0   75.51    5.58
   3   4   0   70.66    6.68
   3   4   0   78.19    6.36
   3   4   0   78.96    4.68
   3   4   0   79.64    4.69
  -3  -4  -1    1.61    1.78
  -3   4  -1    0.22    1.56
  -3   4  -1    1.82    1.67
   3  -4   1    1.82    1.83
   3   4   1    0.07    1.97
   3   4   1    2.49    2.36
   3   4   1    1.24    1.32
   3   4   1    1.62    1.75
  -3  -4  -2    0.19    1.74
  -3   4  -2    0.42    1.65
  -3   4  -2    0.69    1.68
   3  -4   2    1.10    1.55
   3   4   2   -0.40    1.81
   3   4   2   -0.52    2.05
   3   4   2    0.03    1.21
   3   4   2    1.37    1.73
  -3  -4  -3   42.40    4.20
  -3   4  -3   50.56    4.36
  -3   4  -3   53.04    4.42
   3  -4   3   49.78    3.64
   3   4   3   47.33    5.86
   3   4   3   61.37    6.49
   3   4   3   53.82    4.13
   3   4   3   55.00    4.32
  -3  -4  -4    0.81    1.64
  -3   4  -4    1.55    2.11
   3  -4   4    0.78    1.67
   3   4   4   -0.63    1.93
   3   4   4    2.04    2.59
   3   4   4   -0.52    1.28
  -3  -4  -5    4.36    2.48
  -3  -4  -5    3.15    2.07
  -3   4  -5    4.87    2.28
  -3   4  -5    5.92    2.68
   3  -4   5    5.88    2.71
   3   4   5    7.10    3.26
   3   4   5    4.48    3.22
   3   4   5    5.77    2.20
  -3  -4  -6   12.96    4.47
  -3  -4  -6   14.73    3.59
  -3   4  -6   19.16    3.45
  -3   4  -6   12.64    3.48
   3  -4   6   18.77    4.09
   3   4   6   20.82    5.15
   3   4   6   23.23    5.35
   3   4   6   17.79    3.35
  -3  -4  -7    1.13    2.03
  -3  -4  -7    1.95    2.46
  -3   4  -7    2.48    2.46
  -3   4  -7    0.92    2.75
   3  -4   7    1.28    2.01
   3  -4   7    1.59    2.52
   3   4   7    0.83    2.27
   3   4   7   -0.17    1.82
   3   4   7    3.24    2.80
   3   4   7    0.21    1.70
  -3  -4  -8    0.30    2.48
  -3  -4  -8    3.49    2.60
  -3   4  -8    3.78    2.93
  -3   4  -8    4.46    3.18
   3  -4   8    2.58    2.63
   3   4   8    5.06    3.48
   3   4   8    5.05    2.39
   3   4   8    4.74    3.39
   3   4   8    1.64    2.29
  -3  -4  -9   -0.52    2.43
  -3  -4  -9    3.20    2.78
  -3   4  -9    1.76    2.94
  -3   4  -9    2.07    3.39
   3  -4   9    2.05    2.34
   3   4   9    1.82    2.54
   3   4   9    0.86    2.43
   3   4   9    3.19    3.02
   3   4   9    1.73    2.38
  -3  -4 -10    3.18    2.94
  -3  -4 -10    2.77    3.03
  -3   4 -10    8.43    3.83
  -3   4 -10    5.64    3.86
   3  -4  10    2.63    2.86
   3   4  10    5.47    3.70
   3   4  10    6.72    3.24
   3   4  10    5.55    3.81
   3   4  10    1.81    2.72
  -3  -4 -11    0.21    2.40
  -3  -4 -11    2.39    3.03
  -3   4 -11    0.47    3.17
  -3   4 -11    2.87    3.79
   3  -4  11    3.06    2.91
   3   4  11    3.35    3.26
   3   4  11    1.46    2.96
   3   4  11    3.49    3.15
  -3  -4 -12   -1.32    2.38
  -3  -4 -12   -1.36    2.67
  -3   4 -12    0.79    3.19
  -3   4 -12    0.44    3.64
   3  -4  12    0.43    2.65
   3   4  12    1.17    2.60
   3   4  12   -0.92    2.75
   3   4  12    0.48    2.88
  -3  -4 -13    3.28    3.29
  -3  -4 -13    2.17    3.54
  -3   4 -13    5.71    3.99
  -3   4 -13    4.74    4.93
   3  -4  13    6.57    4.00
   3   4  13    9.34    5.06
   3   4  13    5.90    4.08
   3   4  13    3.85    3.98
   3   4  13    5.32    4.00
  -3  -4 -14    5.55    4.23
  -3  -4 -14    6.55    4.38
  -3   4 -14    4.66    4.28
  -3   4 -14    5.52    5.12
   3  -4  14    6.84    4.09
   3   4  14    4.24    3.96
   3   4  14   10.20    4.64
   3   4  14    4.79    4.50
   3   4  14    9.58    4.60
  -3  -4 -15    6.11    4.43
  -3  -4 -15    8.07    4.93
  -3   4 -15    8.52    4.74
  -3   4 -15    7.06    5.60
   3  -4  15    5.59    4.44
   3   4  15    7.32    5.17
   3   4  15    7.49    4.72
   3   4  15    9.63    5.47
   3   4  15    6.63    4.79
  -3  -4 -16    0.61    3.89
  -3  -4 -16    1.20    4.23
  -3   4 -16    3.20    4.81
  -3   4 -16    4.30    5.83
   3  -4  16    2.50    4.11
   3   4  16    2.35    4.74
   3   4  16    2.23    4.19
   3   4  16    3.09    4.20
   3   4  16    1.38    4.47
  -3  -4 -17   -2.05    3.71
  -3  -4 -17   -1.30    4.28
  -3   4 -17    2.62    4.83
  -3   4 -17    3.73    6.10
   3  -4  17    1.02    4.16
   3   4  17    3.37    4.69
   3   4  17    3.41    4.61
   3   4  17    0.76    3.71
   3   4  17   -0.26    4.88
  -3  -4 -18    0.87    3.95
  -3  -4 -18   -3.02    4.22
  -3   4 -18    2.24    5.47
   3   4  18    3.79    4.67
   3   4  18    1.59    4.74
   3   4  18    2.73    4.78
   3   4  18    5.65    5.56
  -3  -4 -19   -0.92    3.94
  -3  -4 -19    2.12    5.52
  -3   4 -19   -0.48    5.55
   3   4  19   -1.12    5.74
   3   4  19    0.44    5.18
   3   4  19   -1.68    4.39
   3   4  19   -1.29    5.38
  -3  -4 -20    1.02    4.78
  -3  -4 -20   -0.81    5.11
  -3   4 -20    0.82    6.64
   3   4  20    1.63    5.77
   3   4  20    2.10    5.53
   3   4  20    1.61    5.14
   3   4  20   -1.48    5.99
  -3  -4 -21    0.43    5.51
  -3  -4 -21   -0.14    5.83
   3   4  21   -0.11    6.36
   3   4  21    2.01    5.61
   3   4  21    1.33    5.63
  -3   5  21    1.45    5.17
  -3   5  21   -1.34    5.29
   3  -5 -21    0.16    6.10
   3   5 -21   -1.68    6.44
  -3   5  20    1.78    4.92
  -3   5  20    0.09    4.87
   3  -5 -20    4.59    5.31
   3  -5 -20    6.33    5.92
   3   5 -20    7.57    6.94
  -3   5  19    2.88    4.43
  -3   5  19    0.79    4.92
   3  -5 -19    0.32    4.67
   3  -5 -19   -4.40    4.74
   3   5 -19    1.68    5.83
  -3  -5  18    5.35    5.29
  -3   5  18    4.72    4.23
  -3   5  18    1.68    4.60
  -3   5  18    0.68    5.33
   3  -5 -18   -0.95    4.34
   3  -5 -18   -0.58    4.37
   3   5 -18    2.31    5.41
  -3  -5  17    1.40    4.09
  -3   5  17   -0.08    3.41
  -3   5  17   -1.10    3.84
  -3   5  17   -0.01    4.79
   3  -5 -17    2.17    4.58
   3  -5 -17    1.29    4.75
   3   5 -17    5.03    5.18
   3   5 -17   -2.22    5.80
  -3  -5  16    2.94    4.31
  -3   5  16    2.79    3.77
  -3   5  16   -1.34    3.39
  -3   5  16    1.11    4.56
   3  -5 -16    0.42    3.92
   3  -5 -16    0.67    4.30
   3   5 -16    1.05    4.06
   3   5 -16    8.32    6.33
  -3  -5  15    2.39    4.35
  -3   5  15    2.64    3.36
  -3   5  15    4.35    4.21
  -3   5  15   -0.75    3.86
   3  -5 -15    1.74    4.10
   3  -5 -15   -1.75    3.15
   3   5 -15    1.47    4.01
   3   5 -15    1.19    4.88
  -3  -5  14   -1.06    3.32
  -3   5  14    1.53    3.43
  -3   5  14    1.69    3.54
   3  -5 -14    1.01    3.43
   3  -5 -14   -0.09    3.49
   3   5 -14   -1.87    3.57
   3   5 -14    1.73    4.81
  -3  -5  13    3.19    3.49
  -3   5  13    0.58    2.74
  -3   5  13    0.53    3.36
   3  -5 -13    1.49    3.84
   3  -5 -13   -0.10    3.00
   3   5 -13    3.01    3.93
   3   5 -13   -0.21    4.56
  -3  -5  12    2.42    3.53
  -3   5  12    4.74    3.31
  -3   5  12    4.08    3.46
   3  -5 -12    1.35    3.94
   3  -5 -12    2.96    3.48
   3   5 -12    1.79    3.62
   3   5 -12    1.05    3.91
  -3  -5  11    7.87    4.09
  -3   5  11   11.97    3.44
  -3   5  11    7.65    3.52
   3  -5 -11    7.21    4.90
   3  -5 -11   10.62    4.32
   3   5 -11   13.30    4.70
   3   5 -11   11.97    4.96
  -3  -5  10    2.69    3.05
  -3   5  10    3.51    2.40
  -3   5  10    0.04    2.40
   3  -5 -10    3.02    3.46
   3  -5 -10    1.03    2.86
   3   5 -10    5.91    3.66
   3   5 -10    4.99    3.93
  -3  -5   9    2.05    2.77
  -3   5   9    1.36    2.37
   3  -5  -9   -2.87    2.33
   3  -5  -9    3.01    2.73
   3   5  -9   -0.06    3.15
   3   5  -9    2.88    3.21
   3   5  -9   -1.40    2.85
  -3  -5   8    4.58    2.95
  -3   5   8    2.36    2.35
   3  -5  -8    5.98    3.92
   3  -5  -8    4.91    3.16
   3   5  -8    3.35    3.56
   3   5  -8    5.12    3.24
   3   5  -8    5.81    3.45
  -3  -5   7   -0.86    2.24
  -3   5   7    1.14    1.98
   3  -5  -7    0.73    3.08
   3  -5  -7    0.69    2.24
   3   5  -7    0.79    3.54
   3   5  -7    0.04    2.50
   3   5  -7    0.02    2.49
  -3  -5   6    1.26    2.20
  -3   5   6    1.03    1.89
   3  -5  -6   -0.36    2.61
   3  -5  -6   -0.69    1.90
   3   5  -6    3.02    3.63
   3   5  -6   -0.05    2.17
   3   5  -6    1.47    2.48
  -3  -5   5    2.04    2.40
  -3   5   5    0.55    1.63
   3  -5  -5    1.16    2.92
   3  -5  -5    1.75    2.11
   3   5  -5    2.98    3.42
   3   5  -5    0.72    2.29
  -3  -5   4    4.39    2.42
   3  -5  -4    1.44    2.92
   3  -5  -4    5.07    2.25
   3   5  -4    6.06    3.66
   3   5  -4    5.84    2.61
  -3  -5   3   11.41    3.21
   3  -5  -3   17.97    4.48
   3   5  -3   26.18    5.57
   3   5  -3   14.39    3.07
  -3  -5   2    8.07    2.77
   3  -5  -2   11.85    3.58
   3   5  -2   12.34    4.49
   3   5  -2   12.25    3.59
   3   5  -2   10.26    2.63
  -3  -5   1    1.27    1.97
   3  -5  -1    0.15    2.42
   3   5  -1    1.45    2.75
   3   5  -1    1.44    2.45
   3   5  -1    0.80    1.73
  -3  -5   0    2.01    1.89
   3  -5   0    1.47    2.23
   3   5   0    3.17    2.95
   3   5   0    3.07    2.85
   3   5   0    1.74    1.70
  -3  -5  -1   27.74    3.84
  -3   5  -1   34.68    3.31
   3  -5   1   30.51    4.49
   3   5   1   32.04    6.03
   3   5   1   31.02    5.57
   3   5   1   33.20    3.33
  -3  -5  -2    6.73    2.49
  -3   5  -2    7.74    2.37
   3   5   2    9.98    3.98
   3   5   2   11.09    4.07
   3   5   2    9.04    2.20
  -3  -5  -3   19.85    3.54
  -3   5  -3   19.12    3.37
   3   5   3   22.91    5.29
   3   5   3   24.84    5.52
   3   5   3   20.93    3.04
  -3  -5  -4    1.05    1.85
  -3   5  -4    0.48    2.10
   3  -5   4    0.23    1.89
   3   5   4    0.02    1.97
   3   5   4    0.38    2.56
   3   5   4   -0.58    1.59
  -3  -5  -5    6.49    3.59
  -3  -5  -5    7.88    2.80
  -3   5  -5    6.97    3.07
   3  -5   5   11.75    3.40
   3   5   5    4.86    3.41
   3   5   5   11.91    4.47
   3   5   5    8.66    2.65
  -3  -5  -6    1.72    3.58
  -3  -5  -6    0.39    2.06
  -3   5  -6    0.74    2.31
  -3   5  -6    0.57    2.53
   3  -5   6    2.36    2.16
   3   5   6    1.69    2.86
   3   5   6    1.46    2.86
   3   5   6    1.03    2.11
  -3  -5  -7    7.75    4.15
  -3  -5  -7    8.68    3.28
  -3   5  -7    7.89    3.30
  -3   5  -7    8.05    3.74
   3  -5   7   11.45    3.72
   3   5   7    9.85    4.35
   3   5   7   13.35    4.85
   3   5   7    8.53    2.94
  -3  -5  -8    5.72    3.43
  -3  -5  -8   10.83    3.70
  -3   5  -8    9.83    3.69
  -3   5  -8   17.29    4.89
   3  -5   8   12.22    3.99
   3   5   8    8.73    3.90
   3   5   8   10.26    4.39
   3   5   8   13.23    3.61
  -3  -5  -9   22.48    6.36
  -3  -5  -9   23.39    5.02
  -3   5  -9   30.93    5.10
  -3   5  -9   32.76    6.01
   3  -5   9   24.91    5.37
   3   5   9   20.57    6.07
   3   5   9   30.95    3.83
   3   5   9   32.53    7.18
   3   5   9   29.88    5.14
  -3  -5 -10    1.14    3.26
  -3  -5 -10    1.96    3.05
  -3   5 -10    4.75    3.76
  -3   5 -10    5.47    3.83
   3  -5  10    1.79    2.61
   3   5  10    4.26    3.76
   3   5  10    7.03    3.18
   3   5  10    5.40    3.91
   3   5  10    6.62    3.59
  -3  -5 -11   -0.66    2.89
  -3  -5 -11    2.58    3.20
  -3   5 -11    0.49    3.36
  -3   5 -11    1.87    4.25
   3  -5  11   -0.03    2.46
   3   5  11   -3.41    2.14
   3   5  11    0.21    2.83
   3   5  11   -0.31    2.68
   3   5  11    0.27    2.73
  -3  -5 -12   -0.68    2.83
  -3  -5 -12    0.89    3.10
  -3   5 -12    4.93    4.03
  -3   5 -12    2.61    4.23
   3  -5  12    0.49    2.95
   3   5  12    1.48    3.74
   3   5  12    3.58    3.17
   3   5  12    2.56    3.76
   3   5  12    0.78    3.15
  -3  -5 -13    0.83    3.12
  -3  -5 -13   -0.02    3.39
  -3   5 -13    0.03    3.64
  -3   5 -13    2.05    4.71
   3  -5  13   -0.44    2.70
   3   5  13    0.05    3.56
   3   5  13   -2.71    3.21
   3   5  13    0.91    3.22
  -3  -5 -14    4.26    4.02
  -3  -5 -14    2.57    3.88
  -3   5 -14    1.73    4.09
  -3   5 -14    8.45    5.54
   3  -5  14    2.84    3.60
   3   5  14    4.45    4.59
   3   5  14    0.82    3.93
   3   5  14    5.04    4.46
  -3  -5 -15   -0.19    3.43
  -3  -5 -15   -1.58    3.63
  -3   5 -15    0.14    3.93
  -3   5 -15   -0.42    5.13
   3  -5  15    0.48    3.43
   3   5  15   -1.72    3.89
   3   5  15    3.40    4.54
   3   5  15    0.78    4.31
   3   5  15    0.77    4.42
  -3  -5 -16    3.99    5.22
  -3  -5 -16    6.96    5.13
  -3   5 -16    7.06    5.07
  -3   5 -16   10.16    6.73
   3  -5  16    3.31    4.02
   3   5  16   11.61    6.41
   3   5  16    4.66    4.61
   3   5  16    7.66    5.98
   3   5  16    4.28    4.96
  -3  -5 -17    5.76    5.11
  -3  -5 -17    1.00    4.50
  -3   5 -17    9.91    5.69
  -3   5 -17    2.95    6.59
   3  -5  17    4.11    4.52
   3   5  17    4.35    5.96
   3   5  17    9.49    5.66
   3   5  17    0.69    4.45
   3   5  17    4.65    5.31
  -3  -5 -18    0.55    4.36
  -3  -5 -18   -0.16    4.40
  -3   5 -18    1.46    5.10
   3  -5  18   -1.43    3.80
   3   5  18   -0.31    5.86
   3   5  18   -0.78    4.37
   3   5  18    5.77    5.51
   3   5  18    1.65    5.73
  -3  -5 -19   -0.41    4.82
  -3  -5 -19   -0.36    4.69
  -3   5 -19    3.24    5.83
   3   5  19   -2.25    5.47
   3   5  19    1.80    5.39
   3   5  19    2.54    5.17
  -3  -5 -20    2.29    5.88
  -3  -5 -20   -1.30    5.22
  -3   5 -20    0.19    6.51
   3   5  20   -1.32    5.47
   3   5  20    3.80    5.91
   3   5  20    4.45    6.45
  -3  -6  19    5.73    5.69
  -3   6  19    2.58    4.42
  -3   6  19    1.20    5.17
   3  -6 -19   -0.85    5.12
   3   6 -19    1.73    6.13
  -3  -6  18    0.00    4.72
  -3   6  18    2.20    4.04
  -3   6  18    0.54    4.83
   3  -6 -18   -1.30    4.63
   3  -6 -18    1.53    4.95
   3   6 -18    2.77    5.45
  -3  -6  17    2.26    4.61
  -3   6  17    1.54    3.53
  -3   6  17    1.06    4.58
   3  -6 -17    3.17    5.56
   3  -6 -17    1.13    4.81
   3   6 -17    1.83    5.00
   3   6 -17    0.13    6.42
  -3  -6  16   -1.95    3.82
  -3   6  16    0.91    3.78
  -3   6  16    0.44    4.16
  -3   6  16    3.29    4.93
   3  -6 -16    4.91    6.20
   3  -6 -16    2.19    4.55
   3   6 -16    1.01    4.35
   3   6 -16    1.64    5.64
  -3  -6  15    1.36    3.62
  -3   6  15   -0.07    3.18
  -3   6  15   -2.07    3.65
  -3   6  15    1.15    4.37
   3  -6 -15    3.05    5.16
   3  -6 -15    0.10    3.97
   3   6 -15   -0.96    4.09
   3   6 -15   -2.21    5.30
  -3  -6  14    3.41    3.85
  -3   6  14    4.73    3.41
  -3   6  14    4.56    4.57
   3  -6 -14    9.04    6.02
   3  -6 -14    6.66    4.57
   3   6 -14    4.32    4.48
   3   6 -14   10.96    6.50
  -3  -6  13    7.30    4.39
  -3   6  13    6.76    3.62
  -3   6  13    2.80    3.94
  -3   6  13    6.32    4.40
   3  -6 -13    4.16    4.99
   3  -6 -13    3.15    3.89
   3   6 -13    4.12    4.42
   3   6 -13    1.95    4.80
  -3  -6  12    2.02    3.28
  -3   6  12    2.08    2.81
  -3   6  12   -0.91    3.06
   3  -6 -12    1.96    4.56
   3  -6 -12    0.46    3.05
   3   6 -12    1.44    3.62
   3   6 -12    1.68    4.25
  -3  -6  11    5.89    4.20
  -3   6  11   11.17    4.10
   3  -6 -11    7.89    5.28
   3  -6 -11    7.69    4.09
   3   6 -11    8.73    4.67
   3   6 -11   13.34    5.66
  -3  -6  10    4.97    3.80
  -3   6  10    7.09    3.53
   3  -6 -10    3.64    4.25
   3  -6 -10    8.72    3.82
   3   6 -10    5.05    4.03
   3   6 -10    8.32    4.76
  -3  -6   9   -0.28    2.65
  -3   6   9    0.31    2.43
   3  -6  -9    1.63    4.28
   3  -6  -9    2.94    3.03
   3   6  -9    1.00    3.19
   3   6  -9   -0.32    3.28
  -3  -6   8    3.63    3.18
  -3   6   8    0.99    2.24
   3  -6  -8    2.39    3.99
   3  -6  -8    1.18    2.55
   3   6  -8    3.17    3.22
   3   6  -8    4.32    3.55
  -3  -6   7    2.72    2.88
  -3   6   7    1.67    2.19
   3  -6  -7    4.63    3.77
   3  -6  -7    0.52    2.35
   3   6  -7    3.53    4.20
   3   6  -7    4.82    3.05
   3   6  -7    3.99    3.31
  -3  -6   6    2.94    2.71
  -3   6   6    5.64    2.48
   3  -6  -6    3.79    3.24
   3  -6  -6    3.31    2.62
   3   6  -6    6.45    4.25
   3   6  -6    5.08    3.46
  -3  -6   5   -0.80    2.26
   3  -6  -5    1.26    3.06
   3  -6  -5    2.62    2.26
   3   6  -5    2.45    3.42
   3   6  -5    1.88    2.85
  -3  -6   4    1.13    2.39
   3  -6  -4    2.75    3.41
   3   6  -4    3.45    3.67
   3   6  -4    2.28    2.64
  -3  -6   3    2.92    2.50
   3  -6  -3    2.09    3.23
   3   6  -3    5.91    3.60
   3   6  -3    1.58    2.22
  -3  -6   2    9.69    3.06
   3  -6  -2    9.23    4.01
   3   6  -2   17.60    5.25
   3   6  -2   10.23    2.98
  -3  -6   1    3.53    2.46
   3  -6  -1    4.51    3.30
   3   6  -1    2.11    2.86
   3   6  -1    5.69    3.43
   3   6  -1    5.42    2.34
  -3  -6   0    3.84    2.40
   3  -6   0    7.28    3.14
   3   6   0    2.75    3.34
   3   6   0    5.05    3.43
   3   6   0    3.60    2.16
  -3  -6  -1    5.77    2.71
   3   6   1    2.13    3.01
   3   6   1    3.94    3.38
   3   6   1    7.16    2.38
  -3  -6  -2   20.50    3.79
  -3   6  -2   31.67    3.67
   3   6   2   19.01    5.61
   3   6   2   19.32    5.51
  -3  -6  -3    0.64    2.09
  -3   6  -3    1.00    2.31
   3  -6   3    1.50    2.01
   3   6   3    1.51    3.11
   3   6   3   -0.49    2.69
   3   6   3   -0.64    1.88
  -3  -6  -4    1.04    1.96
  -3   6  -4    1.08    2.50
   3  -6   4    1.47    2.14
   3   6   4    1.58    2.86
   3   6   4    0.08    2.98
   3   6   4    1.26    2.08
  -3  -6  -5   -0.77    1.89
  -3   6  -5    0.72    2.62
   3  -6   5    1.01    1.97
   3   6   5    1.77    3.10
   3   6   5   -0.15    2.75
   3   6   5    1.87    2.32
  -3  -6  -6   12.73    5.27
  -3  -6  -6   16.09    3.83
  -3   6  -6   25.17    4.90
   3  -6   6   24.02    4.71
   3   6   6   20.02    6.00
   3   6   6   25.45    6.37
   3   6   6   34.61    4.65
  -3  -6  -7   -0.46    2.76
  -3  -6  -7   -0.50    2.11
  -3   6  -7    0.90    2.73
  -3   6  -7    0.83    3.21
   3  -6   7   -0.54    1.95
   3   6   7   -0.41    2.42
   3   6   7    0.67    2.82
   3   6   7   -0.58    2.44
  -3  -6  -8    0.20    3.65
  -3  -6  -8    0.99    2.48
  -3   6  -8    0.99    3.10
  -3   6  -8    1.26    3.35
   3  -6   8    1.69    2.51
   3   6   8    1.28    3.04
   3   6   8    0.62    3.25
   3   6   8    1.68    2.81
  -3  -6  -9    1.40    3.83
  -3  -6  -9   -0.48    2.51
  -3   6  -9    2.09    3.36
  -3   6  -9    2.05    3.81
   3  -6   9    0.65    2.30
   3   6   9   -0.37    2.96
   3   6   9    0.08    3.07
   3   6   9    0.89    2.87
  -3  -6 -10    0.41    3.25
  -3  -6 -10   -0.55    2.64
  -3   6 -10    2.81    3.63
  -3   6 -10    2.97    4.01
   3  -6  10    1.63    2.80
   3   6  10   -0.12    2.77
   3   6  10   -1.13    2.63
   3   6  10   -0.60    3.00
   3   6  10   -1.53    2.77
  -3  -6 -11    7.79    4.68
  -3  -6 -11    3.44    3.29
  -3   6 -11    6.25    4.29
  -3   6 -11    6.84    4.70
   3  -6  11    3.71    3.54
   3   6  11   10.32    5.55
   3   6  11    5.83    3.41
   3   6  11    6.93    4.68
   3   6  11    8.66    4.48
  -3  -6 -12    4.70    4.78
  -3  -6 -12    4.98    3.67
  -3   6 -12    3.73    4.04
  -3   6 -12    3.30    4.46
   3  -6  12    4.88    3.86
   3   6  12    2.91    4.32
   3   6  12    5.41    3.60
   3   6  12    5.85    4.82
   3   6  12    1.27    3.56
  -3  -6 -13    2.21    4.34
  -3  -6 -13    1.84    3.72
  -3   6 -13    2.80    4.31
  -3   6 -13    3.42    5.04
   3  -6  13    1.68    3.28
   3   6  13    2.78    4.54
   3   6  13    1.18    3.17
   3   6  13    0.09    3.72
   3   6  13    0.85    3.91
  -3  -6 -14    1.57    3.77
  -3  -6 -14    0.06    3.48
  -3   6 -14   -0.43    3.91
  -3   6 -14    1.69    4.90
   3  -6  14    2.52    3.90
   3   6  14    0.43    3.78
   3   6  14    2.80    4.42
   3   6  14    1.75    4.30
  -3  -6 -15    1.17    3.60
  -3  -6 -15    0.46    3.85
  -3   6 -15    4.15    4.76
  -3   6 -15    2.41    5.40
   3  -6  15   -0.62    3.41
   3   6  15    2.53    4.60
   3   6  15   -1.15    4.17
   3   6  15    2.54    4.59
  -3  -6 -16    1.70    5.21
  -3  -6 -16    0.86    4.29
  -3   6 -16    1.95    5.10
  -3   6 -16   -0.64    5.65
   3  -6  16    2.36    4.31
   3   6  16    1.85    4.93
   3   6  16    5.57    5.29
   3   6  16    1.11    4.78
  -3  -6 -17    2.07    5.28
  -3  -6 -17    1.31    4.48
  -3   6 -17    2.87    5.30
  -3   6 -17   -1.42    6.09
   3  -6  17    5.70    5.04
   3   6  17   -0.41    5.36
   3   6  17    6.22    5.55
   3   6  17    3.24    5.68
  -3  -6 -18    0.07    5.64
  -3  -6 -18   -1.21    4.39
  -3   6 -18    0.52    5.05
   3  -6  18    2.49    5.33
   3   6  18    4.19    5.95
   3   6  18    2.60    5.28
   3   6  18    1.41    5.50
  -3  -6 -19    2.35    5.04
  -3   6 -19   -1.01    5.88
   3  -6  19    2.86    5.87
   3   6  19    0.73    5.54
   3   6  19   -2.34    5.33
  -3  -7  17   -1.81    4.69
  -3   7  17    2.55    4.28
  -3   7  17   -1.44    4.43
   3  -7 -17    0.11    4.82
   3   7 -17    1.71    5.95
  -3  -7  16    2.75    5.14
  -3   7  16    0.46    3.74
  -3   7  16    3.62    5.43
   3  -7 -16   -0.51    5.86
   3  -7 -16   -0.29    4.37
   3   7 -16    1.21    5.11
  -3  -7  15    8.44    5.48
  -3   7  15   11.07    4.82
  -3   7  15    9.82    6.57
   3  -7 -15    8.19    7.61
   3  -7 -15    7.82    5.02
   3   7 -15   12.25    6.21
  -3  -7  14    1.47    3.76
  -3   7  14    1.20    3.44
  -3   7  14   -1.15    3.90
   3  -7 -14   -4.38    5.06
   3  -7 -14    0.63    3.91
   3   7 -14   -1.71    4.19
   3   7 -14    2.90    5.70
  -3  -7  13    3.71    4.13
  -3   7  13    0.48    3.13
  -3   7  13    3.00    4.60
  -3   7  13    0.79    4.12
   3  -7 -13   -0.86    4.49
   3  -7 -13   -1.90    3.27
   3   7 -13    1.65    4.54
   3   7 -13    2.18    5.09
  -3  -7  12    0.82    3.41
  -3   7  12    1.76    3.57
  -3   7  12    0.91    3.64
   3  -7 -12    4.73    5.04
   3  -7 -12   -0.71    3.31
   3   7 -12   -2.72    3.71
   3   7 -12    0.46    4.78
  -3  -7  11   -0.36    3.22
  -3   7  11    1.32    3.78
  -3   7  11    2.12    3.40
   3  -7 -11   -0.85    4.95
   3  -7 -11    0.88    3.21
   3   7 -11   -0.41    3.87
   3   7 -11    1.20    4.24
  -3  -7  10    0.47    2.99
  -3   7  10    0.58    3.12
   3  -7 -10    1.67    4.53
   3  -7 -10   -0.45    2.66
   3   7 -10   -0.28    3.85
   3   7 -10    0.55    4.27
  -3  -7   9    0.48    2.77
  -3   7   9    2.84    3.10
   3  -7  -9    3.59    4.66
   3  -7  -9    3.08    3.10
   3   7  -9    1.48    3.64
   3   7  -9    1.43    3.63
  -3  -7   8    0.48    2.77
  -3   7   8    1.26    2.42
   3  -7  -8    1.62    3.76
   3  -7  -8    1.17    2.78
   3   7  -8    4.84    3.53
   3   7  -8    0.00    3.51
  -3  -7   7    1.07    3.10
  -3   7   7    1.17    2.52
   3  -7  -7    0.64    3.81
   3  -7  -7    1.01    2.35
   3   7  -7    1.12    2.94
   3   7  -7    0.87    3.31
  -3  -7   6   15.03    4.41
   3  -7  -6    9.47    5.20
   3  -7  -6   16.80    3.68
   3   7  -6   18.78    4.99
  -3  -7   5    0.48    2.61
   3  -7  -5    1.98    4.32
   3   7  -5    0.16    2.92
  -3  -7   4   -0.73    2.42
   3  -7  -4    0.55    3.99
   3   7  -4    0.52    3.79
   3   7  -4    0.89    2.92
  -3  -7   3   -1.07    2.25
   3  -7  -3    0.04    3.79
   3   7  -3    0.82    3.69
   3   7  -3    0.28    2.65
  -3  -7   2    1.85    2.49
   3   7  -2   -1.02    3.21
   3   7  -2   -0.15    2.39
  -3  -7   1    0.53    2.26
   3   7  -1   -1.66    2.65
   3   7  -1    1.91    2.32
  -3  -7   0    0.08    2.13
   3   7   0    0.84    3.71
  -3  -7  -1    0.74    2.14
   3   7   1   -0.52    2.90
   3   7   1    1.16    3.30
  -3  -7  -2    6.07    2.66
   3  -7   2    3.42    2.44
   3   7   2    5.07    4.09
   3   7   2    6.79    4.64
  -3  -7  -3   28.60    4.26
  -3   7  -3   43.62    4.76
   3  -7   3   37.25    4.60
   3   7   3   37.92    7.68
   3   7   3   32.01    7.16
  -3  -7  -4   -0.70    2.03
  -3   7  -4    1.01    2.78
   3  -7   4    0.97    2.21
   3   7   4   -1.14    2.73
   3   7   4    2.45    3.81
  -3  -7  -5    0.70    2.25
  -3   7  -5    0.62    2.96
   3  -7   5   -0.89    1.90
   3   7   5    0.76    3.35
   3   7   5    0.25    3.30
   3   7   5    0.78    2.64
  -3  -7  -6    1.38    2.43
  -3   7  -6    3.37    3.62
   3  -7   6    0.35    2.45
   3   7   6    0.63    3.11
   3   7   6    2.26    3.73
   3   7   6    2.55    2.82
  -3  -7  -7    1.00    3.86
  -3  -7  -7    1.40    2.66
  -3   7  -7   -0.12    3.38
   3  -7   7    1.34    2.56
   3   7   7    1.55    3.38
   3   7   7   -1.18    3.14
   3   7   7   -0.10    2.79
  -3  -7  -8    6.99    5.13
  -3  -7  -8    3.03    2.96
  -3   7  -8    7.47    3.82
  -3   7  -8    6.81    4.17
   3  -7   8    6.65    3.51
   3   7   8    3.01    4.02
   3   7   8    5.26    4.41
   3   7   8    7.37    3.84
  -3  -7  -9    2.52    4.95
  -3  -7  -9    0.64    2.61
  -3   7  -9    2.92    3.80
  -3   7  -9    1.28    3.84
   3  -7   9    3.32    3.14
   3   7   9    4.10    4.12
   3   7   9   -2.56    3.19
   3   7   9    0.46    3.44
  -3  -7 -10   -0.10    4.41
  -3  -7 -10   -0.59    2.47
  -3   7 -10    1.00    3.71
  -3   7 -10    3.55    4.60
   3  -7  10    0.32    3.10
   3   7  10    1.50    3.28
   3   7  10    1.51    4.20
   3   7  10   -1.31    3.51
  -3  -7 -11    1.43    4.99
  -3  -7 -11    0.50    3.04
  -3   7 -11    2.74    4.29
  -3   7 -11    1.31    4.44
   3  -7  11    1.52    2.91
   3   7  11    1.61    3.96
   3   7  11    1.44    3.88
   3   7  11    0.78    3.69
  -3  -7 -12   -0.45    4.27
  -3  -7 -12   -2.06    2.97
  -3   7 -12    1.32    4.06
  -3   7 -12    0.88    4.76
   3  -7  12   -2.06    2.86
   3   7  12   -0.11    3.52
   3   7  12    0.68    3.29
   3   7  12   -0.11    4.16
   3   7  12   -0.81    3.74
  -3  -7 -13    2.16    4.48
  -3  -7 -13    0.72    3.38
  -3   7 -13    5.48    4.76
  -3   7 -13   -3.37    4.29
   3  -7  13   -2.04    2.80
   3   7  13    3.32    4.67
   3   7  13    1.54    3.44
   3   7  13    2.93    4.85
   3   7  13    1.41    4.07
  -3  -7 -14    0.69    4.47
  -3  -7 -14    1.03    3.92
  -3   7 -14   -0.41    4.41
   3  -7  14    0.27    3.44
   3   7  14    0.32    4.66
   3   7  14    2.12    3.80
   3   7  14    1.42    4.03
  -3  -7 -15    4.45    5.23
  -3  -7 -15    3.61    4.30
  -3   7 -15   -1.72    4.60
   3  -7  15   -0.77    3.71
   3   7  15   -1.16    4.56
   3   7  15   -0.09    4.86
  -3  -7 -16    0.95    5.29
  -3  -7 -16    0.32    4.13
  -3   7 -16    2.95    5.22
   3  -7  16    0.80    4.02
   3   7  16   -0.43    5.30
   3   7  16   -1.48    4.91
  -3  -7 -17    3.55    5.13
  -3   7 -17    4.24    5.86
   3  -7  17    1.02    4.36
   3   7  17   -0.04    5.64
   3   7  17   -1.99    5.53
  -3  -8  15   -0.55    3.82
  -3   8  15    2.86    4.24
  -3   8  15    1.31    4.86
   3  -8 -15    2.44    4.25
   3   8 -15    3.66    5.76
  -3  -8  14   -0.63    3.90
  -3   8  14   -0.25    4.93
   3  -8 -14   -1.76    6.29
   3  -8 -14   -1.67    3.56
   3   8 -14    2.02    5.42
  -3  -8  13    0.66    3.83
  -3   8  13    0.38    5.01
   3  -8 -13    1.19    6.46
   3  -8 -13    0.37    3.72
   3   8 -13   -3.06    4.64
  -3  -8  12    0.81    3.75
  -3   8  12    3.45    4.60
   3  -8 -12    1.67    5.91
   3  -8 -12    0.91    3.24
   3   8 -12    3.28    5.04
  -3  -8  11   -1.23    3.29
  -3   8  11   -0.01    4.08
   3  -8 -11   -2.71    5.20
   3  -8 -11   -1.24    3.13
   3   8 -11   -0.66    4.22
  -3  -8  10    0.16    3.30
  -3   8  10   -1.28    3.77
  -3   8  10   -0.42    3.45
   3  -8 -10   -0.69    5.44
   3  -8 -10    0.15    3.06
   3   8 -10    1.00    4.21
   3   8 -10    0.27    4.70
  -3  -8   9   -1.70    2.93
  -3   8   9    0.61    3.85
  -3   8   9    3.96    3.47
   3  -8  -9    3.82    5.28
   3  -8  -9    2.69    3.23
   3   8  -9    0.31    3.86
   3   8  -9    0.39    4.29
  -3  -8   8    0.32    2.95
   3  -8  -8   -0.30    4.60
   3  -8  -8    0.91    2.79
   3   8  -8    0.88    3.66
   3   8  -8   -0.47    4.09
  -3  -8   7    0.59    2.90
   3  -8  -7   -2.19    3.81
   3   8  -7    0.39    3.71
  -3  -8   6    0.48    2.69
   3  -8  -6   -1.12    4.47
   3   8  -6    0.80    3.83
  -3  -8   5    1.26    3.09
  -3   8   5    3.78    4.75
   3  -8  -5    2.62    4.79
   3   8  -5    2.41    3.69
  -3  -8   4    1.06    2.44
   3   8  -4    0.75    3.22
  -3  -8   3    0.84    2.55
   3   8  -3    0.33    3.08
  -3  -8   2    0.94    2.53
   3   8  -2    0.11    4.41
   3   8  -2    1.52    2.96
  -3  -8   1    0.86    2.66
   3   8  -1   -1.56    3.48
   3   8  -1    0.46    2.76
  -3  -8   0    1.51    2.54
   3  -8   0    0.60    1.84
   3   8   0   -0.88    3.59
  -3  -8  -1    0.72    2.34
   3  -8   1   -0.47    1.98
   3   8   1    0.59    3.63
  -3  -8  -2    5.10    2.67
   3  -8   2    4.44    2.60
   3   8   2    3.05    4.17
  -3  -8  -3    5.42    2.62
  -3   8  -3    6.47    3.51
   3  -8   3    3.78    2.54
   3   8   3    1.87    3.86
   3   8   3    3.28    4.88
  -3  -8  -4    3.00    2.41
  -3   8  -4    4.46    3.55
   3  -8   4    4.59    2.91
   3   8   4    7.34    4.72
   3   8   4    2.62    4.59
  -3  -8  -5   -0.15    2.34
  -3   8  -5    0.54    3.58
   3  -8   5    2.53    2.48
   3   8   5   -0.81    3.73
   3   8   5    2.57    4.40
  -3  -8  -6    1.23    2.64
  -3   8  -6    0.79    3.85
   3  -8   6    0.13    2.44
   3   8   6    4.44    4.98
   3   8   6    1.35    4.17
  -3  -8  -7    2.30    2.68
  -3   8  -7    0.99    4.02
   3  -8   7    3.31    2.93
   3   8   7    3.38    4.77
   3   8   7    8.01    5.34
   3   8   7    5.46    3.73
  -3  -8  -8    0.04    2.77
  -3   8  -8   -0.88    3.89
   3  -8   8    2.42    2.76
   3   8   8    0.28    3.78
   3   8   8    3.74    4.88
   3   8   8    2.67    3.81
  -3  -8  -9    1.50    3.23
  -3   8  -9    1.63    4.06
  -3   8  -9    2.48    4.58
   3  -8   9   -0.40    2.54
   3   8   9    1.49    3.96
   3   8   9   -1.64    3.77
   3   8   9    0.91    3.91
  -3  -8 -10    1.96    5.52
  -3  -8 -10    1.62    3.34
  -3   8 -10    3.52    4.39
   3  -8  10    3.86    3.79
   3   8  10    1.27    3.96
   3   8  10    0.88    4.48
   3   8  10    2.41    4.28
  -3  -8 -11    3.24    6.21
  -3  -8 -11    2.73    3.63
  -3   8 -11    7.45    5.05
   3  -8  11    6.12    4.26
   3   8  11    3.25    4.54
   3   8  11    2.18    5.10
  -3  -8 -12   -1.05    6.22
  -3  -8 -12    1.03    3.58
  -3   8 -12    3.74    4.92
   3  -8  12    1.68    3.70
   3   8  12    3.26    4.91
   3   8  12   -0.28    4.95
  -3  -8 -13   -1.67    5.12
  -3  -8 -13    0.07    3.64
  -3   8 -13    5.20    5.66
   3  -8  13    0.81    3.57
   3   8  13   -1.33    4.97
   3   8  13    2.32    6.07
  -3  -8 -14    0.56    3.77
  -3   8 -14   -1.14    5.17
   3  -8  14    1.50    4.36
   3   8  14    1.88    4.03
   3   8  14   -1.17    5.36
  -3  -9  11    1.67    3.97
  -3   9  11   -1.06    4.96
  -3   9  11   -2.28    4.31
   3  -9 -11   -3.99    4.82
   3  -9 -11   -0.15    3.59
   3   9 -11    0.29    5.05
  -3  -9  10   -0.99    3.35
  -3   9  10   -0.30    5.38
  -3   9  10   -0.74    4.59
   3  -9 -10   -0.81    5.56
   3  -9 -10    0.74    3.40
   3   9 -10    2.13    4.70
  -3  -9   9    0.15    3.49
  -3   9   9    3.07    5.40
  -3   9   9    3.26    5.16
   3  -9  -9    1.24    6.86
   3   9  -9    2.96    4.67
  -3  -9   8    2.59    3.89
  -3   9   8    2.67    5.09
  -3   9   8    3.29    5.17
   3  -9  -8    2.15    6.28
  -3  -9   7    1.15    3.35
  -3   9   7    7.41    6.19
  -3  -9   6    1.99    3.28
  -3   9   6   -0.99    4.24
  -3  -9   5    2.81    3.31
  -3   9   5    3.59    4.97
  -3  -9   4   -1.05    2.61
  -3   9   4    0.92    4.33
   3   9  -4   -0.08    3.85
  -3  -9   3    0.90    2.75
   3   9  -3    0.58    3.64
  -3  -9   2    1.92    2.91
   3   9  -2    1.21    3.60
  -3  -9   1   -0.34    2.56
  -3  -9   0    2.11    2.80
  -3  -9  -1    0.35    2.48
   3  -9   1   -0.77    2.01
   3   9   1   -1.00    4.26
  -3  -9  -2    2.11    2.59
   3  -9   2    3.05    2.48
   3   9   2    2.10    4.93
  -3  -9  -3    1.17    2.29
   3  -9   3    0.03    2.23
   3   9   3   -0.49    4.24
  -3  -9  -4    1.57    2.53
  -3   9  -4   -0.05    3.79
   3  -9   4   -0.39    2.50
   3   9   4   -1.53    4.20
  -3  -9  -5   -1.27    2.50
  -3   9  -5    1.01    4.25
   3  -9   5    1.63    2.69
   3   9   5    1.00    4.65
  -3  -9  -6   -0.91    2.56
   3  -9   6   -1.54    2.69
   3   9   6    2.08    4.49
   3   9   6    3.29    6.08
  -3  -9  -7    0.25    2.85
   3  -9   7    0.41    2.84
   3   9   7   -0.46    4.67
   3   9   7    0.00    5.32
  -3  -9  -8    0.62    2.99
   3  -9   8   -0.35    3.14
   3   9   8    1.37    4.68
   3   9   8    0.93    5.56
  -3  -9  -9    0.19    3.12
   3  -9   9    1.36    3.34
   3   9   9    0.98    5.32
   3   9   9    3.57    6.03
  -3  -9 -10    0.98    3.36
  -3   9 -10   -1.52    4.48
   3  -9  10    1.66    3.43
   3   9  10    2.45    5.88
   3   9  10   -0.49    5.58
  -3  -9 -11    1.24    3.52
  -3   9 -11   -1.42    4.72
   3  -9  11    1.78    3.86
   3   9  11    2.14    6.32
  -3 -10   6    1.29    3.39
  -3  10   6    0.25    5.41
  -3 -10   5   -1.67    3.18
  -3 -10   4   -0.06    3.14
  -3 -10   3    0.19    3.21
  -3 -10   2    0.58    3.15
   3 -10   3    1.48    2.74
   3 -10   4    2.89    3.19
   3  10   4   -0.49    4.98
   3 -10   5    1.04    3.10
   3  10   5   -1.30    5.74
   4   0 -21    1.64    3.89
   4   0 -20    0.21    3.79
   4   0 -19    2.83    3.82
   4   0 -18    2.00    3.12
   4   0 -17    0.21    2.65
  -4   0  16   -0.54    3.88
   4   0 -16    1.42    3.29
  -4   0  15    0.03    3.54
   4   0 -15    0.84    2.42
  -4   0  14   16.73    5.05
  -4   0  14   15.78    5.20
   4   0 -14   12.03    4.67
  -4   0  13    0.04    2.92
  -4   0  13   -1.57    2.46
   4   0 -13   -1.17    2.60
  -4   0  12    0.00    2.57
  -4   0  12    1.11    2.53
   4   0 -12    0.49    2.58
   4   0 -12   -1.03    3.14
  -4   0  11    2.83    2.59
  -4   0  11    0.44    2.26
   4   0 -11   -0.56    2.56
   4   0 -11    1.42    2.98
  -4   0  10    7.36    3.15
   4   0 -10   10.50    4.13
   4   0 -10   10.49    3.54
   4   0 -10    9.03    4.34
   4   0 -10    8.58    3.84
  -4   0   9    1.03    2.11
  -4   0   9    0.32    2.41
   4   0  -9    0.05    2.12
   4   0  -9    2.14    2.63
   4   0  -9    0.70    2.46
  -4   0   8    1.15    2.06
  -4   0   8    0.59    2.38
   4   0  -8    2.67    2.62
   4   0  -8   -1.01    2.12
   4   0  -8    1.08    2.26
  -4   0   7   -0.01    1.68
  -4   0   7    0.56    2.05
   4   0  -7    1.30    2.50
   4   0  -7    0.36    1.92
   4   0  -7   -0.02    1.89
  -4   0   6  242.63    9.28
  -4   0   6  254.03   10.74
   4   0  -6  240.28   11.32
   4   0  -6  252.92    9.16
   4   0  -6  256.30   10.71
  -4   0   5   -0.01    1.69
  -4   0   5    0.96    1.93
   4   0  -5   -1.06    1.66
   4   0  -5   -0.61    1.50
   4   0  -5    0.85    1.76
  -4   0   4    7.54    2.39
  -4   0   4    9.17    2.76
   4   0  -4   13.51    3.28
   4   0  -4   12.92    3.25
   4   0  -4   11.64    2.96
  -4   0   3    0.03    1.32
  -4   0   3    0.07    1.82
   4   0  -3    0.45    1.48
   4   0  -3   -0.68    1.43
   4   0  -3    1.04    1.55
  -4   0   2  108.17    5.58
  -4   0   2  116.38    6.63
   4   0  -2   95.68    6.37
   4   0  -2  105.20    6.65
   4   0  -2  108.59    6.35
  -4   0   1    0.13    1.42
  -4   0   1    0.83    1.75
   4   0  -1    0.65    1.59
   4   0  -1    0.61    1.88
   4   0  -1   -0.33    1.35
  -4   0   0    8.38    2.59
   4   0   0    8.88    2.67
   4   0   0   14.20    3.33
   4   0   0   11.44    2.64
  -4   0  -1    0.24    1.57
   4   0   1    2.67    1.76
   4   0   1   -0.48    1.69
   4   0   1    0.56    1.39
  -4   0  -2  114.08    5.81
  -4   0  -2  119.72    6.72
   4   0   2   98.38    5.88
   4   0   2  119.02    7.29
   4   0   2  124.43    6.82
  -4   0  -3   -0.85    1.66
  -4   0  -3   -0.16    1.58
   4   0   3    0.25    1.38
   4   0   3    0.09    1.37
   4   0   3   -1.53    1.49
   4   0   3    0.35    1.43
  -4   0  -4   22.57    3.53
  -4   0  -4   21.48    3.71
   4   0   4   23.43    3.43
   4   0   4   28.26    3.69
   4   0   4   33.86    4.79
   4   0   4   30.02    4.11
  -4   0  -5   -0.53    1.74
  -4   0  -5    0.93    2.07
   4   0   5   -0.11    0.94
   4   0   5   -0.34    1.54
   4   0   5    2.49    2.26
   4   0   5   -0.42    1.56
  -4   0  -6    4.92    2.72
  -4   0  -6    5.79    2.80
   4   0   6    4.96    2.06
   4   0   6    7.51    2.58
   4   0   6    4.18    2.63
   4   0   6   10.01    3.00
  -4   0  -7   -0.01    1.93
  -4   0  -7    1.11    2.27
   4   0   7    0.30    1.22
   4   0   7    1.26    2.01
   4   0   7    0.47    1.85
   4   0   7    0.81    1.97
  -4   0  -8    4.08    2.79
  -4   0  -8    1.98    2.61
   4   0   8    3.69    2.25
   4   0   8    5.78    2.62
   4   0   8    2.20    2.65
   4   0   8    6.29    2.82
  -4   0  -9    1.90    2.56
  -4   0  -9    0.39    2.50
   4   0   9    0.69    1.61
   4   0   9   -0.11    2.08
   4   0   9   -0.07    2.16
   4   0   9   -0.28    1.91
  -4   0 -10   -0.91    2.39
  -4   0 -10   -0.67    2.70
  -4   0 -10    0.52    2.78
   4   0  10   -0.05    1.51
   4   0  10    0.28    2.22
   4   0  10    0.32    2.29
   4   0  10    0.45    2.35
  -4   0 -11   -1.42    2.02
  -4   0 -11   -0.33    2.63
  -4   0 -11    0.61    2.93
   4   0  11    1.17    1.67
   4   0  11   -0.07    2.42
   4   0  11    0.56    2.48
   4   0  11    0.49    2.61
   4   0  12   46.59    5.39
   4   0  12   38.30    5.85
   4   0  12   44.76    7.00
   4   0  12   47.57    7.17
   4   0  13    0.85    2.95
   4   0  13   -0.33    2.87
   4   0  14  234.33   12.63
   4   0  14  229.52   13.95
   4   0  15    0.01    3.22
   4   0  15    0.12    3.27
   4   0  16    7.97    4.82
   4   0  17    0.43    4.07
   4  -1 -23   -1.10    4.63
   4  -1 -22    1.19    4.76
   4  -1 -21    3.28    4.59
   4  -1 -20    1.33    3.11
  -4   1  19   -0.09    4.61
   4  -1 -19    0.88    3.62
   4   1 -19    1.62    3.73
  -4   1  18    7.92    5.41
   4  -1 -18    4.07    4.08
   4   1 -18    3.34    3.04
  -4   1  17    4.58    4.51
   4  -1 -17   -0.38    2.98
   4   1 -17   -0.76    2.82
  -4   1  16    3.21    3.82
  -4   1  16    1.41    3.80
   4  -1 -16    3.16    3.05
   4   1 -16    2.46    3.32
  -4   1  15    7.99    4.37
  -4   1  15    9.34    4.68
   4  -1 -15    0.52    3.11
   4  -1 -15    8.26    5.53
   4   1 -15    5.57    4.14
  -4   1  14   14.94    4.68
  -4   1  14   16.41    5.31
   4  -1 -14   11.54    4.62
   4  -1 -14   20.97    6.66
   4   1 -14   18.17    5.61
  -4   1  13    3.05    3.15
  -4   1  13    1.36    3.17
   4  -1 -13    5.32    3.61
   4  -1 -13    6.26    4.27
   4   1 -13    0.59    2.46
   4   1 -13    5.22    3.93
  -4  -1  12   35.87    5.73
  -4   1  12   36.31    5.53
   4  -1 -12   32.04    6.45
   4  -1 -12   36.41    7.08
   4   1 -12   39.47    6.83
   4   1 -12   30.73    5.50
   4   1 -12   30.25    6.16
  -4  -1  11    0.87    2.73
  -4  -1  11   -0.77    2.43
  -4  -1  11    0.96    2.32
  -4   1  11    1.93    2.24
  -4   1  11    0.38    2.68
   4  -1 -11    0.23    2.14
   4  -1 -11    0.07    2.71
   4   1 -11   -0.49    2.45
   4   1 -11    1.52    2.81
   4   1 -11    0.08    2.99
  -4  -1  10    6.83    3.13
  -4  -1  10    5.07    3.08
  -4   1  10    8.31    3.10
  -4   1  10    5.09    3.38
   4  -1 -10    6.18    3.56
   4  -1 -10    4.73    3.47
   4   1 -10    7.25    3.73
   4   1 -10    4.76    3.28
   4   1 -10    8.25    4.03
  -4  -1   9   44.54    5.42
  -4  -1   9   41.21    5.64
  -4   1   9   39.81    4.64
  -4   1   9   35.77    5.44
   4  -1  -9   35.24    6.09
   4  -1  -9   44.58    6.54
   4   1  -9   40.18    6.24
   4   1  -9   35.24    5.11
   4   1  -9   39.92    5.82
  -4  -1   8    7.11    2.92
  -4   1   8    4.74    2.56
  -4   1   8    8.67    3.19
   4  -1  -8    6.38    3.32
   4  -1  -8    8.30    3.59
   4  -1  -8    7.00    3.03
   4   1  -8   10.22    3.72
   4   1  -8    3.64    2.70
   4   1  -8   11.42    3.73
  -4  -1   7    5.65    2.57
  -4  -1   7    3.91    2.65
  -4   1   7    7.29    2.78
  -4   1   7    5.36    2.57
   4  -1  -7    5.45    3.08
   4  -1  -7    7.45    3.26
   4  -1  -7    7.41    2.92
   4   1  -7    8.42    3.42
   4   1  -7    7.94    3.00
   4   1  -7    5.71    2.93
  -4  -1   6    0.30    1.91
  -4   1   6   -0.19    1.65
  -4   1   6    1.36    1.93
   4  -1  -6    2.60    1.97
   4  -1  -6    0.08    1.90
   4  -1  -6    1.91    2.09
   4   1  -6    2.00    2.51
   4   1  -6    1.08    1.86
   4   1  -6    2.03    1.76
   4   1  -6    0.31    1.80
  -4  -1   5    1.01    1.97
  -4   1   5    1.02    1.66
  -4   1   5    0.52    1.66
   4  -1  -5    0.34    1.62
   4  -1  -5    2.11    1.85
   4   1  -5    2.50    2.15
   4   1  -5    2.68    2.06
   4   1  -5    0.67    1.69
   4   1  -5    2.08    2.22
  -4  -1   4   12.53    3.01
  -4   1   4   13.41    2.62
  -4   1   4   18.48    3.46
   4  -1  -4   15.69    3.49
   4  -1  -4   16.65    3.75
   4  -1  -4   16.44    3.05
   4   1  -4   17.35    3.80
   4   1  -4   14.70    2.99
   4   1  -4   19.77    3.57
   4   1  -4   20.48    3.69
  -4  -1   3  106.00    6.44
  -4   1   3  105.39    5.55
  -4   1   3  105.13    6.38
   4  -1  -3   97.86    6.59
   4  -1  -3  103.62    6.97
   4  -1  -3   99.05    5.87
   4   1  -3  100.39    6.94
   4   1  -3   92.38    5.43
   4   1  -3  104.70    6.36
   4   1  -3  104.33    6.52
  -4  -1   2   11.39    2.74
  -4   1   2   15.33    2.72
  -4   1   2   18.73    3.38
   4  -1  -2   11.60    3.03
   4  -1  -2   16.04    3.62
   4  -1  -2   14.02    2.70
   4   1  -2   15.47    3.51
   4   1  -2   14.58    2.73
   4   1  -2   14.98    3.34
   4   1  -2   15.11    3.04
  -4  -1   1   88.18    5.74
  -4   1   1   79.24    4.76
  -4   1   1   83.55    5.60
   4  -1  -1   58.39    4.83
   4  -1  -1   79.25    6.07
   4  -1  -1   83.63    5.29
   4   1  -1   77.94    5.88
   4   1  -1   79.75    4.86
   4   1  -1   90.48    6.20
   4   1  -1   82.65    5.62
  -4  -1   0  131.14    6.75
  -4   1   0  126.04    5.85
  -4   1   0  126.17    6.73
   4  -1   0   89.42    5.71
   4  -1   0  116.75    7.24
   4  -1   0  121.24    6.33
   4   1   0  111.12    6.90
   4   1   0  122.99    5.88
   4   1   0  123.12    7.26
   4   1   0  119.83    6.60
  -4  -1  -1  116.05    6.41
  -4   1  -1  113.49    5.75
  -4   1  -1  114.00    6.49
   4  -1   1   80.61    5.16
   4  -1   1  110.54    7.04
   4  -1   1  110.52    6.16
   4   1   1  110.55    6.84
   4   1   1  106.70    5.53
   4   1   1  106.67    6.88
   4   1   1  120.31    6.67
  -4  -1  -2    2.42    1.91
  -4   1  -2    3.39    1.99
  -4   1  -2    0.62    1.72
   4  -1   2    3.06    1.74
   4  -1   2    5.36    2.53
   4  -1   2    2.08    1.73
   4   1   2    0.83    1.66
   4   1   2    2.83    1.71
   4   1   2    1.45    2.05
   4   1   2    2.40    1.87
  -4  -1  -3   21.99    3.52
  -4   1  -3   21.78    3.38
  -4   1  -3   20.65    3.64
   4  -1   3   15.74    2.77
   4  -1   3   24.17    4.13
   4  -1   3   23.44    3.50
   4   1   3   22.89    3.78
   4   1   3   22.80    3.24
   4   1   3   20.60    4.05
   4   1   3   25.46    3.75
  -4  -1  -4    6.85    2.64
  -4   1  -4    9.68    2.66
  -4   1  -4    7.88    2.86
   4  -1   4    7.76    2.17
   4  -1   4    9.29    3.18
   4  -1   4    6.31    2.36
   4   1   4    6.86    2.41
   4   1   4    4.78    2.21
   4   1   4    5.45    2.72
   4   1   4   11.93    2.87
  -4  -1  -5   31.23    4.35
  -4   1  -5   35.06    3.97
  -4   1  -5   35.41    4.81
   4  -1   5   25.55    2.92
   4  -1   5   33.12    4.85
   4  -1   5   38.81    4.47
   4   1   5   34.01    4.58
   4   1   5   32.57    3.80
   4   1   5   33.67    5.14
   4   1   5   36.15    4.63
  -4  -1  -6   58.57    5.48
  -4   1  -6   66.73    5.33
  -4   1  -6   71.92    6.22
   4  -1   6   60.83    4.18
   4  -1   6   57.80    5.77
   4  -1   6   64.35    5.73
   4   1   6   65.48    5.55
   4   1   6   62.42    5.15
   4   1   6   61.42    6.13
   4   1   6   60.78    5.66
  -4  -1  -7    8.09    3.31
  -4  -1  -7    8.38    3.18
  -4   1  -7   17.70    3.69
  -4   1  -7    9.16    3.37
   4  -1   7   15.85    2.62
   4  -1   7   12.50    3.65
   4  -1   7   16.20    3.68
   4   1   7   17.00    3.74
   4   1   7   12.88    3.22
   4   1   7   10.21    3.48
   4   1   7   12.95    3.52
  -4  -1  -8    3.49    2.99
  -4  -1  -8    4.50    2.83
  -4   1  -8    8.84    3.31
  -4   1  -8    9.37    3.62
   4  -1   8    6.34    2.00
   4  -1   8    5.83    2.61
   4  -1   8    5.78    3.01
   4  -1   8    8.95    3.31
   4   1   8    5.25    2.66
   4   1   8    5.47    2.68
   4   1   8    6.04    3.21
   4   1   8    7.70    3.18
  -4  -1  -9   12.00    3.82
  -4  -1  -9    6.00    3.46
  -4   1  -9   13.07    3.87
  -4   1  -9    6.64    3.46
   4  -1   9    7.67    2.13
   4  -1   9   10.13    3.25
   4  -1   9   17.38    4.67
   4  -1   9    8.31    3.45
   4  -1   9   12.91    3.83
   4   1   9   14.38    3.65
   4   1   9   11.98    3.58
   4   1   9   12.29    4.10
   4   1   9   10.67    3.66
  -4  -1 -10    2.17    2.54
  -4  -1 -10    2.73    3.00
  -4   1 -10    7.45    3.34
  -4   1 -10    2.84    3.29
   4  -1  10    4.40    2.74
   4  -1  10    0.43    2.37
   4  -1  10    4.13    3.14
   4  -1  10    1.95    2.76
   4   1  10    4.13    2.37
   4   1  10    4.07    2.96
   4   1  10    4.29    3.11
   4   1  10    2.60    2.65
  -4  -1 -11    3.39    2.89
  -4  -1 -11    5.65    3.60
  -4   1 -11    7.33    3.66
  -4   1 -11    6.20    3.84
   4  -1  11    4.80    3.24
   4  -1  11    4.26    3.37
   4   1  11    5.17    3.11
   4   1  11    9.01    3.73
   4   1  11    4.52    3.32
   4   1  11    4.93    3.32
  -4  -1 -12   29.71    5.60
  -4  -1 -12   32.67    6.94
  -4   1 -12   51.95    7.05
  -4   1 -12   43.98    7.16
   4  -1  12   35.51    6.41
   4   1  12   55.02    7.09
   4   1  12   49.66    6.13
   4   1  12   39.55    6.89
   4   1  12   49.34    7.31
  -4  -1 -13    1.64    3.00
  -4  -1 -13    1.75    3.77
  -4   1 -13    4.33    3.90
   4  -1  13    2.66    3.53
   4   1  13    0.92    3.00
   4   1  13    1.69    3.27
   4   1  13    1.64    3.24
   4   1  13   -2.18    2.92
  -4  -1 -14   76.94    9.46
  -4   1 -14   96.27    8.64
   4  -1  14   92.66    8.91
   4   1  14  101.32    8.90
   4   1  14   92.81    8.57
   4   1  14   95.28    9.64
   4   1  14  107.32   10.41
   4   1  15   10.82    4.77
   4   1  15    6.57    4.07
   4   1  15    9.00    4.83
   4   1  15    9.19    4.96
   4   1  16    4.19    3.62
   4   1  16    2.94    4.45
   4   1  17    9.74    4.79
   4   1  17    5.46    4.59
   4   1  18   -0.19    3.78
   4   1  18    3.11    4.58
   4   1  19   -1.51    4.49
   4  -2 -23   -1.87    5.27
  -4   2  22    4.40    6.36
   4  -2 -22   -0.18    4.39
  -4   2  21    1.59    5.50
   4  -2 -21    2.95    4.44
  -4   2  20   -1.10    5.00
   4  -2 -20    0.58    3.71
  -4   2  19    1.57    4.19
   4  -2 -19    0.98    3.57
  -4   2  18    6.36    4.86
  -4   2  18    1.38    3.84
  -4   2  18    9.52    6.31
   4  -2 -18    1.12    3.13
   4  -2 -18    3.58    5.08
  -4   2  17   11.00    5.47
  -4   2  17    5.04    4.95
   4  -2 -17    4.41    3.62
   4  -2 -17    4.35    5.29
   4   2 -17    5.94    4.31
  -4   2  16    0.52    3.37
  -4   2  16    2.21    3.83
   4  -2 -16    0.89    3.17
   4  -2 -16    3.44    4.65
   4   2 -16    2.38    3.00
   4   2 -16    2.47    3.94
  -4   2  15    4.19    3.79
  -4   2  15    1.41    3.97
   4  -2 -15    0.54    2.59
   4  -2 -15    3.46    4.28
   4   2 -15    2.72    2.91
   4   2 -15    2.69    4.09
  -4   2  14   64.85    7.25
  -4   2  14   80.73    9.01
   4  -2 -14   80.11    9.42
   4  -2 -14   86.63    9.72
   4   2 -14   83.25    8.79
   4   2 -14   87.28    8.48
   4   2 -14   77.05    9.26
  -4  -2  13   22.70    6.31
  -4   2  13   24.87    5.38
   4  -2 -13   13.62    4.92
   4  -2 -13   21.34    6.36
   4   2 -13   21.16    5.42
   4   2 -13   27.22    5.87
   4   2 -13   16.66    5.71
  -4  -2  12   68.68    8.14
  -4   2  12   73.81    6.79
  -4   2  12   70.85    7.70
   4  -2 -12   68.41    8.12
   4  -2 -12   68.67    7.96
   4   2 -12   78.95    8.13
   4   2 -12   73.54    7.26
   4   2 -12   77.43    8.53
  -4  -2  11   10.73    4.44
  -4   2  11   16.14    4.20
  -4   2  11   12.35    4.21
   4  -2 -11    9.74    4.40
   4  -2 -11   14.65    5.11
   4   2 -11   13.14    4.79
   4   2 -11   11.72    4.22
   4   2 -11   12.88    4.78
  -4  -2  10    2.74    3.05
  -4   2  10   -0.70    2.46
  -4   2  10    0.06    2.25
   4  -2 -10    1.17    2.15
   4  -2 -10    4.51    3.32
   4   2 -10    0.42    3.02
   4   2 -10    2.01    2.83
   4   2 -10    2.70    3.20
  -4  -2   9    4.22    3.29
  -4   2   9    2.62    2.42
  -4   2   9    1.80    2.38
   4  -2  -9    2.60    2.76
   4  -2  -9    2.69    3.01
   4   2  -9    3.54    3.23
   4   2  -9    1.15    2.69
   4   2  -9    6.26    3.45
  -4  -2   8   19.34    4.70
  -4   2   8   14.37    3.39
  -4   2   8   14.67    3.73
   4  -2  -8    7.82    3.61
   4  -2  -8   13.66    4.19
   4   2  -8   15.53    4.42
   4   2  -8   14.10    3.65
   4   2  -8   16.16    4.26
  -4  -2   7    0.48    2.00
  -4  -2   7    0.02    1.70
  -4   2   7    1.01    1.84
  -4   2   7   -0.10    1.82
   4  -2  -7   -0.19    1.86
   4  -2  -7   -1.45    1.71
   4   2  -7    0.41    1.89
   4   2  -7    1.32    2.12
   4   2  -7   -0.87    1.42
   4   2  -7   -1.02    2.13
  -4  -2   6    0.60    1.97
  -4  -2   6   -0.66    1.54
  -4   2   6    1.37    1.73
  -4   2   6    0.26    1.86
   4  -2  -6    1.17    1.79
   4  -2  -6    1.38    2.10
   4   2  -6    1.98    2.57
   4   2  -6    0.43    1.84
   4   2  -6    2.08    1.74
   4   2  -6   -0.25    2.10
  -4  -2   5   70.09    6.25
  -4   2   5   78.22    4.89
  -4   2   5   77.08    5.86
   4  -2  -5   76.06    6.58
   4  -2  -5   81.87    6.36
   4   2  -5   79.76    6.80
   4   2  -5   74.94    5.38
   4   2  -5   83.43    5.51
   4   2  -5   76.46    6.14
  -4  -2   4   25.66    4.34
  -4  -2   4   32.87    4.18
  -4   2   4   28.59    3.12
  -4   2   4   28.00    3.99
   4  -2  -4   29.84    4.64
   4  -2  -4   33.71    4.64
   4   2  -4   36.44    5.38
   4   2  -4   27.93    3.73
   4   2  -4   30.61    4.11
   4   2  -4   33.93    4.53
  -4  -2   3   71.13    5.82
  -4  -2   3   84.18    5.63
  -4   2   3   75.44    4.44
  -4   2   3   73.53    5.36
   4  -2  -3   67.20    5.80
   4   2  -3   79.77    6.62
   4   2  -3   77.23    5.02
   4   2  -3   78.38    5.63
   4   2  -3   79.74    5.86
  -4  -2   2    3.01    1.97
  -4   2   2    3.87    1.90
  -4   2   2    0.97    1.68
  -4   2   2    3.94    2.14
   4  -2  -2    1.81    1.99
   4  -2  -2    3.97    2.49
   4   2  -2    4.85    2.60
   4   2  -2    5.21    2.01
   4   2  -2    2.64    2.26
   4   2  -2    2.91    1.91
  -4  -2   1    2.15    1.70
  -4   2   1   -0.19    1.52
  -4   2   1   -0.97    1.41
  -4   2   1   -0.79    1.66
   4  -2  -1    0.95    1.88
   4  -2  -1    1.33    2.15
   4   2  -1    0.13    2.01
   4   2  -1    0.47    1.50
   4   2  -1    0.84    1.87
   4   2  -1   -0.98    1.33
  -4  -2   0   90.13    5.36
  -4   2   0   87.58    4.67
  -4   2   0   91.92    5.76
   4  -2   0   74.08    5.39
   4  -2   0   75.40    6.26
   4   2   0   86.95    6.67
   4   2   0   83.65    4.82
   4   2   0   91.49    6.50
   4   2   0   83.87    5.63
  -4  -2  -1    0.29    1.70
  -4  -2  -1    0.28    1.57
  -4   2  -1    1.92    1.78
  -4   2  -1    2.82    2.11
   4  -2   1    0.22    1.53
   4  -2   1   -0.86    1.70
   4   2   1    1.02    1.79
   4   2   1    0.73    1.43
   4   2   1   -0.24    1.82
   4   2   1    0.45    1.39
  -4  -2  -2   14.44    3.47
  -4  -2  -2   10.11    2.55
  -4   2  -2   10.61    2.61
  -4   2  -2   11.61    2.95
   4  -2   2   10.54    2.40
   4  -2   2   10.76    3.37
   4  -2   2    9.12    2.25
   4   2   2   16.12    3.59
   4   2   2   13.93    2.63
   4   2   2   12.54    3.58
   4   2   2   12.76    2.91
  -4  -2  -3    4.29    2.39
  -4  -2  -3    1.37    1.77
  -4   2  -3    2.70    2.01
  -4   2  -3    2.75    2.13
   4  -2   3    2.41    1.57
   4  -2   3    3.24    2.32
   4  -2   3    1.89    1.68
   4   2   3    2.16    1.80
   4   2   3    2.53    1.86
   4   2   3    3.16    2.40
   4   2   3    3.39    1.97
  -4  -2  -4   46.30    4.95
  -4  -2  -4   50.20    4.54
  -4   2  -4   50.16    4.31
  -4   2  -4   47.85    4.93
   4  -2   4   35.76    3.11
   4  -2   4   47.90    5.18
   4  -2   4   41.78    4.27
   4   2   4   48.92    5.22
   4   2   4   47.76    4.15
   4   2   4   43.98    5.32
   4   2   4   46.33    4.71
  -4  -2  -5    2.70    2.28
  -4  -2  -5    2.97    2.03
  -4   2  -5   -0.41    1.84
  -4   2  -5   -0.02    1.96
   4  -2   5    0.93    1.19
   4  -2   5    1.27    1.95
   4  -2   5   -0.69    1.53
   4   2   5    1.50    1.82
   4   2   5    1.18    1.81
   4   2   5    1.79    2.01
   4   2   5    0.03    1.42
  -4  -2  -6   64.39    6.18
  -4  -2  -6   87.03    6.12
  -4   2  -6   84.43    6.01
  -4   2  -6   82.44    6.69
   4  -2   6   65.20    3.43
   4  -2   6   90.40    7.25
   4  -2   6   84.46    6.75
   4  -2   6   86.53    6.35
   4   2   6   91.97    7.30
   4   2   6   90.34    5.95
   4   2   6   83.96    7.47
   4   2   6   97.28    6.94
  -4  -2  -7    2.36    2.39
  -4   2  -7    3.61    2.63
  -4   2  -7    1.38    2.69
   4  -2   7    1.12    2.12
   4  -2   7    2.21    2.37
   4   2   7    1.90    2.08
   4   2   7    1.34    2.11
   4   2   7    1.54    2.46
   4   2   7    2.44    2.03
  -4  -2  -8    1.52    2.33
  -4  -2  -8    3.30    2.91
  -4   2  -8    0.39    2.53
  -4   2  -8    2.04    2.67
   4  -2   8    1.98    2.46
   4  -2   8   -2.38    2.10
   4   2   8    2.00    2.13
   4   2   8    0.81    2.14
   4   2   8    0.68    2.35
   4   2   8    0.98    2.08
  -4  -2  -9   -1.46    1.74
  -4  -2  -9    0.25    2.42
  -4   2  -9    0.43    2.63
  -4   2  -9    0.58    2.68
   4  -2   9    0.43    2.32
   4  -2   9   -0.43    2.60
   4   2   9    1.96    2.42
   4   2   9    0.82    2.50
   4   2   9    1.83    2.58
   4   2   9    0.70    2.19
  -4  -2 -10   43.98    6.64
  -4  -2 -10   54.65    6.82
  -4   2 -10   66.37    6.50
  -4   2 -10   61.54    7.20
   4  -2  10   69.32    7.60
   4  -2  10   65.04    6.72
   4   2  10   61.92    6.86
   4   2  10   75.85    6.72
   4   2  10   57.93    7.18
   4   2  10   68.11    7.22
  -4  -2 -11    0.11    2.61
  -4  -2 -11    0.97    3.12
  -4   2 -11   -0.21    2.93
  -4   2 -11   -0.83    3.41
   4  -2  11    0.03    2.44
   4  -2  11    2.81    3.25
   4   2  11   -0.81    2.57
   4   2  11    1.34    2.92
   4   2  11    1.72    3.06
   4   2  11    0.64    2.88
  -4  -2 -12   -0.62    2.07
  -4  -2 -12    0.19    3.09
  -4   2 -12    2.03    3.32
  -4   2 -12    0.35    3.41
   4  -2  12    4.85    3.53
   4  -2  12    2.47    3.48
   4   2  12    2.17    3.15
   4   2  12    2.77    3.37
   4   2  12   -0.16    2.47
   4   2  12   -0.02    2.97
  -4  -2 -13   20.32    5.50
  -4  -2 -13   22.23    6.33
  -4   2 -13   40.44    6.97
  -4   2 -13   44.17    7.94
   4  -2  13   32.75    7.07
   4   2  13   30.79    6.57
   4   2  13   39.31    6.57
   4   2  13   31.30    7.10
   4   2  13   47.56    7.65
  -4  -2 -14    2.47    3.17
  -4  -2 -14    0.28    3.42
  -4   2 -14    1.32    3.94
  -4   2 -14    1.30    4.20
   4   2  14    2.63    3.54
   4   2  14   -0.23    2.91
   4   2  14   -1.87    2.68
   4   2  14    1.60    3.45
  -4  -2 -15    9.25    4.52
  -4  -2 -15    8.07    5.02
  -4   2 -15   23.54    6.47
   4   2  15   17.99    5.93
   4   2  15   17.40    5.61
   4   2  15   18.98    6.28
   4   2  15   18.25    6.17
  -4  -2 -16    0.96    3.65
  -4  -2 -16    0.06    4.13
  -4   2 -16    0.12    4.30
   4   2  16    0.64    3.83
   4   2  16   -2.70    3.41
   4   2  16    2.14    3.89
   4   2  16    3.43    4.42
  -4  -2 -17   -0.12    4.40
   4   2  17    1.44    4.20
   4   2  17    1.78    4.04
   4   2  17    2.67    4.15
   4   2  17   -0.74    4.69
   4   2  18   -0.61    3.73
   4   2  18   -1.31    4.11
   4   2  19    0.92    4.44
   4   2  19   -4.78    3.84
   4   2  20    2.06    4.48
   4   2  20    0.89    5.26
   4   2  21   -3.39    4.23
   4   2  21    1.97    5.26
  -4   3  22    5.53    5.69
   4  -3 -22    1.68    5.11
  -4   3  21    3.31    5.21
   4  -3 -21    5.35    5.75
  -4   3  20    0.70    4.95
  -4   3  20   -0.67    4.32
  -4   3  20    0.95    6.19
   4  -3 -20   -1.38    3.41
   4  -3 -20    3.05    5.73
  -4   3  19    0.33    4.32
  -4   3  19    1.64    4.01
  -4   3  19    0.60    5.02
   4  -3 -19    2.07    4.08
   4  -3 -19   -1.56    4.55
  -4   3  18    0.42    3.79
  -4   3  18   -1.00    3.55
  -4   3  18    1.95    4.94
   4  -3 -18   -1.60    2.83
   4  -3 -18   -1.38    4.23
   4   3 -18    0.47    5.03
  -4   3  17   12.29    5.38
  -4   3  17   10.38    5.90
   4  -3 -17    4.62    3.84
   4  -3 -17    4.50    4.92
   4   3 -17    4.64    5.16
  -4   3  16    2.27    3.71
  -4   3  16    0.65    4.14
   4  -3 -16    0.02    3.32
   4  -3 -16    2.04    4.40
   4   3 -16    0.71    4.15
  -4   3  15   10.28    4.79
  -4   3  15   16.11    5.86
   4  -3 -15    8.40    4.71
   4  -3 -15   18.38    6.48
   4   3 -15   13.22    4.82
   4   3 -15   12.01    5.05
   4   3 -15    1.51    5.00
  -4  -3  14    3.27    3.88
  -4   3  14    4.79    3.41
   4  -3 -14    5.01    4.00
   4  -3 -14    7.27    4.69
   4   3 -14    6.10    4.02
   4   3 -14    3.97    3.85
   4   3 -14    6.45    4.98
  -4  -3  13    0.75    3.06
  -4   3  13   -1.52    2.63
  -4   3  13   -0.54    2.91
   4  -3 -13    0.30    2.09
   4  -3 -13   -0.59    3.41
   4   3 -13   -0.36    2.74
   4   3 -13    3.44    3.77
   4   3 -13    3.41    4.22
  -4  -3  12   10.43    4.73
  -4   3  12    7.89    3.88
  -4   3  12   10.50    4.40
   4  -3 -12    7.79    4.33
   4  -3 -12    7.55    4.11
   4   3 -12    9.42    4.60
   4   3 -12   12.58    4.55
   4   3 -12    9.48    4.94
  -4  -3  11   12.10    4.70
  -4   3  11    9.74    3.66
  -4   3  11    8.52    3.71
   4  -3 -11   11.57    4.81
   4  -3 -11   14.29    5.16
   4   3 -11   15.02    5.08
   4   3 -11   15.16    4.63
   4   3 -11   17.04    5.30
  -4  -3  10    0.70    2.65
  -4   3  10    0.00    2.32
  -4   3  10    2.52    2.83
   4  -3 -10    1.63    2.64
   4  -3 -10    1.54    2.95
   4   3 -10   -0.33    3.03
   4   3 -10    0.97    2.74
   4   3 -10    2.91    3.50
  -4  -3   9    0.21    2.30
  -4   3   9    2.46    2.48
  -4   3   9    0.88    2.20
   4  -3  -9   -0.31    2.07
   4  -3  -9   -0.35    2.44
   4   3  -9    1.51    2.97
   4   3  -9    0.68    2.63
   4   3  -9    1.19    2.92
  -4  -3   8   24.89    5.27
  -4   3   8   21.88    3.73
  -4   3   8   21.63    4.15
   4  -3  -8   24.44    5.53
   4  -3  -8   28.52    5.30
   4   3  -8   28.68    5.54
   4   3  -8   27.02    4.66
   4   3  -8   25.45    5.23
  -4  -3   7   13.90    4.16
  -4   3   7   12.73    2.91
  -4   3   7   11.27    3.09
   4  -3  -7   14.19    4.47
   4  -3  -7   14.81    4.01
   4   3  -7   20.75    4.84
   4   3  -7   11.62    3.44
   4   3  -7   13.34    4.08
  -4  -3   6    2.07    2.44
  -4   3   6    1.49    1.89
  -4   3   6    1.80    2.09
   4  -3  -6    1.55    2.27
   4  -3  -6    3.20    2.42
   4   3  -6   -1.12    2.34
   4   3  -6    0.78    1.94
   4   3  -6    0.36    1.79
   4   3  -6    2.99    2.73
  -4  -3   5   13.77    3.67
  -4   3   5    9.73    2.28
  -4   3   5   10.02    2.93
   4  -3  -5   15.11    4.15
   4  -3  -5   12.61    3.56
   4   3  -5   13.44    4.18
   4   3  -5   14.25    3.16
   4   3  -5   11.80    3.03
   4   3  -5   14.34    3.58
  -4  -3   4    8.99    3.12
  -4   3   4    7.93    2.03
  -4   3   4    6.26    2.54
  -4   3   4    6.52    2.53
   4  -3  -4    4.61    2.66
   4  -3  -4    8.14    2.93
   4   3  -4    8.97    3.48
   4   3  -4    7.94    2.53
   4   3  -4    8.35    2.73
   4   3  -4    6.58    2.65
  -4  -3   3   74.26    6.13
  -4   3   3   72.50    5.36
  -4   3   3   85.37    5.59
   4  -3  -3   64.43    5.87
   4   3  -3   83.01    7.19
   4   3  -3   82.97    5.05
   4   3  -3   87.03    6.14
   4   3  -3   83.32    6.00
  -4  -3   2   14.46    3.42
  -4   3   2   18.37    3.17
  -4   3   2   18.39    3.31
   4  -3  -2   14.14    3.26
   4   3  -2   20.94    4.65
   4   3  -2   19.71    2.99
   4   3  -2   22.39    4.12
   4   3  -2   21.37    3.56
   4   3  -2   24.56    3.91
  -4  -3   1  132.08    7.60
  -4   3   1  144.07    4.84
  -4   3   1  122.80    6.41
  -4   3   1  133.19    6.87
   4  -3  -1  111.45    6.93
   4   3  -1  131.60    8.80
   4   3  -1  135.08    5.72
   4   3  -1  130.77    7.85
   4   3  -1  135.65    7.19
   4   3  -1  154.78    7.90
  -4  -3   0  242.38   10.11
  -4   3   0  275.62    6.77
  -4   3   0  224.75    8.79
  -4   3   0  247.09    9.08
   4  -3   0  194.71    8.56
   4   3   0  238.90   11.75
   4   3   0  249.08    7.43
   4   3   0  262.06   11.26
   4   3   0  247.93    9.48
   4   3   0  296.80   10.49
  -4  -3  -1  156.51    8.22
  -4   3  -1  156.73    5.62
  -4   3  -1  135.00    7.04
  -4   3  -1  157.31    7.51
   4  -3   1  113.58    6.14
   4  -3   1  154.22    9.21
   4   3   1  159.04    9.65
   4   3   1  154.11    5.92
   4   3   1  152.77    8.95
   4   3   1  154.11    7.55
   4   3   1  177.55    8.26
  -4  -3  -2   18.77    3.75
  -4   3  -2   24.59    3.15
  -4   3  -2   20.25    3.58
  -4   3  -2   21.41    3.58
   4  -3   2   20.32    2.97
   4  -3   2   20.82    4.28
   4   3   2   25.89    4.86
   4   3   2   29.45    3.08
   4   3   2   28.55    4.96
   4   3   2   23.79    3.64
   4   3   2   24.25    3.80
  -4  -3  -3    4.26    2.55
  -4   3  -3    5.24    2.31
  -4   3  -3    4.84    2.43
  -4   3  -3    6.98    2.75
   4  -3   3    3.92    1.70
   4  -3   3    6.04    2.83
   4   3   3    2.60    2.39
   4   3   3    4.88    2.00
   4   3   3    2.36    2.18
   4   3   3    3.28    1.94
   4   3   3    5.93    2.53
  -4  -3  -4   16.05    3.83
  -4   3  -4   16.32    3.16
  -4   3  -4   15.75    3.58
   4  -3   4   13.36    2.02
   4  -3   4   13.79    3.71
   4   3   4   13.69    3.99
   4   3   4   19.48    3.13
   4   3   4   16.02    4.43
   4   3   4   18.57    3.38
  -4  -3  -5   25.83    4.54
  -4   3  -5   30.72    4.23
  -4   3  -5   29.63    4.68
   4  -3   5   23.61    4.46
   4   3   5   26.75    5.27
   4   3   5   28.35    3.54
   4   3   5   27.07    5.37
   4   3   5   28.05    4.14
  -4  -3  -6   11.22    3.39
  -4   3  -6   15.59    3.72
  -4   3  -6   10.55    3.73
   4  -3   6   13.90    3.84
   4  -3   6   14.25    3.92
   4   3   6   15.08    4.33
   4   3   6   15.42    3.29
   4   3   6   16.64    4.79
   4   3   6   10.21    2.93
  -4  -3  -7    0.81    2.39
  -4   3  -7    3.00    2.82
  -4   3  -7    4.11    3.06
   4  -3   7    3.68    2.74
   4  -3   7    3.94    2.93
   4   3   7    2.26    2.15
   4   3   7    6.16    2.86
   4   3   7    3.11    2.95
   4   3   7    5.97    2.79
  -4  -3  -8   26.06    5.73
  -4  -3  -8   22.39    5.01
  -4   3  -8   27.77    4.96
  -4   3  -8   36.56    5.82
   4  -3   8   35.72    5.85
   4  -3   8   25.85    4.86
   4   3   8   33.49    6.14
   4   3   8   39.87    5.10
   4   3   8   37.49    6.72
   4   3   8   26.67    4.69
  -4  -3  -9   16.46    5.09
  -4  -3  -9   18.68    5.02
  -4   3  -9   20.50    4.92
  -4   3  -9   24.79    5.41
   4  -3   9   26.38    5.49
   4  -3   9   19.73    4.54
   4   3   9   20.15    5.37
   4   3   9   24.74    4.71
   4   3   9   22.64    5.82
   4   3   9   18.88    4.53
  -4  -3 -10    3.32    3.32
  -4  -3 -10    5.85    3.81
  -4   3 -10    4.66    3.57
  -4   3 -10    3.31    3.98
   4  -3  10    7.34    3.56
   4  -3  10    6.89    3.58
   4   3  10    3.73    3.32
   4   3  10    8.07    3.67
   4   3  10    1.30    2.91
   4   3  10    7.39    3.45
  -4  -3 -11    5.18    3.53
  -4  -3 -11    4.82    3.53
  -4   3 -11    7.43    4.12
  -4   3 -11    5.48    4.46
   4  -3  11    5.73    3.45
   4   3  11    9.21    4.35
   4   3  11    8.63    4.00
   4   3  11    9.21    4.29
   4   3  11    8.79    4.10
  -4  -3 -12    2.51    3.37
  -4  -3 -12    5.00    4.17
  -4   3 -12    7.96    4.26
  -4   3 -12    8.74    4.91
   4  -3  12   11.54    4.53
   4   3  12   11.48    4.60
   4   3  12    8.67    4.00
   4   3  12    7.64    4.56
   4   3  12    7.28    4.21
  -4  -3 -13   -1.28    2.47
  -4  -3 -13   -1.11    3.23
  -4   3 -13    0.26    3.68
  -4   3 -13    1.75    3.88
   4  -3  13    1.17    3.16
   4   3  13    2.10    3.26
   4   3  13    1.97    3.12
   4   3  13    1.76    3.44
   4   3  13    0.72    3.26
  -4  -3 -14    0.87    3.23
  -4  -3 -14    1.67    3.67
  -4   3 -14   -0.47    4.11
  -4   3 -14    2.00    4.22
   4  -3  14   -0.07    3.15
   4   3  14    3.74    3.50
   4   3  14    1.74    3.69
   4   3  14    1.88    3.87
   4   3  14    4.13    4.27
  -4  -3 -15    0.99    3.52
  -4  -3 -15    8.47    5.47
  -4   3 -15    1.93    4.19
  -4   3 -15   10.40    5.98
   4  -3  15    5.81    4.38
   4   3  15    3.53    4.80
   4   3  15   11.63    5.22
   4   3  15    4.78    4.35
   4   3  15    3.86    4.56
  -4  -3 -16    2.50    4.45
  -4  -3 -16    2.60    4.49
  -4   3 -16    4.68    5.10
   4   3  16    6.55    4.84
   4   3  16    5.32    4.68
   4   3  16    0.54    3.45
   4   3  16    7.23    5.16
  -4  -3 -17    1.70    3.75
  -4  -3 -17    0.21    4.36
  -4   3 -17    0.83    4.83
   4   3  17    1.38    4.71
   4   3  17    3.48    4.56
   4   3  17    1.41    4.08
   4   3  17   -1.35    4.63
  -4  -3 -18   -1.59    4.16
  -4  -3 -18    1.37    4.85
  -4   3 -18   -1.01    5.15
   4   3  18    1.28    4.62
   4   3  18    2.30    4.53
   4   3  18   -0.40    4.17
   4   3  18    0.69    5.52
  -4  -3 -19    3.98    5.34
   4   3  19   -0.24    4.50
   4   3  19   -0.02    4.64
   4   3  19   -0.31    4.42
   4   3  20    1.95    5.14
   4   3  20    3.71    5.85
   4   3  21    1.05    5.11
   4   3  21   -2.79    4.90
   4   3  22    1.20    5.55
   4   3  22   -2.56    5.34
  -4   4  21   -0.10    4.89
  -4   4  21    0.68    5.50
   4  -4 -21    3.36    5.59
   4  -4 -21   -0.90    6.02
  -4   4  20    4.20    5.99
  -4   4  20    0.63    4.91
   4  -4 -20    0.26    4.50
   4  -4 -20    0.36    5.58
  -4   4  19    0.47    4.99
  -4   4  19   -0.72    4.21
  -4   4  19   -1.98    5.21
   4  -4 -19    1.64    4.57
   4  -4 -19   -1.96    4.98
   4   4 -19    1.39    5.55
  -4   4  18    0.36    4.06
  -4   4  18    0.08    4.06
  -4   4  18   -0.87    4.84
   4  -4 -18    0.25    3.75
   4  -4 -18    2.07    5.05
   4   4 -18   -0.22    5.07
  -4   4  17   -2.14    3.88
  -4   4  17    2.12    3.73
  -4   4  17    0.73    4.84
   4  -4 -17    1.80    3.38
   4  -4 -17    1.03    4.55
   4   4 -17   -0.43    4.72
  -4  -4  16    5.27    4.77
  -4   4  16    3.55    4.08
  -4   4  16    3.23    4.91
   4  -4 -16    0.49    3.24
   4  -4 -16    0.31    4.26
   4   4 -16    5.76    4.66
   4   4 -16    6.27    6.15
  -4  -4  15    7.66    4.99
  -4   4  15    4.75    3.83
   4  -4 -15    5.53    3.99
   4  -4 -15    4.04    4.78
   4   4 -15    3.13    3.97
   4   4 -15    0.55    5.22
  -4  -4  14    5.22    4.41
  -4   4  14    0.91    3.21
  -4   4  14    2.86    4.14
   4  -4 -14    3.44    3.36
   4  -4 -14    0.87    3.87
   4   4 -14    1.66    3.81
   4   4 -14    7.16    5.45
  -4  -4  13    2.51    3.61
  -4   4  13    3.93    3.30
  -4   4  13    0.14    3.27
   4  -4 -13    0.56    3.35
   4  -4 -13    0.52    3.19
   4   4 -13    0.60    3.19
   4   4 -13   -0.44    3.73
  -4  -4  12   64.31    9.06
  -4   4  12   49.94    5.90
  -4   4  12   52.69    7.31
   4  -4 -12   49.82    8.72
   4  -4 -12   51.39    8.06
   4   4 -12   44.86    7.56
   4   4 -12   58.12    7.87
   4   4 -12   55.23    8.42
  -4  -4  11   17.92    5.64
  -4   4  11   16.50    4.31
  -4   4  11   16.33    4.62
   4  -4 -11   11.02    4.49
   4  -4 -11   19.55    5.59
   4   4 -11   19.02    5.70
   4   4 -11   25.04    5.58
   4   4 -11   19.03    5.90
  -4  -4  10    1.24    2.84
  -4   4  10    3.70    2.91
  -4   4  10    0.21    2.52
   4  -4 -10    4.04    3.39
   4  -4 -10    0.13    2.96
   4   4 -10   -0.30    3.30
   4   4 -10    0.88    3.09
   4   4 -10   -0.80    3.01
  -4  -4   9   11.40    4.34
  -4   4   9    8.54    3.07
  -4   4   9    9.21    3.39
   4  -4  -9    3.88    3.36
   4  -4  -9   16.47    4.69
   4   4  -9   20.43    5.50
   4   4  -9   11.12    4.03
   4   4  -9   18.90    5.14
  -4  -4   8    2.01    2.72
  -4   4   8   -0.03    2.01
  -4   4   8    0.15    2.03
   4  -4  -8   -0.93    2.43
   4  -4  -8    0.46    2.27
   4   4  -8    0.44    3.19
   4   4  -8    0.02    2.45
   4   4  -8    1.44    2.92
  -4  -4   7    0.40    2.24
  -4   4   7    0.18    1.86
  -4   4   7    0.42    2.04
   4  -4  -7   -1.67    2.45
   4  -4  -7    0.03    2.19
   4   4  -7    0.35    2.78
   4   4  -7   -0.95    2.22
   4   4  -7    0.15    2.57
  -4  -4   6    1.70    2.44
  -4   4   6    1.14    2.11
   4  -4  -6    1.03    2.44
   4  -4  -6    1.50    2.37
   4   4  -6    2.72    3.02
   4   4  -6    1.46    2.44
   4   4  -6    2.17    2.70
  -4  -4   5    2.82    2.36
  -4   4   5    2.68    2.24
   4  -4  -5    1.60    2.50
   4  -4  -5    2.71    2.33
   4   4  -5    5.66    3.40
   4   4  -5    3.85    2.45
   4   4  -5    4.30    2.82
  -4  -4   4   -0.20    2.00
  -4   4   4    0.17    1.75
   4  -4  -4    1.66    2.08
   4   4  -4    1.41    3.11
   4   4  -4    0.01    1.95
   4   4  -4   -0.35    2.15
   4   4  -4    1.90    2.03
  -4  -4   3   13.43    3.63
  -4   4   3    7.62    2.48
   4  -4  -3   10.60    3.75
   4   4  -3   17.52    4.88
   4   4  -3   14.48    2.82
   4   4  -3   14.24    3.65
   4   4  -3   16.34    3.47
  -4  -4   2   23.64    4.17
  -4   4   2   24.13    3.43
   4  -4  -2   24.55    4.59
   4   4  -2   30.73    5.72
   4   4  -2   23.94    2.88
   4   4  -2   32.33    4.99
   4   4  -2   28.18    4.08
  -4  -4   1    4.77    2.62
  -4   4   1    5.11    2.26
   4  -4  -1    5.65    2.88
   4   4  -1    6.56    3.32
   4   4  -1    6.63    1.97
   4   4  -1    3.53    2.73
   4   4  -1    8.95    2.73
  -4  -4   0   97.29    6.74
  -4   4   0  102.51    6.04
   4  -4   0   80.01    5.95
   4   4   0  103.19    8.49
   4   4   0  113.56    8.16
   4   4   0  107.65    6.53
  -4  -4  -1   31.70    4.68
  -4   4  -1   31.54    3.94
   4  -4   1   27.69    4.01
   4   4   1   29.35    5.60
   4   4   1   32.20    5.51
   4   4   1   26.54    3.81
  -4  -4  -2    1.46    2.20
  -4   4  -2    3.72    2.25
   4  -4   2    2.31    1.60
   4   4   2    0.57    2.32
   4   4   2    1.76    2.52
   4   4   2    1.27    1.65
  -4  -4  -3   22.66    4.23
  -4   4  -3   25.65    3.15
  -4   4  -3   23.96    3.99
   4   4   3   27.50    5.60
   4   4   3   21.09    4.96
   4   4   3   24.94    3.79
  -4  -4  -4    6.56    2.89
  -4   4  -4    7.12    2.58
  -4   4  -4    2.15    2.47
   4  -4   4    7.43    3.35
   4   4   4    4.50    3.19
   4   4   4    7.72    2.36
   4   4   4    8.52    3.77
   4   4   4    4.80    2.38
  -4  -4  -5    8.64    3.21
  -4   4  -5   17.04    3.47
  -4   4  -5    9.04    3.39
   4  -4   5   11.99    3.66
   4  -4   5    9.20    3.76
   4   4   5   13.07    4.37
   4   4   5   10.82    2.74
   4   4   5   12.87    4.45
   4   4   5    9.82    2.93
  -4  -4  -6    0.60    2.13
  -4   4  -6    2.13    2.70
  -4   4  -6    1.55    2.67
   4  -4   6    0.20    2.03
   4  -4   6    1.37    2.86
   4   4   6    1.89    2.73
   4   4   6    3.92    2.39
   4   4   6    3.23    2.98
   4   4   6    0.17    1.77
  -4  -4  -7    5.08    3.03
  -4   4  -7    6.08    3.23
  -4   4  -7    6.41    3.53
   4  -4   7    6.36    3.05
   4  -4   7    6.20    3.51
   4   4   7    4.16    3.41
   4   4   7    8.44    3.12
   4   4   7    7.06    3.90
   4   4   7    6.11    2.90
  -4  -4  -8    7.11    4.22
  -4  -4  -8    5.80    3.45
  -4   4  -8    6.55    3.39
  -4   4  -8    6.11    3.85
   4  -4   8    8.08    3.55
   4   4   8    3.45    3.45
   4   4   8   10.47    3.48
   4   4   8    9.04    4.27
   4   4   8    6.50    3.10
  -4  -4  -9    0.17    2.42
  -4  -4  -9   -0.54    2.64
  -4   4  -9    1.31    3.09
  -4   4  -9   -1.51    3.08
   4  -4   9    2.83    2.86
   4   4   9   -0.03    2.87
   4   4   9   -0.20    2.75
   4   4   9    1.75    3.07
   4   4   9    0.05    2.45
  -4  -4 -10    3.33    3.04
  -4  -4 -10    1.36    3.11
  -4   4 -10    4.42    3.48
  -4   4 -10    3.06    4.08
   4  -4  10    2.56    2.99
   4   4  10    3.87    3.51
   4   4  10    2.51    3.19
   4   4  10    4.63    3.89
   4   4  10    2.93    3.11
  -4  -4 -11    4.28    3.28
  -4  -4 -11    4.19    3.98
  -4   4 -11    6.93    4.04
  -4   4 -11    7.35    4.69
   4  -4  11    7.34    3.99
   4   4  11    3.71    3.56
   4   4  11    6.64    3.88
   4   4  11    7.50    4.26
   4   4  11    4.42    3.58
  -4  -4 -12   10.62    4.77
  -4  -4 -12   10.44    4.69
  -4   4 -12   11.15    4.59
  -4   4 -12   13.30    5.61
   4  -4  12    8.31    4.25
   4   4  12    8.90    4.74
   4   4  12   17.47    5.10
   4   4  12   16.21    6.21
   4   4  12   20.37    5.69
  -4  -4 -13    1.08    3.34
  -4  -4 -13    0.38    3.17
  -4   4 -13    1.57    3.68
  -4   4 -13    1.48    4.66
   4  -4  13    2.47    3.37
   4   4  13    0.32    3.14
   4   4  13    2.06    3.69
   4   4  13   -0.11    3.35
   4   4  13    0.50    3.28
  -4  -4 -14   -0.81    2.90
  -4  -4 -14   -0.48    3.73
  -4   4 -14   -2.84    3.60
  -4   4 -14   -1.42    4.60
   4  -4  14    0.90    3.56
   4   4  14   -0.54    3.48
   4   4  14    0.36    3.56
   4   4  14    1.73    4.08
   4   4  14   -0.10    3.57
  -4  -4 -15   -0.41    2.92
  -4  -4 -15   -0.76    3.78
  -4   4 -15    5.00    4.96
  -4   4 -15    3.35    5.66
   4  -4  15    1.74    3.60
   4   4  15    0.62    3.93
   4   4  15    1.29    3.85
   4   4  15    1.97    4.19
   4   4  15    1.48    4.51
  -4  -4 -16   -0.34    3.69
  -4  -4 -16    1.47    4.47
  -4   4 -16    4.39    5.28
  -4   4 -16   -2.13    5.67
   4  -4  16   -0.10    3.43
   4   4  16    0.64    3.39
   4   4  16   -2.21    4.07
   4   4  16    2.08    4.23
   4   4  16    2.24    5.10
  -4  -4 -17    1.54    4.77
  -4  -4 -17   -2.25    4.04
  -4   4 -17    4.29    5.91
   4   4  17    3.54    5.24
   4   4  17    3.14    4.84
   4   4  17    1.02    4.73
   4   4  17    4.05    5.72
  -4  -4 -18    3.21    4.98
  -4  -4 -18    5.71    5.91
  -4   4 -18    7.42    6.07
   4   4  18    6.42    5.71
   4   4  18   10.30    6.30
   4   4  18    1.99    4.92
   4   4  18   12.29    6.80
  -4  -4 -19    2.39    4.31
  -4  -4 -19    0.52    5.42
  -4   4 -19    1.99    5.90
   4   4  19    4.27    5.65
   4   4  19    4.33    5.74
   4   4  19    2.19    5.62
   4   4  19    2.52    6.31
  -4  -4 -20    1.02    5.43
  -4  -4 -20    4.04    6.25
   4   4  20    1.62    6.53
   4   4  20   -0.18    5.22
   4   4  20    1.34    5.86
  -4  -4 -21   -4.00    5.47
   4   4  21    3.99    6.03
   4   4  21    0.18    5.36
  -4   5  20    0.33    4.78
  -4   5  20    0.34    5.32
   4  -5 -20   -1.83    5.61
   4   5 -20    3.90    7.10
  -4   5  19    2.44    4.70
  -4   5  19   -1.41    4.39
   4  -5 -19   -3.27    4.53
   4  -5 -19    3.72    5.78
   4   5 -19    2.71    6.18
  -4   5  18    5.24    4.42
  -4   5  18    1.77    4.46
   4  -5 -18   -2.94    4.87
   4  -5 -18    5.88    5.52
   4   5 -18    7.26    6.22
  -4  -5  17    0.10    4.29
  -4   5  17   -0.71    3.53
  -4   5  17    1.57    4.24
  -4   5  17    2.56    5.31
   4  -5 -17    0.24    4.37
   4  -5 -17   -0.36    4.32
   4   5 -17    0.16    3.90
   4   5 -17   -0.26    6.22
  -4  -5  16    1.08    3.88
  -4   5  16    2.73    3.71
  -4   5  16    2.72    5.13
   4  -5 -16   -1.44    3.62
   4  -5 -16    2.26    4.43
   4   5 -16    1.58    4.21
   4   5 -16   -0.31    5.79
  -4  -5  15    1.38    3.85
  -4   5  15    1.80    3.47
   4  -5 -15    0.84    3.88
   4  -5 -15   -0.63    3.84
   4   5 -15   -0.59    3.85
   4   5 -15    1.33    5.42
  -4  -5  14   21.43    6.68
  -4   5  14   15.45    4.85
  -4   5  14   16.63    5.72
   4  -5 -14   17.36    6.73
   4  -5 -14   16.30    6.16
   4   5 -14   10.77    5.37
   4   5 -14   11.44    6.56
  -4  -5  13    2.21    3.70
  -4   5  13    0.13    3.08
  -4   5  13    2.44    3.61
   4  -5 -13   -0.89    3.22
   4  -5 -13    1.38    3.46
   4   5 -13    1.29    3.91
   4   5 -13   -0.63    4.13
  -4  -5  12    1.16    3.28
  -4   5  12    1.59    3.01
  -4   5  12    3.99    3.60
   4  -5 -12    2.50    4.58
   4  -5 -12    3.81    3.70
   4   5 -12    0.29    3.51
   4   5 -12    1.48    4.12
  -4  -5  11    7.05    4.23
  -4   5  11   10.87    3.78
  -4   5  11    4.98    3.34
   4  -5 -11    9.42    4.82
   4  -5 -11    8.00    4.07
   4   5 -11   11.22    4.59
   4   5 -11   15.67    5.66
  -4  -5  10    2.72    3.13
  -4   5  10    2.90    2.70
  -4   5  10    3.38    3.06
   4  -5 -10    1.96    3.27
   4  -5 -10    1.44    2.99
   4   5 -10    3.90    3.85
   4   5 -10    0.01    3.27
   4   5 -10    0.58    3.78
  -4  -5   9    0.24    2.64
  -4   5   9    1.32    2.24
  -4   5   9    0.98    2.50
   4  -5  -9   -0.72    3.03
   4  -5  -9   -0.36    2.42
   4   5  -9   -1.29    2.96
   4   5  -9    0.34    2.92
   4   5  -9    2.02    3.59
  -4  -5   8   11.01    4.14
  -4   5   8   13.19    3.85
   4  -5  -8    7.40    4.46
   4  -5  -8   11.61    4.09
   4   5  -8   11.76    5.01
   4   5  -8   13.16    4.17
   4   5  -8   13.05    4.53
  -4  -5   7    0.43    2.52
  -4   5   7   -0.24    1.91
   4  -5  -7    0.25    2.94
   4  -5  -7   -1.19    2.33
   4   5  -7    1.39    3.60
   4   5  -7    0.09    2.69
   4   5  -7    1.50    3.00
  -4  -5   6    1.61    2.55
  -4   5   6    0.26    2.21
   4  -5  -6   -0.49    2.62
   4  -5  -6    1.25    2.30
   4   5  -6    1.94    3.40
   4   5  -6    2.10    2.77
   4   5  -6    0.72    2.78
  -4  -5   5    0.19    2.21
  -4   5   5    1.45    2.06
   4  -5  -5   -0.78    2.28
   4  -5  -5    1.19    2.25
   4   5  -5   -1.21    2.69
   4   5  -5    1.63    2.42
   4   5  -5   -0.42    2.23
  -4  -5   4    4.15    2.77
  -4   5   4    5.23    2.50
   4  -5  -4    2.61    2.50
   4   5  -4    5.29    3.82
   4   5  -4    4.02    2.45
   4   5  -4    4.78    2.86
  -4  -5   3    1.57    2.30
  -4   5   3    0.70    1.85
   4  -5  -3    3.89    3.08
   4   5  -3    3.62    3.17
   4   5  -3    0.99    2.16
  -4  -5   2    1.85    2.30
  -4   5   2    5.05    2.38
   4  -5  -2    4.13    3.47
   4   5  -2    4.04    3.46
   4   5  -2    5.87    3.30
   4   5  -2    6.45    2.81
  -4  -5   1    7.27    3.01
  -4   5   1    8.30    2.72
   4  -5  -1    6.89    3.55
   4   5  -1    7.36    4.06
   4   5  -1    9.56    3.84
   4   5  -1    7.50    2.84
  -4  -5   0   41.59    4.85
  -4   5   0   46.75    4.57
   4  -5   0   43.35    4.92
   4   5   0   45.30    7.14
   4   5   0   47.43    6.71
   4   5   0   52.17    4.96
  -4  -5  -1    1.92    2.43
  -4   5  -1    0.11    2.18
   4   5   1   -0.60    2.47
   4   5   1    2.10    3.05
   4   5   1    0.43    1.77
  -4  -5  -2   -1.03    1.92
  -4   5  -2    0.54    2.15
   4   5   2    2.24    3.06
   4   5   2   -0.04    2.68
   4   5   2    0.51    1.75
  -4  -5  -3    0.78    2.30
  -4   5  -3    3.67    2.61
   4   5   3    1.90    2.75
   4   5   3    5.96    3.51
   4   5   3    3.36    2.16
  -4  -5  -4    0.94    2.25
  -4   5  -4    0.66    2.48
   4   5   4    2.10    2.98
   4   5   4    1.48    3.21
   4   5   4    0.54    1.83
  -4  -5  -5    0.08    2.06
  -4   5  -5    0.91    2.47
  -4   5  -5    1.93    2.75
   4  -5   5    1.34    2.23
   4   5   5    1.15    2.40
   4   5   5    4.73    3.37
   4   5   5    2.39    2.40
  -4  -5  -6    1.73    2.27
  -4   5  -6   -0.16    2.65
  -4   5  -6    1.68    2.85
   4  -5   6    1.05    2.21
   4   5   6    1.55    2.67
   4   5   6    0.47    2.84
   4   5   6    1.32    2.17
  -4  -5  -7   14.14    4.30
  -4   5  -7   20.97    4.27
  -4   5  -7   17.18    4.74
   4  -5   7   21.20    4.93
   4   5   7   21.44    6.01
   4   5   7   25.74    6.67
   4   5   7   22.76    4.53
  -4  -5  -8    6.09    3.99
  -4  -5  -8    3.06    2.90
  -4   5  -8    8.75    3.76
  -4   5  -8    5.12    3.74
   4  -5   8    6.09    3.18
   4   5   8    6.56    3.93
   4   5   8    8.41    4.55
   4   5   8    5.35    3.22
  -4  -5  -9    5.43    3.95
  -4  -5  -9    6.47    3.72
  -4   5  -9    8.52    4.05
  -4   5  -9    5.94    4.37
   4  -5   9    7.23    3.74
   4   5   9   11.62    5.16
   4   5   9   12.46    5.49
   4   5   9   10.72    4.10
  -4  -5 -10   -0.30    3.02
  -4  -5 -10   -0.71    2.66
  -4   5 -10    0.33    3.32
  -4   5 -10   -0.02    3.53
   4  -5  10   -0.06    2.52
   4   5  10    0.80    3.26
   4   5  10    0.69    3.31
   4   5  10    0.14    3.10
   4   5  10    3.31    3.39
  -4  -5 -11   -0.35    2.75
  -4  -5 -11   -0.25    3.02
  -4   5 -11   -1.77    3.24
  -4   5 -11    2.52    4.28
   4  -5  11    1.35    2.63
   4   5  11    1.82    3.89
   4   5  11    0.70    3.26
   4   5  11    1.31    3.49
   4   5  11    0.58    3.35
  -4  -5 -12    1.28    3.55
  -4  -5 -12    1.67    3.45
  -4   5 -12    1.89    3.81
  -4   5 -12    2.68    4.58
   4  -5  12    2.01    3.61
   4   5  12    5.35    4.62
   4   5  12    2.25    3.92
   4   5  12    0.78    3.83
   4   5  12    5.08    4.00
  -4  -5 -13    2.59    4.40
  -4  -5 -13    2.44    4.02
  -4   5 -13    1.88    3.87
  -4   5 -13    2.08    5.28
   4  -5  13    0.53    3.13
   4   5  13    4.35    4.91
   4   5  13    4.81    4.36
   4   5  13   -1.14    3.61
   4   5  13    3.47    4.19
  -4  -5 -14   -2.36    3.25
  -4  -5 -14    2.70    4.16
  -4   5 -14    2.63    4.21
  -4   5 -14    2.49    5.54
   4  -5  14    1.39    3.49
   4   5  14    2.14    4.03
   4   5  14    2.96    4.03
   4   5  14    0.35    4.23
   4   5  14    2.29    4.45
  -4  -5 -15   -2.35    3.62
  -4  -5 -15    0.15    4.11
  -4   5 -15   -2.54    4.13
  -4   5 -15   -0.93    5.40
   4  -5  15   -0.92    3.39
   4   5  15    0.36    4.58
   4   5  15    4.09    4.50
   4   5  15    1.33    4.22
   4   5  15    4.25    5.04
  -4  -5 -16    0.98    4.38
  -4  -5 -16    2.15    4.45
  -4   5 -16    1.43    4.62
  -4   5 -16   -3.42    5.98
   4  -5  16   -0.13    3.87
   4   5  16    1.49    4.40
   4   5  16    3.88    4.86
   4   5  16   -2.04    4.18
   4   5  16    3.61    4.96
  -4  -5 -17   -1.44    4.38
  -4  -5 -17   -0.75    4.21
  -4   5 -17   -1.02    5.01
  -4   5 -17    2.86    7.31
   4  -5  17    0.49    4.08
   4   5  17   -0.48    5.48
   4   5  17    1.60    4.80
   4   5  17    0.15    4.45
   4   5  17    2.90    5.50
  -4  -5 -18    1.21    4.94
  -4  -5 -18    0.97    5.09
  -4   5 -18    1.57    5.83
   4  -5  18    0.22    4.66
   4   5  18    5.47    6.87
   4   5  18    0.93    5.07
   4   5  18    0.90    5.15
  -4  -5 -19    1.40    4.81
  -4  -5 -19    0.96    5.70
  -4   5 -19    5.13    6.84
   4   5  19    2.58    6.14
   4   5  19    2.14    5.42
   4   5  19    0.98    5.24
  -4  -5 -20   -0.06    5.65
  -4  -5 -20    4.11    6.05
  -4   5 -20    4.32    6.91
   4   5  20    3.33    6.40
   4   5  20    2.71    6.05
   4   5  20    3.57    6.28
  -4  -6  19    1.74    5.56
  -4   6  19    0.44    4.19
  -4   6  19   -0.62    4.81
   4  -6 -19    2.92    5.48
   4   6 -19    1.24    6.29
  -4  -6  18    0.61    4.79
  -4   6  18    1.97    4.41
  -4   6  18   -0.50    4.45
   4  -6 -18   -0.49    5.34
   4   6 -18    3.45    5.41
  -4  -6  17    1.77    4.86
  -4   6  17    2.02    4.44
  -4   6  17    1.91    4.82
   4  -6 -17    1.08    5.40
   4  -6 -17    2.15    4.90
   4   6 -17   -0.38    4.68
   4   6 -17    1.41    6.79
  -4  -6  16    3.53    5.20
  -4   6  16   -1.00    3.33
  -4   6  16   -0.99    4.33
   4  -6 -16    1.04    5.31
   4  -6 -16    0.09    4.65
   4   6 -16    0.85    4.62
   4   6 -16   -4.39    5.63
  -4  -6  15    7.89    4.89
  -4   6  15    3.78    3.82
   4  -6 -15    6.34    6.08
   4  -6 -15    1.94    4.35
   4   6 -15    7.77    5.32
   4   6 -15    5.71    6.34
  -4  -6  14   10.08    5.10
  -4   6  14    5.98    3.75
  -4   6  14    4.42    4.57
   4  -6 -14    5.26    6.23
   4  -6 -14    3.01    4.36
   4   6 -14    2.17    4.43
   4   6 -14   -0.19    5.21
  -4  -6  13    0.27    3.54
  -4   6  13    3.46    3.41
  -4   6  13    0.92    3.74
   4  -6 -13    4.56    5.23
   4  -6 -13   -0.32    3.36
   4   6 -13    0.79    4.08
   4   6 -13    4.20    4.85
  -4  -6  12    2.30    3.73
  -4   6  12    2.66    3.16
  -4   6  12    1.60    3.56
   4  -6 -12    0.88    4.54
   4  -6 -12    3.14    3.90
   4   6 -12    2.37    3.99
   4   6 -12    5.07    4.80
  -4  -6  11    4.40    3.92
  -4   6  11    9.66    3.56
  -4   6  11   12.84    4.46
   4  -6 -11   11.51    5.88
   4  -6 -11   10.21    4.53
   4   6 -11    6.30    4.40
   4   6 -11   15.35    5.91
  -4  -6  10   -1.55    2.72
  -4   6  10    1.67    3.06
   4  -6 -10    0.32    4.33
   4  -6 -10    2.00    3.20
   4   6 -10    1.30    3.75
   4   6 -10   -2.34    3.80
  -4  -6   9    6.28    3.83
  -4   6   9   12.63    3.95
   4  -6  -9    8.77    5.10
   4  -6  -9    8.99    3.86
   4   6  -9   12.89    4.72
   4   6  -9   14.22    5.70
  -4  -6   8   -1.55    2.34
  -4   6   8   -1.05    2.60
   4  -6  -8    1.13    3.60
   4  -6  -8    1.12    2.75
   4   6  -8    0.84    3.64
   4   6  -8    2.43    3.40
   4   6  -8    0.84    3.48
  -4  -6   7   -0.26    2.45
  -4   6   7    0.78    2.33
   4  -6  -7   -0.84    2.79
   4  -6  -7    1.74    2.72
   4   6  -7   -0.12    3.55
   4   6  -7    1.70    3.16
   4   6  -7    1.33    3.27
  -4  -6   6    8.66    3.87
  -4   6   6    5.02    2.81
   4  -6  -6    6.08    4.69
   4  -6  -6    6.98    3.27
   4   6  -6    3.29    3.91
   4   6  -6    6.93    3.36
   4   6  -6    4.45    3.71
  -4  -6   5   -0.48    2.26
  -4   6   5    1.48    2.27
   4  -6  -5    2.63    3.79
   4   6  -5   -0.15    2.96
   4   6  -5   -0.42    2.55
   4   6  -5    0.82    3.01
  -4  -6   4    2.09    2.61
  -4   6   4    3.55    2.52
   4  -6  -4    4.28    3.86
   4   6  -4    2.23    3.72
   4   6  -4    4.14    3.17
  -4  -6   3    9.99    3.62
  -4   6   3    4.83    2.39
   4  -6  -3    5.36    3.60
   4   6  -3    9.42    4.83
   4   6  -3    9.14    3.56
  -4  -6   2    2.80    2.64
  -4   6   2    6.74    2.70
   4  -6  -2    4.23    3.13
   4   6  -2    3.04    3.58
   4   6  -2    6.93    3.15
  -4  -6   1   12.71    3.75
  -4   6   1   13.15    3.17
   4   6  -1   10.53    4.72
   4   6  -1   10.15    3.28
  -4  -6   0   18.92    4.25
  -4   6   0   15.81    3.50
   4   6   0   14.32    5.03
   4   6   0   22.23    5.70
   4   6   0   16.70    3.69
  -4  -6  -1   -0.44    2.27
  -4   6  -1    0.05    2.45
   4   6   1    1.93    3.18
   4   6   1    0.52    3.23
   4   6   1    1.85    2.51
  -4  -6  -2   64.35    5.98
  -4   6  -2   71.53    6.11
   4   6   2   86.89    8.96
  -4  -6  -3    0.96    2.33
  -4   6  -3    2.10    2.87
   4   6   3   -0.69    2.82
   4   6   3   -0.01    3.16
   4   6   3    0.27    2.38
  -4  -6  -4   13.47    3.90
  -4   6  -4   13.43    3.90
   4  -6   4    8.82    3.49
   4   6   4   13.15    4.94
   4   6   4   17.24    5.62
   4   6   4   16.81    3.89
  -4  -6  -5    0.53    2.53
  -4   6  -5    0.79    2.90
   4  -6   5    2.68    2.62
   4   6   5    1.92    3.16
   4   6   5    4.93    4.19
   4   6   5    4.27    2.89
  -4  -6  -6    2.01    2.56
  -4   6  -6    1.56    2.76
  -4   6  -6   -0.06    3.06
   4  -6   6    0.61    2.21
   4   6   6    2.55    3.20
   4   6   6    4.94    4.20
   4   6   6   -0.49    2.62
  -4  -6  -7    2.89    3.04
  -4   6  -7    5.75    3.44
  -4   6  -7    4.25    3.65
   4  -6   7    6.25    3.45
   4   6   7    4.09    3.85
   4   6   7    7.88    4.63
   4   6   7    5.02    3.34
  -4  -6  -8    1.21    2.74
  -4   6  -8    0.51    3.10
  -4   6  -8   -1.57    3.14
   4  -6   8    0.66    2.45
   4   6   8   -0.56    2.48
   4   6   8   -0.14    2.36
   4   6   8    3.03    4.19
   4   6   8    0.35    2.89
  -4  -6  -9    2.11    2.99
  -4   6  -9    5.42    3.94
  -4   6  -9    3.77    4.24
   4  -6   9    2.76    2.83
   4   6   9    4.89    4.10
   4   6   9    6.11    4.80
   4   6   9    2.17    3.44
  -4  -6 -10    0.58    3.41
  -4  -6 -10    0.96    2.86
  -4   6 -10   -2.92    3.30
  -4   6 -10    0.40    3.87
   4  -6  10   -0.95    2.33
   4   6  10   -0.26    3.42
   4   6  10   -0.42    3.42
   4   6  10   -0.58    3.19
  -4  -6 -11    2.57    3.92
  -4  -6 -11    2.96    3.49
  -4   6 -11    8.19    4.73
  -4   6 -11    7.71    5.08
   4  -6  11    3.29    3.59
   4   6  11    6.19    5.01
   4   6  11    3.02    4.45
   4   6  11    6.02    4.21
  -4  -6 -12   -1.23    3.20
  -4  -6 -12   -1.30    3.30
  -4   6 -12   -2.59    3.56
  -4   6 -12    2.72    4.70
   4  -6  12   -0.99    2.86
   4   6  12    3.06    4.12
   4   6  12    1.51    3.97
   4   6  12    0.88    4.06
   4   6  12    1.60    4.20
  -4  -6 -13    0.34    3.97
  -4  -6 -13   -1.99    3.17
  -4   6 -13    0.69    3.99
  -4   6 -13    0.01    4.64
   4  -6  13    1.98    3.54
   4   6  13   -0.16    3.54
   4   6  13    2.50    4.46
   4   6  13    1.91    4.26
   4   6  13    0.51    4.32
  -4  -6 -14   -0.11    3.67
  -4  -6 -14    0.19    3.72
  -4   6 -14   -1.26    3.98
  -4   6 -14   -0.01    5.36
   4  -6  14   -0.85    3.23
   4   6  14    2.38    4.77
   4   6  14    1.85    4.51
   4   6  14   -0.62    3.74
   4   6  14   -1.61    4.35
  -4  -6 -15    1.91    4.52
  -4  -6 -15    1.21    4.25
  -4   6 -15    1.33    4.57
  -4   6 -15    2.60    6.19
   4  -6  15    1.97    3.73
   4   6  15    3.09    5.22
   4   6  15    2.47    4.87
   4   6  15   -1.57    4.23
   4   6  15   -1.46    4.92
  -4  -6 -16    4.88    5.26
  -4  -6 -16   -0.86    4.18
  -4   6 -16    3.65    5.33
  -4   6 -16   -3.56    5.89
   4  -6  16    1.87    3.95
   4   6  16   -1.09    4.98
   4   6  16    4.47    5.33
   4   6  16    0.05    4.29
  -4  -6 -17    0.96    5.13
  -4  -6 -17    2.52    4.73
  -4   6 -17   -0.87    5.25
   4  -6  17   -1.70    3.85
   4   6  17   -1.12    5.11
   4   6  17    2.84    5.38
   4   6  17    0.98    5.30
  -4  -6 -18    1.32    5.57
  -4  -6 -18    3.11    5.27
  -4   6 -18    1.30    5.88
   4  -6  18    0.89    4.79
   4   6  18    0.77    6.12
   4   6  18    4.08    5.77
   4   6  18   -0.05    5.36
  -4  -7  17    2.92    5.08
  -4   7  17    1.84    4.41
  -4   7  17    1.56    5.50
   4  -7 -17   -1.24    4.71
   4   7 -17   -1.65    5.37
  -4  -7  16    0.85    4.70
  -4   7  16    1.15    4.04
  -4   7  16   -0.09    4.97
   4  -7 -16    7.23    7.71
   4  -7 -16   -1.65    4.33
   4   7 -16    5.38    5.79
  -4  -7  15   -1.56    4.21
  -4   7  15    1.91    4.09
  -4   7  15    0.65    4.48
   4  -7 -15    2.71    6.60
   4  -7 -15    0.82    4.34
   4   7 -15    3.39    5.25
  -4  -7  14    0.01    4.06
  -4   7  14    3.48    3.67
  -4   7  14    2.30    4.37
   4  -7 -14    2.87    5.50
   4  -7 -14    2.10    4.49
   4   7 -14    5.09    5.16
  -4  -7  13    4.64    4.15
  -4   7  13    3.24    3.67
   4  -7 -13    4.68    6.72
   4  -7 -13    5.32    4.30
   4   7 -13   -1.58    4.25
   4   7 -13    3.23    5.55
  -4  -7  12    1.81    3.29
  -4   7  12    3.75    3.48
  -4   7  12   -0.95    3.50
   4  -7 -12   -0.61    5.34
   4  -7 -12   -0.25    3.26
   4   7 -12    2.23    4.57
   4   7 -12    4.03    5.44
  -4  -7  11   -1.89    3.02
  -4   7  11   -0.82    3.28
   4  -7 -11    1.17    4.66
   4  -7 -11   -0.07    3.31
   4   7 -11   -1.77    3.84
   4   7 -11    2.17    4.56
  -4  -7  10    4.05    3.96
  -4   7  10    1.37    3.43
   4  -7 -10    2.95    5.12
   4  -7 -10    3.42    3.48
   4   7 -10    3.60    4.26
   4   7 -10    3.44    4.64
  -4  -7   9    4.07    3.42
  -4   7   9    2.66    3.28
   4  -7  -9    1.30    4.47
   4  -7  -9   -0.61    2.80
   4   7  -9    0.92    3.89
   4   7  -9   -2.44    3.95
  -4  -7   8    1.19    2.92
  -4   7   8    1.43    3.08
   4  -7  -8    3.69    4.88
   4  -7  -8    3.91    3.04
   4   7  -8    2.81    3.72
   4   7  -8    2.29    3.95
  -4  -7   7    3.23    3.21
  -4   7   7    1.84    3.01
   4  -7  -7    4.53    4.88
   4   7  -7    3.49    3.64
   4   7  -7    0.95    3.79
  -4  -7   6   -0.46    2.31
  -4   7   6    1.25    2.64
   4  -7  -6    3.14    4.36
   4   7  -6    2.37    3.13
   4   7  -6    0.46    3.36
  -4  -7   5   -0.43    2.39
  -4   7   5   -0.54    2.53
   4  -7  -5    0.79    3.50
   4   7  -5    2.04    4.57
   4   7  -5    0.31    3.08
  -4  -7   4   -0.22    2.48
  -4   7   4    0.37    2.39
   4  -7  -4    1.59    3.66
   4   7  -4    0.21    3.82
   4   7  -4    1.12    2.98
  -4  -7   3    1.41    2.68
  -4   7   3    0.47    2.24
   4   7  -3   -0.26    3.18
   4   7  -3    2.35    3.12
  -4  -7   2   -0.32    2.46
   4   7  -2   -0.55    3.71
   4   7  -2   -1.16    2.72
  -4  -7   1    2.13    2.69
  -4   7   1    1.13    2.54
   4   7  -1    0.27    3.35
   4   7  -1    2.14    3.10
  -4  -7   0    0.25    2.48
   4   7   0    1.59    3.13
   4   7   0    1.62    2.69
  -4  -7  -1    0.74    2.61
  -4   7  -1   -1.36    2.50
   4   7   1    1.48    3.58
   4   7   1   -0.32    2.45
  -4  -7  -2    8.72    3.46
  -4   7  -2    5.93    3.18
   4   7   2    1.93    3.34
   4   7   2    5.23    4.41
   4   7   2    4.79    3.08
  -4  -7  -3    1.37    2.64
  -4   7  -3    2.28    3.20
   4  -7   3    1.14    2.17
   4   7   3    1.19    3.67
   4   7   3    0.67    3.69
   4   7   3    1.08    2.83
  -4  -7  -4    1.88    2.57
  -4   7  -4    1.97    3.25
   4  -7   4    1.76    2.40
   4   7   4    3.29    3.54
   4   7   4   -0.14    3.77
   4   7   4    4.66    3.33
  -4  -7  -5    3.50    2.61
  -4   7  -5    0.27    3.29
   4  -7   5    0.42    2.48
   4   7   5    1.56    3.32
   4   7   5    4.24    4.23
   4   7   5    1.37    3.13
  -4  -7  -6   10.32    3.81
  -4   7  -6   10.29    3.64
  -4   7  -6   11.62    4.69
   4  -7   6    9.20    3.63
   4   7   6    8.76    5.17
   4   7   6    5.59    4.80
   4   7   6   10.21    4.11
  -4  -7  -7   -0.62    2.63
  -4   7  -7   -0.02    2.99
  -4   7  -7   -1.23    3.28
   4  -7   7    0.78    2.19
   4   7   7    1.39    3.28
   4   7   7   -0.53    3.47
   4   7   7   -0.80    3.33
  -4  -7  -8    0.84    2.79
  -4   7  -8    3.33    3.59
  -4   7  -8    2.87    4.20
   4  -7   8    1.77    2.99
   4   7   8    3.28    3.91
   4   7   8    2.69    4.68
   4   7   8    3.71    3.85
  -4  -7  -9   -0.58    2.63
  -4   7  -9    4.26    4.07
  -4   7  -9    1.42    4.13
   4  -7   9    0.72    3.27
   4   7   9    0.26    3.36
   4   7   9    2.21    4.51
   4   7   9   -0.05    3.61
  -4  -7 -10    0.12    3.03
  -4   7 -10    1.23    4.01
  -4   7 -10    0.28    4.10
   4  -7  10    0.47    2.79
   4   7  10   -1.01    3.52
   4   7  10   -2.89    3.91
   4   7  10    1.29    3.78
  -4  -7 -11   -2.70    2.63
  -4   7 -11    1.56    4.18
  -4   7 -11    1.85    4.83
   4  -7  11    0.06    3.01
   4   7  11   -0.09    3.87
   4   7  11   -1.88    4.25
   4   7  11    0.03    3.61
  -4  -7 -12   -1.12    3.85
  -4  -7 -12   -0.60    3.43
  -4   7 -12    0.59    4.39
  -4   7 -12   -0.78    4.77
   4  -7  12   -0.67    3.15
   4   7  12   -2.53    3.90
   4   7  12   -0.30    3.99
   4   7  12    1.68    4.34
  -4  -7 -13    2.97    4.58
  -4  -7 -13    0.95    3.85
  -4   7 -13    2.75    4.69
   4  -7  13    1.52    3.53
   4   7  13   -2.95    4.54
   4   7  13    0.44    4.46
   4   7  13    3.62    5.27
  -4  -7 -14    3.98    5.45
  -4  -7 -14    0.78    3.75
  -4   7 -14    2.68    4.93
   4  -7  14    0.19    3.70
   4   7  14    2.37    4.94
   4   7  14    1.14    4.80
   4   7  14    2.19    5.24
  -4  -7 -15   -2.09    5.22
  -4  -7 -15    0.93    4.35
  -4   7 -15    2.60    4.96
   4  -7  15    2.78    4.42
   4   7  15   -2.36    4.76
   4   7  15   -1.64    4.82
   4   7  15    0.32    5.18
  -4  -7 -16    1.56    4.36
  -4   7 -16   -0.93    4.96
   4  -7  16   -0.68    3.91
   4   7  16   -0.28    5.42
   4   7  16   -1.57    5.31
  -4  -8  14    3.15    4.76
  -4   8  14    3.26    4.54
  -4   8  14    7.04    5.96
   4  -8 -14    3.00    4.70
   4   8 -14    1.89    5.35
  -4  -8  13    0.03    4.02
  -4   8  13    0.18    4.52
   4  -8 -13    3.53    6.09
   4  -8 -13    2.24    4.02
   4   8 -13    0.15    5.16
  -4  -8  12    0.38    3.59
  -4   8  12    2.70    5.27
   4  -8 -12    0.67    6.58
   4  -8 -12    0.31    3.74
   4   8 -12    2.76    5.41
  -4  -8  11    1.88    4.13
   4  -8 -11   -1.54    4.97
   4  -8 -11    2.18    3.46
   4   8 -11   -1.62    4.38
  -4  -8  10    0.23    3.75
   4  -8 -10    2.83    5.62
   4  -8 -10    2.07    3.48
   4   8 -10    0.96    4.28
  -4  -8   9    3.11    3.75
  -4   8   9    5.23    3.97
   4  -8  -9    1.01    5.46
   4   8  -9    3.20    4.44
   4   8  -9    0.13    4.66
  -4  -8   8   -0.08    3.22
  -4   8   8    0.98    3.39
   4  -8  -8    4.72    5.83
   4   8  -8    4.14    4.06
   4   8  -8    4.32    4.80
  -4  -8   7    0.69    3.01
  -4   8   7   -0.01    3.22
   4  -8  -7    0.73    4.49
   4   8  -7    0.28    3.68
   4   8  -7    0.50    3.97
  -4  -8   6    1.37    3.02
   4  -8  -6    4.02    4.71
   4   8  -6    1.73    4.12
  -4  -8   5   -0.25    2.67
   4   8  -5    1.36    4.03
  -4  -8   4    2.36    3.25
   4   8  -4   -0.08    3.71
  -4  -8   3   -1.22    2.64
   4   8  -3    1.93    4.66
   4   8  -3    1.66    3.41
  -4  -8   2    1.09    2.51
   4   8  -2    0.69    4.12
   4   8  -2    3.59    3.66
  -4  -8   1    1.19    2.79
   4   8  -1    1.45    4.16
   4   8  -1    1.37    3.26
  -4  -8   0   -0.66    2.59
   4   8   0   -2.10    3.20
   4   8   0   -0.59    3.12
  -4  -8  -1   -1.27    2.37
  -4   8  -1    0.30    2.91
   4  -8   1    0.95    2.22
   4   8   1    1.68    4.42
   4   8   1    1.79    3.24
  -4  -8  -2    3.11    2.93
  -4   8  -2    3.62    3.38
   4  -8   2    2.62    2.68
   4   8   2    0.66    3.68
   4   8   2    2.74    3.45
  -4  -8  -3    9.71    3.56
  -4   8  -3   12.09    4.33
   4  -8   3    9.28    3.44
   4   8   3    5.54    4.64
   4   8   3    7.79    3.89
  -4  -8  -4    2.23    2.69
  -4   8  -4    1.52    3.58
   4  -8   4    1.02    2.64
   4   8   4    0.69    3.79
   4   8   4   -0.45    4.41
   4   8   4    0.38    3.33
  -4  -8  -5   -0.67    2.52
  -4   8  -5    1.16    4.05
   4  -8   5    1.84    2.83
   4   8   5   -1.03    3.72
   4   8   5    0.36    4.75
   4   8   5    3.88    3.71
  -4  -8  -6    1.64    2.85
  -4   8  -6   -2.42    3.90
   4  -8   6    1.78    2.67
   4   8   6    1.98    4.38
   4   8   6    1.79    4.53
   4   8   6    0.06    3.71
  -4  -8  -7    1.99    2.94
  -4   8  -7   -0.82    3.92
   4  -8   7    0.80    2.76
   4   8   7    1.34    4.10
   4   8   7   -0.63    4.89
   4   8   7    1.76    3.76
  -4  -8  -8    1.01    3.18
  -4   8  -8    1.00    3.69
  -4   8  -8    2.19    4.47
   4  -8   8    2.57    3.24
   4   8   8   -3.07    3.35
   4   8   8    0.91    4.34
   4   8   8    3.35    4.31
  -4  -8  -9    0.25    3.09
  -4   8  -9   -0.74    4.00
   4  -8   9   -0.31    2.96
   4   8   9    1.54    4.09
   4   8   9   -0.87    4.62
   4   8   9    1.07    4.43
  -4  -8 -10   -1.22    2.95
  -4   8 -10    3.45    4.58
   4  -8  10    1.03    3.44
   4   8  10    1.70    4.33
   4   8  10   -0.33    4.71
  -4  -8 -11   -0.30    3.52
  -4   8 -11    1.65    4.87
   4  -8  11   -1.38    3.42
   4   8  11   -2.08    3.80
   4   8  11   -0.10    5.02
  -4  -8 -12   -0.11    3.67
  -4   8 -12   -1.75    4.76
   4  -8  12    2.22    3.75
   4   8  12    0.13    4.79
   4   8  12    5.76    6.25
  -4  -8 -13    1.74    4.22
  -4   8 -13    5.56    5.79
   4  -8  13   -1.20    3.33
   4   8  13    4.03    5.15
   4   8  13   -0.35    5.48
  -4  -8 -14    0.49    3.92
  -4   8 -14    4.61    5.61
   4  -8  14   -0.56    3.55
   4   8  14   -2.12    5.07
   4   8  14    1.40    6.08
  -4   9  11    3.20    5.91
  -4  -9  10    1.52    3.69
  -4   9  10   -0.47    4.56
   4  -9 -10    2.58    6.47
   4   9 -10   -0.35    5.01
  -4  -9   9   -0.52    3.59
  -4   9   9    0.28    4.52
   4   9  -9    1.29    4.59
  -4  -9   8   -0.63    3.45
   4   9  -8    1.60    4.64
  -4  -9   7   -0.90    3.30
  -4  -9   6    0.10    3.03
  -4  -9   5    1.17    3.14
  -4  -9   4    0.55    3.25
  -4  -9   3    1.57    3.41
  -4  -9   2    0.85    2.99
   4   9  -2    0.43    3.98
  -4  -9   1    2.24    3.22
   4  -9  -1    1.33    2.51
   4   9  -1    3.19    4.05
  -4  -9   0    0.89    2.83
   4  -9   0   -1.14    2.28
   4   9   0   -0.93    4.78
   4   9   0    0.23    3.63
  -4  -9  -1    1.15    2.77
   4  -9   1    1.14    2.54
   4   9   1   -2.49    4.25
   4   9   1    0.47    3.60
  -4  -9  -2   -1.27    2.61
  -4   9  -2   -2.11    3.40
   4  -9   2   -0.40    2.48
   4   9   2   -2.72    4.02
   4   9   2    2.13    3.74
  -4  -9  -3    1.70    2.87
  -4   9  -3   -0.76    3.59
   4  -9   3    0.26    2.57
   4   9   3    0.86    4.76
   4   9   3    2.54    3.74
  -4  -9  -4    2.05    2.89
   4  -9   4   -0.17    2.67
   4   9   4   -0.69    4.73
  -4  -9  -5    2.92    3.38
   4  -9   5    0.43    3.00
   4   9   5    2.15    5.09
  -4  -9  -6    2.09    3.24
   4  -9   6    2.34    3.07
   4   9   6    0.44    4.48
   4   9   6   -3.74    4.89
  -4  -9  -7    0.27    3.13
   4  -9   7    0.20    3.08
   4   9   7    0.79    4.76
   4   9   7    2.72    5.51
  -4  -9  -8    2.91    3.58
   4  -9   8    2.49    3.33
   4   9   8    1.18    5.21
   4   9   8   -0.09    5.87
  -4  -9  -9    1.69    3.64
  -4   9  -9    0.76    4.68
   4  -9   9    1.48    3.44
   4   9   9   -0.26    5.27
   4   9   9   -2.60    5.32
  -4  -9 -10    2.51    3.89
  -4   9 -10    1.73    4.97
   4  -9  10    1.51    3.63
   4   9  10   -1.08    5.47
  -4 -10   3    0.37    3.45
  -4 -10   2   -0.17    3.56
  -4 -10   1    2.19    3.36
  -4 -10   0    1.51    3.20
  -4 -10  -1    1.03    3.12
  -4 -10  -2    0.89    2.96
   4 -10   2    1.12    2.74
  -4 -10  -3   -1.00    2.86
   4 -10   3    1.11    2.95
   4  10   3    0.92    5.83
   5   0 -22    1.12    5.22
   5   0 -21    7.80    5.53
   5   0 -20    0.22    4.16
   5   0 -19    4.47    4.20
   5   0 -18   -2.22    2.80
   5   0 -17   -0.46    3.47
   5   0 -16   -0.69    2.41
  -5   0  15    6.30    4.39
   5   0 -15    4.61    3.55
  -5   0  14   -0.43    3.10
   5   0 -14    0.29    2.95
  -5   0  13   51.84    7.17
  -5   0  13   47.14    7.60
   5   0 -13   33.79    7.05
  -5   0  12    0.13    2.82
   5   0 -12    0.56    2.62
  -5   0  11   74.39    7.17
  -5   0  11   75.58    8.12
   5   0 -11   86.25    8.94
   5   0 -11   83.53    8.91
  -5   0  10    1.65    2.66
  -5   0  10    1.64    2.98
   5   0 -10   -0.38    2.30
   5   0 -10    0.11    2.83
  -5   0   9    2.42    2.49
  -5   0   9    2.77    2.93
   5   0  -9    5.36    3.73
   5   0  -9    3.56    3.07
   5   0  -9    0.33    2.91
   5   0  -9    5.92    3.61
  -5   0   8    0.20    2.05
  -5   0   8    2.15    2.78
   5   0  -8    1.05    2.66
   5   0  -8   -0.89    2.24
   5   0  -8    0.94    2.53
  -5   0   7   50.86    5.08
  -5   0   7   55.05    6.07
   5   0  -7   49.68    6.13
   5   0  -7   52.65    5.14
   5   0  -7   55.18    6.05
  -5   0   6    0.61    1.71
  -5   0   6    0.59    2.18
   5   0  -6    0.81    2.12
   5   0  -6    0.83    2.07
   5   0  -6   -0.03    1.90
   5   0  -6    1.62    2.30
  -5   0   5    2.21    2.14
  -5   0   5    0.48    2.03
   5   0  -5    2.21    2.10
   5   0  -5    4.50    2.51
   5   0  -5    5.80    2.82
   5   0  -5    1.30    2.27
  -5   0   4    1.76    2.17
  -5   0   4    0.18    1.83
   5   0  -4    1.02    2.15
   5   0  -4    0.20    1.76
   5   0  -4   -0.74    1.54
   5   0  -4    1.69    1.98
  -5   0   3  271.90    9.75
  -5   0   3  279.59   11.35
   5   0  -3  261.48   11.78
   5   0  -3  270.62    9.57
   5   0  -3  278.88   11.81
   5   0  -3  268.60   11.00
  -5   0   2   -0.69    1.74
  -5   0   2    0.43    1.99
   5   0  -2    0.68    1.74
   5   0  -2   -0.73    1.58
   5   0  -2   -0.68    1.77
   5   0  -2    0.07    1.65
  -5   0   1   23.55    3.55
  -5   0   1   28.89    4.37
   5   0  -1   25.12    4.47
   5   0  -1   30.43    3.87
   5   0  -1   28.39    4.78
   5   0  -1   27.14    4.17
  -5   0   0    0.67    1.47
  -5   0   0    1.45    2.14
   5   0   0   -0.18    1.76
   5   0   0   -0.73    1.46
   5   0   0    0.82    2.00
   5   0   0   -0.02    1.64
  -5   0  -1    1.87    1.82
  -5   0  -1    3.68    2.50
   5   0   1    4.00    2.53
   5   0   1    3.01    1.90
   5   0   1    2.64    2.63
   5   0   1    3.62    2.28
  -5   0  -2   -0.65    1.68
  -5   0  -2    0.13    1.89
   5   0   2    0.89    1.54
   5   0   2   -0.24    1.55
   5   0   2   -1.10    2.00
   5   0   2    0.53    1.80
  -5   0  -3    1.05    1.87
  -5   0  -3    1.43    2.13
   5   0   3    1.23    1.53
   5   0   3    0.00    1.60
   5   0   3    1.32    2.23
   5   0   3    0.77    1.85
  -5   0  -4    2.11    2.27
  -5   0  -4    0.94    2.13
   5   0   4    1.69    1.49
   5   0   4    1.66    1.75
   5   0   4    1.10    2.23
   5   0   4   -0.07    1.74
  -5   0  -5   55.42    5.03
  -5   0  -5   44.00    5.29
   5   0   5   45.03    4.55
   5   0   5   45.36    4.66
   5   0   5   51.71    5.93
   5   0   5   46.74    5.33
  -5   0  -6    0.89    2.28
  -5   0  -6   -1.72    2.16
   5   0   6    0.19    1.92
   5   0   6   -0.30    1.88
   5   0   6   -0.16    2.06
   5   0   6    1.03    2.09
  -5   0  -7    2.99    2.77
  -5   0  -7    5.96    3.29
   5   0   7    4.56    2.52
   5   0   7    3.41    2.47
   5   0   7    3.50    2.99
   5   0   7    6.03    3.05
  -5   0  -8    1.42    2.55
  -5   0  -8   -0.82    2.77
   5   0   8   -0.41    1.49
   5   0   8    0.15    2.08
   5   0   8    1.87    2.62
   5   0   8   -0.66    2.04
  -5   0  -9    0.21    2.70
  -5   0  -9    1.01    3.10
  -5   0  -9    0.87    3.07
   5   0   9   -0.04    2.00
   5   0   9    0.89    2.36
   5   0   9   -0.55    2.63
   5   0   9    0.65    2.57
  -5   0 -10    3.69    3.32
   5   0  10    1.76    2.40
   5   0  10   -1.51    2.40
   5   0  10   -0.85    2.80
   5   0  10    1.25    2.86
   5   0  11    1.08    2.06
   5   0  11    4.63    3.35
   5   0  11    3.15    3.70
   5   0  11    3.41    3.36
   5   0  12   -1.21    2.61
   5   0  12    1.09    3.23
   5   0  13   34.38    6.07
   5   0  13   42.34    7.74
   5   0  14   -0.84    3.13
   5   0  15    5.45    4.40
   5   0  16    0.60    4.20
   5   0  17   10.95    6.05
   5  -1 -22   -0.38    4.85
   5  -1 -21    2.52    4.34
   5  -1 -20    4.14    4.98
   5   1 -20    4.40    4.86
  -5   1  19    2.19    5.03
   5  -1 -19    0.79    3.36
   5   1 -19    0.40    3.97
  -5   1  18    3.68    4.94
   5  -1 -18    0.85    3.55
   5   1 -18    3.12    3.51
  -5   1  17    2.54    4.18
   5  -1 -17   -1.80    3.09
   5   1 -17    0.98    3.26
  -5   1  16   -0.07    3.47
   5  -1 -16    3.47    3.34
   5   1 -16    1.13    2.88
  -5   1  15    2.25    3.40
  -5   1  15    2.35    3.85
   5  -1 -15   -1.30    2.75
   5   1 -15   -1.58    3.13
  -5   1  14   10.63    4.56
  -5   1  14    7.96    4.61
   5  -1 -14    7.14    4.11
   5  -1 -14    6.97    5.09
   5   1 -14    5.36    4.27
  -5   1  13    0.66    2.77
   5  -1 -13    0.86    2.91
   5  -1 -13   -0.09    3.40
   5   1 -13    1.97    3.30
  -5   1  12   -0.60    2.40
  -5   1  12    0.79    3.37
   5  -1 -12    1.65    2.84
   5  -1 -12   -0.60    3.05
   5   1 -12    0.47    2.57
   5   1 -12    0.65    3.31
  -5  -1  11   23.56    4.77
  -5   1  11   25.40    5.03
  -5   1  11   20.68    5.33
   5  -1 -11   23.30    5.86
   5  -1 -11   24.72    6.37
   5   1 -11   25.99    6.04
   5   1 -11   25.35    5.22
   5   1 -11   28.09    6.19
  -5  -1  10    2.86    2.73
  -5  -1  10    0.37    2.58
  -5   1  10    1.18    2.59
  -5   1  10   -0.78    2.67
   5  -1 -10    0.37    1.94
   5  -1 -10    0.58    2.85
   5   1 -10   -0.91    2.56
   5   1 -10   -0.31    2.76
   5   1 -10    1.70    3.16
  -5  -1   9    5.15    2.79
  -5  -1   9    4.22    3.28
  -5  -1   9    3.64    3.19
  -5   1   9    4.12    2.97
  -5   1   9    6.55    3.36
   5  -1  -9    4.60    3.28
   5  -1  -9    5.69    3.76
   5   1  -9    2.96    2.94
   5   1  -9    3.32    3.02
   5   1  -9    4.77    3.60
  -5  -1   8    1.53    2.19
  -5  -1   8    1.71    2.74
  -5   1   8    1.49    2.42
  -5   1   8    0.45    2.23
   5  -1  -8    1.69    2.35
   5  -1  -8    2.06    2.97
   5   1  -8    2.95    2.93
   5   1  -8    0.14    2.27
   5   1  -8    0.24    2.58
  -5  -1   7   33.83    4.58
  -5  -1   7   45.94    5.99
  -5   1   7   28.56    4.58
  -5   1   7   30.53    5.06
   5  -1  -7   35.31    5.90
   5  -1  -7   37.91    6.03
   5  -1  -7   36.00    5.21
   5   1  -7   36.31    6.17
   5   1  -7   36.00    5.08
   5   1  -7   33.34    4.90
   5   1  -7   31.21    5.29
  -5  -1   6   15.59    3.32
  -5  -1   6   16.19    4.07
  -5   1   6   19.34    3.79
  -5   1   6   16.97    3.95
   5  -1  -6   19.42    4.55
   5  -1  -6   26.24    5.23
   5  -1  -6   22.28    4.21
   5   1  -6   19.90    4.69
   5   1  -6   25.48    4.31
   5   1  -6   29.68    4.65
   5   1  -6   23.58    4.65
  -5  -1   5    4.08    2.39
  -5  -1   5    5.57    2.93
  -5   1   5    5.92    2.44
  -5   1   5    4.84    2.86
   5  -1  -5    6.61    3.04
   5  -1  -5    8.22    3.27
   5  -1  -5    5.82    2.71
   5   1  -5    9.74    3.55
   5   1  -5    4.55    2.64
   5   1  -5    7.95    3.04
   5   1  -5    8.66    3.36
  -5  -1   4   46.24    5.14
  -5   1   4   47.60    4.41
  -5   1   4   47.41    5.16
   5  -1  -4   46.22    5.39
   5  -1  -4   42.92    5.34
   5  -1  -4   48.07    4.96
   5   1  -4   48.09    5.58
   5   1  -4   44.88    4.57
   5   1  -4   47.13    5.13
   5   1  -4   48.84    5.34
  -5  -1   3  113.70    7.40
  -5   1   3  109.84    6.38
  -5   1   3  118.03    7.58
   5  -1  -3   90.43    7.06
   5  -1  -3  112.60    8.01
   5  -1  -3  114.58    7.11
   5   1  -3   94.92    7.40
   5   1  -3  100.17    6.27
   5   1  -3  117.10    7.66
   5   1  -3  116.92    7.61
  -5  -1   2    1.52    2.05
  -5   1   2    2.72    2.08
  -5   1   2    2.23    2.19
   5  -1  -2    0.04    1.84
   5  -1  -2    2.61    2.31
   5  -1  -2    3.84    2.18
   5   1  -2    3.71    2.73
   5   1  -2    4.16    2.11
   5   1  -2    1.00    2.16
   5   1  -2    2.21    2.06
  -5  -1   1   38.86    4.62
  -5   1   1   33.11    3.72
  -5   1   1   37.49    4.86
   5  -1  -1   25.93    4.44
   5  -1  -1   33.26    5.24
   5  -1  -1   32.19    4.23
   5   1  -1   43.04    5.72
   5   1  -1   31.33    3.81
   5   1  -1   41.71    5.57
   5   1  -1   36.39    4.46
  -5  -1   0   50.14    5.10
  -5   1   0   44.46    4.19
  -5   1   0   43.46    4.78
   5  -1   0   38.31    4.80
   5  -1   0   45.47    5.90
   5  -1   0   46.95    4.75
   5   1   0   50.29    5.28
   5   1   0   41.55    4.20
   5   1   0   45.84    5.24
   5   1   0   44.18    4.80
  -5  -1  -1    1.68    2.13
  -5   1  -1    2.52    1.80
  -5   1  -1    2.67    2.28
   5  -1   1    2.01    2.31
   5  -1   1    4.87    2.72
   5  -1   1    2.85    2.09
   5   1   1    0.96    1.60
   5   1   1    1.69    1.81
   5   1   1    2.94    2.59
   5   1   1    2.70    2.07
  -5  -1  -2  214.82    9.73
  -5   1  -2  220.15    8.87
  -5   1  -2  232.03   10.36
   5  -1   2  168.17    8.13
   5  -1   2  215.97   10.86
   5  -1   2  210.19    9.54
   5   1   2  203.96   10.05
   5   1   2  207.79    8.68
   5   1   2  209.67   10.79
   5   1   2  227.10   10.27
  -5  -1  -3  166.05    8.72
  -5   1  -3  173.40    8.18
  -5   1  -3  160.91    8.91
   5  -1   3  113.63    6.59
   5  -1   3  157.36    9.48
   5  -1   3  162.12    8.63
   5   1   3  151.99    8.71
   5   1   3  159.52    7.78
   5   1   3  142.82    9.17
   5   1   3  170.99    9.14
  -5  -1  -4    6.10    2.87
  -5   1  -4    6.96    2.74
  -5   1  -4    6.54    2.96
   5  -1   4    3.20    1.95
   5  -1   4   10.69    3.75
   5  -1   4    6.38    2.75
   5   1   4    7.54    2.88
   5   1   4    5.56    2.53
   5   1   4    6.23    3.06
   5   1   4    8.76    3.15
  -5  -1  -5   57.97    5.75
  -5   1  -5   65.17    5.60
  -5   1  -5   58.48    5.89
   5  -1   5   51.27    4.48
   5  -1   5   58.22    6.29
   5  -1   5   62.62    5.96
   5   1   5   56.58    5.70
   5   1   5   59.49    5.29
   5   1   5   58.91    6.46
   5   1   5   61.38    6.00
  -5  -1  -6   19.23    4.62
  -5  -1  -6   22.47    4.50
  -5   1  -6   18.52    3.89
  -5   1  -6   21.13    4.61
   5  -1   6   17.88    3.30
   5  -1   6   25.03    4.97
   5  -1   6   19.04    4.55
   5  -1   6   22.53    4.40
   5   1   6   24.81    4.53
   5   1   6   23.39    4.14
   5   1   6   25.91    5.18
   5   1   6   26.88    4.78
  -5  -1  -7   -1.10    2.18
  -5  -1  -7    0.13    2.59
  -5   1  -7   -1.52    2.52
  -5   1  -7   -0.11    2.57
   5  -1   7   -0.67    1.34
   5  -1   7   -0.15    1.91
   5  -1   7    0.72    2.21
   5  -1   7   -0.98    2.44
   5  -1   7   -0.18    2.00
   5   1   7   -0.27    2.00
   5   1   7   -0.30    2.05
   5   1   7   -0.28    2.21
   5   1   7    1.61    2.26
  -5  -1  -8    1.19    2.79
  -5   1  -8    3.98    2.67
  -5   1  -8    1.93    2.97
   5  -1   8    1.39    1.78
   5  -1   8    3.66    2.68
   5  -1   8    1.54    2.39
   5  -1   8    2.65    2.86
   5  -1   8    3.58    2.85
   5   1   8    4.72    2.56
   5   1   8    4.95    2.87
   5   1   8    4.36    3.17
   5   1   8    1.26    2.43
  -5  -1  -9    7.59    3.85
  -5   1  -9    9.72    3.93
  -5   1  -9    9.81    4.22
   5  -1   9   11.48    4.23
   5  -1   9   11.70    4.31
   5   1   9    7.73    3.31
   5   1   9   11.33    3.76
   5   1   9    9.06    4.05
   5   1   9   15.71    4.53
  -5  -1 -10   -0.47    2.62
  -5   1 -10    1.10    3.20
  -5   1 -10    0.85    3.07
   5  -1  10    1.78    2.87
   5  -1  10   -0.20    2.79
   5   1  10   -0.02    2.26
   5   1  10    1.43    2.65
   5   1  10    2.24    3.21
   5   1  10   -0.71    2.53
  -5  -1 -11   15.67    5.54
  -5   1 -11   22.87    5.27
  -5   1 -11   17.69    5.47
   5  -1  11   12.55    4.65
   5   1  11   23.47    4.89
   5   1  11   19.88    4.75
   5   1  11   19.15    5.60
   5   1  11   25.99    5.85
  -5  -1 -12    1.05    3.63
  -5   1 -12    5.87    4.18
   5  -1  12    3.35    3.71
   5   1  12    1.54    2.96
   5   1  12    3.57    3.34
   5   1  12    4.60    3.82
   5   1  12    1.33    3.40
  -5  -1 -13   14.69    5.45
  -5   1 -13   17.40    5.32
   5  -1  13   17.29    5.64
   5   1  13   18.71    5.22
   5   1  13   13.87    4.71
   5   1  13   17.37    5.79
   5   1  13   16.50    5.76
   5  -1  14   -1.34    3.17
   5   1  14    1.65    3.15
   5   1  14   -0.26    3.26
   5   1  14   -0.65    3.78
   5  -1  15    7.18    5.06
   5   1  15    7.06    4.35
   5   1  15    8.74    5.04
   5   1  16    0.53    3.61
   5   1  16    1.12    4.08
   5   1  17    3.39    3.74
   5   1  17    1.03    4.15
   5   1  18    0.31    4.57
   5   1  19    0.41    5.06
   5  -2 -22    1.48    5.68
  -5   2  21    8.88    6.50
   5  -2 -21    2.16    5.02
  -5   2  20    2.97    5.47
   5  -2 -20    0.06    4.08
  -5   2  19    2.84    4.69
   5  -2 -19    2.74    3.98
  -5   2  18    2.44    4.46
   5  -2 -18    2.41    3.86
   5   2 -18    1.56    3.39
  -5   2  17    5.82    4.70
  -5   2  17    0.76    4.60
   5  -2 -17    3.09    3.70
   5  -2 -17    5.44    5.27
   5   2 -17    2.37    4.01
  -5   2  16    1.92    4.07
  -5   2  16   -2.83    3.64
   5  -2 -16   -0.06    3.10
   5  -2 -16    2.36    4.32
   5   2 -16   -0.43    2.97
  -5   2  15    1.73    3.69
  -5   2  15    2.56    3.86
   5  -2 -15    1.89    2.61
   5  -2 -15    3.79    4.39
   5   2 -15    5.27    3.93
   5   2 -15    5.81    4.40
  -5   2  14   11.18    4.76
   5  -2 -14    8.13    4.61
   5  -2 -14   10.62    5.79
   5   2 -14    9.43    4.61
   5   2 -14    9.55    4.60
  -5   2  13    2.87    3.43
  -5   2  13    1.24    3.74
   5  -2 -13    1.48    3.00
   5  -2 -13    2.06    3.82
   5   2 -13    0.33    3.14
   5   2 -13    0.47    3.10
   5   2 -13   -1.78    4.04
  -5  -2  12   76.49    8.98
  -5   2  12   82.14    7.57
  -5   2  12   73.22    8.15
   5  -2 -12   74.86    8.99
   5  -2 -12   68.96    8.40
   5   2 -12   72.42    8.66
   5   2 -12   82.17    7.91
   5   2 -12   82.84    9.17
  -5  -2  11    2.10    3.33
  -5   2  11    4.66    3.15
  -5   2  11    5.33    3.50
   5  -2 -11    4.37    2.93
   5  -2 -11   -0.69    2.65
   5   2 -11    4.55    3.56
   5   2 -11    3.74    3.45
   5   2 -11    0.44    3.59
  -5  -2  10    6.77    4.01
  -5   2  10    4.15    2.94
  -5   2  10    1.58    2.78
   5  -2 -10    3.80    2.69
   5  -2 -10    2.40    3.34
   5   2 -10    2.48    3.17
   5   2 -10    5.30    3.43
   5   2 -10    3.16    3.68
  -5  -2   9    7.74    3.71
  -5   2   9    6.79    2.95
  -5   2   9    5.11    3.23
   5  -2  -9    9.17    3.93
   5  -2  -9    9.13    4.17
   5   2  -9    8.90    4.44
   5   2  -9   12.99    4.06
   5   2  -9    8.86    4.19
  -5  -2   8   35.75    6.23
  -5   2   8   29.02    4.52
  -5   2   8   28.11    4.95
   5  -2  -8   28.06    5.73
   5  -2  -8   39.29    6.33
   5   2  -8   40.14    6.76
   5   2  -8   38.35    5.60
   5   2  -8   38.10    4.93
   5   2  -8   36.25    5.99
  -5  -2   7    8.83    3.74
  -5   2   7   10.46    3.25
  -5   2   7    8.27    3.18
   5  -2  -7   10.54    3.93
   5  -2  -7   13.59    4.45
   5   2  -7   11.42    4.15
   5   2  -7   12.75    3.81
   5   2  -7    9.33    3.13
   5   2  -7   11.07    4.03
  -5  -2   6    0.58    2.30
  -5   2   6    1.60    2.24
  -5   2   6    1.93    2.49
   5  -2  -6    1.05    2.16
   5  -2  -6    1.65    2.48
   5   2  -6    1.02    2.70
   5   2  -6    1.26    2.18
   5   2  -6   -0.01    1.87
   5   2  -6    1.01    2.55
  -5  -2   5  106.82    8.17
  -5  -2   5  110.56    7.55
  -5   2   5  106.63    6.41
  -5   2   5  102.13    7.33
   5  -2  -5   79.10    7.30
   5   2  -5  100.00    8.27
   5   2  -5  110.86    7.01
   5   2  -5  112.49    7.32
   5   2  -5  114.10    8.08
  -5  -2   4    3.16    2.56
  -5  -2   4    4.37    2.70
  -5   2   4    2.74    2.06
  -5   2   4    5.81    2.88
   5  -2  -4    3.77    2.96
   5   2  -4    3.41    2.88
   5   2  -4    4.75    2.40
   5   2  -4    3.10    2.60
   5   2  -4    5.54    2.71
  -5  -2   3   10.55    3.38
  -5  -2   3   12.41    3.27
  -5   2   3   15.48    3.15
  -5   2   3   11.01    3.14
   5  -2  -3   15.51    4.06
   5  -2  -3   11.13    3.89
   5   2  -3   12.89    4.06
   5   2  -3   14.59    3.25
   5   2  -3   17.32    3.97
   5   2  -3   13.35    3.60
  -5  -2   2   14.07    3.77
  -5  -2   2   14.41    3.30
  -5   2   2   12.41    2.80
  -5   2   2   15.27    3.50
   5  -2  -2   13.19    3.72
   5  -2  -2   11.16    3.88
   5   2  -2   14.62    4.14
   5   2  -2   13.24    3.11
   5   2  -2   15.20    3.91
   5   2  -2   15.99    3.63
  -5  -2   1   -0.07    1.90
  -5  -2   1   -0.24    1.87
  -5   2   1    0.62    1.98
  -5   2   1   -0.37    1.62
   5  -2  -1    2.78    2.46
   5  -2  -1    1.74    2.16
   5   2  -1    0.04    1.65
   5   2  -1   -0.85    1.45
   5   2  -1    2.56    2.46
   5   2  -1   -0.32    1.57
  -5  -2   0   54.30    5.58
  -5  -2   0   57.27    5.17
  -5   2   0   55.01    4.57
  -5   2   0   58.47    5.43
   5  -2   0   39.66    4.42
   5  -2   0   55.06    5.97
   5  -2   0   48.94    4.58
   5   2   0   57.23    5.97
   5   2   0   49.74    4.52
   5   2   0   55.71    5.83
   5   2   0   55.92    5.34
  -5  -2  -1    1.66    2.30
  -5  -2  -1    1.81    2.26
  -5   2  -1    4.37    2.39
  -5   2  -1    1.95    2.29
   5  -2   1    2.60    2.03
   5  -2   1    1.17    2.48
   5  -2   1    1.16    1.73
   5   2   1    3.02    2.28
   5   2   1    4.32    2.24
   5   2   1    4.26    2.78
   5   2   1    4.71    2.52
  -5  -2  -2   45.41    5.41
  -5  -2  -2   49.64    5.00
  -5   2  -2   51.62    4.61
  -5   2  -2   41.12    4.73
   5  -2   2   32.29    3.74
   5  -2   2   51.86    5.86
   5  -2   2   48.21    4.74
   5   2   2   50.30    5.57
   5   2   2   53.87    4.64
   5   2   2   52.95    6.04
   5   2   2   50.68    5.21
  -5  -2  -3    8.54    3.28
  -5  -2  -3    2.46    2.39
  -5   2  -3    4.51    2.49
  -5   2  -3    6.14    2.96
   5  -2   3    3.07    2.09
   5  -2   3    5.69    3.20
   5  -2   3    7.94    2.63
   5   2   3    9.07    3.45
   5   2   3    9.14    2.75
   5   2   3    7.52    3.47
   5   2   3    8.79    2.97
  -5  -2  -4   16.19    4.02
  -5   2  -4   16.59    3.55
  -5   2  -4   13.87    3.79
   5  -2   4   13.09    2.92
   5  -2   4    9.82    3.77
   5  -2   4   15.63    3.36
   5   2   4   15.78    4.18
   5   2   4   14.64    3.35
   5   2   4   19.36    4.79
   5   2   4   16.45    3.73
  -5  -2  -5   15.58    4.09
  -5   2  -5   24.78    4.27
  -5   2  -5   20.95    4.48
   5  -2   5   16.07    2.94
   5  -2   5   18.83    4.68
   5   2   5   19.70    4.38
   5   2   5   20.06    3.81
   5   2   5   14.96    4.47
   5   2   5   20.84    4.20
  -5   2  -6   17.16    4.07
  -5   2  -6   19.59    4.57
   5  -2   6   12.90    2.61
   5  -2   6   23.09    4.85
   5  -2   6   16.19    4.49
   5   2   6   18.23    4.59
   5   2   6   19.53    4.01
   5   2   6   17.62    4.97
   5   2   6   16.20    3.98
  -5  -2  -7   -0.16    2.30
  -5   2  -7   -0.37    2.42
  -5   2  -7    1.26    2.69
   5  -2   7    0.11    2.28
   5  -2   7    1.14    2.61
   5   2   7    2.39    2.21
   5   2   7   -1.21    1.89
   5   2   7    0.12    2.07
   5   2   7    1.22    2.31
  -5  -2  -8   -0.69    2.57
  -5   2  -8    2.40    2.69
  -5   2  -8    2.61    3.23
   5  -2   8    0.39    2.43
   5  -2   8    3.64    3.17
   5   2   8    0.38    2.64
   5   2   8    0.45    2.30
   5   2   8    0.18    2.47
   5   2   8   -1.02    2.08
  -5  -2  -9   13.79    4.85
  -5   2  -9   19.26    4.77
  -5   2  -9   15.00    4.69
   5  -2   9   14.93    4.61
   5  -2   9   16.45    4.81
   5   2   9   20.26    4.93
   5   2   9   21.68    4.79
   5   2   9   22.85    5.84
   5   2   9   20.67    4.92
  -5  -2 -10    4.32    3.72
  -5   2 -10    4.87    3.60
  -5   2 -10   10.70    4.67
   5  -2  10    6.12    3.59
   5  -2  10    7.40    4.10
   5   2  10    9.66    3.89
   5   2  10    6.72    3.60
   5   2  10    5.22    3.67
   5   2  10   10.34    4.37
  -5  -2 -11    1.95    3.55
  -5   2 -11    5.21    3.80
  -5   2 -11    3.94    4.21
   5  -2  11    6.65    3.97
   5  -2  11    4.71    4.06
   5   2  11    5.18    3.76
   5   2  11    3.97    3.49
   5   2  11    3.95    3.85
   5   2  11    3.17    3.56
  -5  -2 -12    1.66    3.53
  -5   2 -12    2.38    3.41
  -5   2 -12    0.39    3.96
   5  -2  12   -0.48    2.77
   5  -2  12    3.08    3.97
   5   2  12    1.26    3.57
   5   2  12    1.59    3.01
   5   2  12    0.45    3.12
   5   2  12    1.02    3.15
  -5  -2 -13    2.42    3.36
  -5  -2 -13    3.55    4.14
  -5   2 -13    5.40    4.50
  -5   2 -13   -0.56    4.05
   5   2  13    4.20    3.99
   5   2  13    2.38    3.33
   5   2  13    0.87    3.45
   5   2  13    2.47    3.74
  -5  -2 -14   31.36    6.99
  -5  -2 -14   26.49    7.33
  -5   2 -14   54.03    8.30
   5   2  14   49.03    8.35
   5   2  14   42.49    7.15
   5   2  14   37.42    8.19
   5   2  14   55.08    8.86
  -5  -2 -15    3.77    4.27
  -5  -2 -15    1.31    4.33
  -5   2 -15    6.04    4.52
   5   2  15    0.98    3.96
   5   2  15    0.76    3.69
   5   2  15   -1.86    3.37
   5   2  15    3.61    4.41
   5   2  16   -1.89    3.90
   5   2  16    1.65    3.86
   5   2  16    5.95    4.83
   5   2  16    7.85    5.66
   5   2  17    1.17    4.02
   5   2  17    3.79    4.69
   5   2  18   -1.38    3.93
   5   2  18   -1.95    3.93
   5   2  19   -0.65    4.10
   5   2  19   -1.81    5.32
   5   2  20    2.44    5.01
   5   2  20   -3.36    4.75
   5   2  21   -1.67    5.64
  -5   3  22    1.13    6.16
  -5   3  21    2.15    5.95
   5  -3 -21    0.74    4.68
  -5   3  20   -0.40    5.30
  -5   3  20    3.49    4.90
   5  -3 -20    2.37    4.65
   5  -3 -20    2.08    5.81
  -5   3  19    2.27    4.66
  -5   3  19    2.96    4.85
  -5   3  19   -2.51    5.53
   5  -3 -19    0.63    3.57
   5  -3 -19   -2.00    4.94
  -5   3  18    1.43    4.54
  -5   3  18    4.67    5.36
   5  -3 -18    0.74    3.56
   5  -3 -18    1.17    4.73
  -5   3  17    2.51    4.43
  -5   3  17    1.91    4.95
   5  -3 -17    1.48    3.86
   5  -3 -17    2.08    4.51
   5   3 -17    0.87    4.94
  -5   3  16    5.86    4.75
  -5   3  16   11.22    5.82
   5  -3 -16    3.86    3.80
   5  -3 -16   10.38    6.12
   5   3 -16   12.15    5.64
   5   3 -16    6.48    4.76
  -5   3  15    3.02    3.93
   5  -3 -15   -0.23    2.77
   5  -3 -15    0.69    4.07
   5   3 -15    1.18    3.50
   5   3 -15    3.60    4.10
  -5  -3  14    1.74    3.75
  -5   3  14    3.05    3.61
  -5   3  14    2.68    4.16
   5  -3 -14    1.64    2.95
   5  -3 -14    1.30    3.72
   5   3 -14    0.56    3.72
   5   3 -14    1.01    3.47
   5   3 -14    2.12    4.76
  -5  -3  13    1.32    3.35
  -5   3  13    2.57    2.92
  -5   3  13   -0.54    3.38
   5  -3 -13    0.52    2.76
   5  -3 -13    0.76    3.71
   5   3 -13    0.04    3.58
   5   3 -13    1.11    3.33
   5   3 -13    0.87    4.03
  -5  -3  12   27.02    6.82
  -5   3  12   34.98    5.96
  -5   3  12   35.18    6.53
   5  -3 -12   24.36    6.50
   5  -3 -12   38.02    7.68
   5   3 -12   36.55    7.34
   5   3 -12   44.85    7.13
   5   3 -12   44.63    7.83
  -5  -3  11   33.20    7.01
  -5   3  11   30.80    5.34
  -5   3  11   28.27    5.72
   5  -3 -11   25.69    6.65
   5  -3 -11   35.00    6.97
   5   3 -11   39.69    7.23
   5   3 -11   41.03    6.62
   5   3 -11   28.54    6.56
  -5  -3  10    3.07    3.25
  -5   3  10    1.66    2.87
  -5   3  10    1.11    2.72
   5  -3 -10    0.57    3.51
   5  -3 -10    1.38    3.34
   5   3 -10    5.93    3.60
   5   3 -10    4.73    3.31
   5   3 -10    2.32    3.67
  -5  -3   9   19.08    5.38
  -5   3   9   12.53    3.87
  -5   3   9   15.00    4.23
   5  -3  -9   11.61    4.83
   5  -3  -9   10.24    4.30
   5   3  -9   15.87    4.99
   5   3  -9   18.54    4.79
   5   3  -9   17.40    5.15
  -5  -3   8   -0.27    2.40
  -5   3   8    0.43    2.31
  -5   3   8   -0.86    2.27
   5  -3  -8    0.06    2.03
   5  -3  -8   -0.59    2.17
   5   3  -8    1.77    3.01
   5   3  -8    0.73    2.66
   5   3  -8   -1.44    2.75
  -5  -3   7    0.52    2.63
  -5   3   7    0.96    2.45
  -5   3   7    2.93    2.73
   5  -3  -7    1.26    2.61
   5  -3  -7    0.46    2.54
   5   3  -7   -2.12    2.34
   5   3  -7    0.47    2.39
   5   3  -7    4.68    3.50
  -5  -3   6    0.07    2.47
  -5   3   6    0.17    2.04
  -5   3   6    0.85    2.50
   5  -3  -6   -0.27    1.89
   5  -3  -6    3.85    2.96
   5   3  -6    2.91    3.11
   5   3  -6    0.77    2.29
   5   3  -6    1.14    2.50
   5   3  -6    1.98    2.68
  -5  -3   5   -0.60    2.18
  -5   3   5    0.64    2.00
  -5   3   5   -0.62    1.92
   5  -3  -5   -1.07    2.13
   5   3  -5   -2.02    2.22
   5   3  -5    0.97    2.00
   5   3  -5    0.12    2.12
   5   3  -5    0.82    2.45
  -5  -3   4   44.86    6.04
  -5   3   4   45.91    4.18
  -5   3   4   45.95    5.14
   5  -3  -4   45.67    6.32
   5   3  -4   55.46    6.76
   5   3  -4   54.25    5.05
   5   3  -4   51.97    5.52
   5   3  -4   48.48    5.59
  -5  -3   3   54.07    5.83
  -5   3   3   52.20    4.37
  -5   3   3   50.33    5.19
   5  -3  -3   46.98    5.70
   5   3  -3   56.36    7.37
   5   3  -3   56.58    5.02
   5   3  -3   56.92    5.78
   5   3  -3   53.63    5.69
  -5  -3   2    0.06    2.03
  -5   3   2   -0.25    1.87
  -5   3   2   -0.58    1.81
   5  -3  -2   -1.25    1.85
   5   3  -2   -0.06    2.31
   5   3  -2   -1.40    1.72
   5   3  -2    0.90    2.43
   5   3  -2   -0.28    1.84
  -5  -3   1    1.67    2.20
  -5   3   1    1.68    2.09
  -5   3   1    2.05    2.26
   5  -3  -1    3.21    2.46
   5  -3  -1    2.21    2.57
   5   3  -1    1.46    2.43
   5   3  -1    0.95    1.93
   5   3  -1    3.36    3.05
   5   3  -1    2.13    2.22
  -5  -3   0  171.24    9.60
  -5   3   0  186.53    7.47
   5  -3   0  129.13    7.72
   5  -3   0  199.54   11.43
   5   3   0  175.32   10.84
   5   3   0  183.83    7.96
   5   3   0  181.28   10.31
   5   3   0  188.50    9.50
  -5  -3  -1   62.68    6.09
  -5   3  -1   65.15    4.85
  -5   3  -1   55.95    5.52
   5  -3   1   48.36    4.65
   5  -3   1   62.48    6.58
   5   3   1   62.30    6.69
   5   3   1   61.72    4.95
   5   3   1   69.74    6.81
   5   3   1   64.71    5.87
  -5  -3  -2   51.04    5.87
  -5   3  -2   50.11    4.53
  -5   3  -2   50.16    5.39
   5  -3   2   30.44    3.58
   5  -3   2   52.53    6.15
   5   3   2   51.05    6.22
   5   3   2   48.93    4.55
   5   3   2   53.51    6.32
   5   3   2   47.50    5.19
  -5  -3  -3    0.12    2.16
  -5   3  -3    1.46    2.38
  -5   3  -3    0.08    2.19
   5  -3   3    0.21    1.89
   5  -3   3   -0.24    2.39
   5   3   3    0.16    2.20
   5   3   3    0.77    1.96
   5   3   3    1.77    2.49
   5   3   3    0.33    1.79
  -5  -3  -4    0.34    2.22
  -5   3  -4    0.90    2.40
  -5   3  -4   -0.08    2.20
   5  -3   4    1.87    2.72
   5   3   4   -0.10    1.85
   5   3   4    2.35    2.30
   5   3   4   -0.53    2.30
   5   3   4    0.18    1.86
  -5  -3  -5    6.43    3.04
  -5   3  -5    7.20    3.15
  -5   3  -5    5.89    3.33
   5  -3   5    8.02    3.74
   5   3   5   10.21    4.14
   5   3   5    6.25    2.85
   5   3   5    4.60    3.44
   5   3   5    7.23    3.15
  -5  -3  -6    0.14    2.40
  -5   3  -6    2.83    2.92
  -5   3  -6    4.46    3.29
   5  -3   6    4.05    2.64
   5  -3   6    0.85    2.88
   5   3   6    2.99    2.57
   5   3   6    4.55    2.74
   5   3   6    5.24    3.21
   5   3   6    3.56    2.63
  -5  -3  -7   -0.38    2.48
  -5   3  -7   -0.63    2.64
  -5   3  -7    1.08    2.87
   5  -3   7   -0.04    2.10
   5  -3   7    1.08    2.81
   5   3   7    1.33    2.44
   5   3   7    0.26    2.41
   5   3   7   -2.59    2.07
   5   3   7   -1.33    2.08
  -5  -3  -8    9.78    4.08
  -5   3  -8   12.36    4.03
  -5   3  -8   16.65    4.99
   5  -3   8   13.90    4.53
   5  -3   8   13.01    4.45
   5   3   8   17.45    5.07
   5   3   8   14.65    4.09
   5   3   8   17.76    5.30
   5   3   8   13.93    4.25
  -5  -3  -9    1.55    2.89
  -5   3  -9    3.77    3.42
  -5   3  -9    2.07    3.48
   5  -3   9    0.54    2.34
   5  -3   9   -0.34    2.85
   5   3   9    1.21    2.88
   5   3   9    1.53    3.11
   5   3   9   -0.34    2.53
   5   3   9   -0.90    2.61
  -5  -3 -10   37.42    7.07
  -5   3 -10   59.38    8.23
   5  -3  10   54.08    7.93
   5  -3  10   50.11    7.20
   5   3  10   63.55    7.80
   5   3  10   59.95    6.52
   5   3  10   54.10    8.62
   5   3  10   54.18    7.41
  -5  -3 -11    4.73    3.97
  -5   3 -11    5.60    3.57
  -5   3 -11    5.95    4.42
   5  -3  11    7.83    4.22
   5   3  11   11.81    4.94
   5   3  11    8.20    3.95
   5   3  11   11.43    4.99
   5   3  11    3.47    3.67
  -5  -3 -12   -0.70    3.40
  -5   3 -12    1.59    3.72
  -5   3 -12   -1.18    3.99
   5  -3  12    0.89    3.01
   5   3  12   -0.91    3.20
   5   3  12    1.17    3.03
   5   3  12    1.25    3.45
   5   3  12   -1.53    3.27
  -5  -3 -13   -2.55    2.46
  -5  -3 -13   -1.22    3.48
  -5   3 -13   -0.27    3.71
  -5   3 -13    0.09    4.40
   5  -3  13    3.84    3.88
   5   3  13   -0.10    3.40
   5   3  13    1.08    3.52
   5   3  13   -1.64    3.60
   5   3  13    0.42    3.59
  -5  -3 -14    2.50    3.49
  -5  -3 -14    5.37    4.53
  -5   3 -14    8.65    5.09
  -5   3 -14    8.54    5.70
   5  -3  14    4.61    3.80
   5   3  14   11.14    5.61
   5   3  14   10.39    5.21
   5   3  14    9.87    5.44
   5   3  14   18.38    6.29
  -5  -3 -15   -1.80    3.24
  -5  -3 -15   -0.16    3.94
  -5   3 -15   -0.98    4.16
   5   3  15   -0.70    3.96
   5   3  15   -0.61    3.52
   5   3  15    0.50    3.74
   5   3  15    0.65    4.09
  -5  -3 -16   -0.04    4.04
  -5  -3 -16    1.48    4.40
  -5   3 -16    0.50    4.92
   5   3  16    0.45    4.44
   5   3  16   -1.73    3.75
   5   3  16    1.40    4.04
   5   3  16   -0.35    4.69
  -5  -3 -17    1.45    4.55
  -5  -3 -17    5.65    5.20
  -5   3 -17    3.41    5.50
   5   3  17   -0.57    4.65
   5   3  17    5.60    4.72
   5   3  17    5.31    5.39
   5   3  17    4.97    5.96
  -5  -3 -18    0.22    4.99
   5   3  18   -2.76    4.86
   5   3  18    1.16    4.21
   5   3  18   -1.27    4.67
   5   3  19    1.86    4.72
   5   3  19   -1.39    4.79
   5   3  20    1.98    5.08
   5   3  20    6.56    6.75
   5   3  21   -0.70    4.75
   5   3  21   -1.37    5.64
  -5   4  21   -0.93    5.77
  -5   4  21    0.84    5.40
   5  -4 -21    2.33    6.72
  -5   4  20    3.76    5.31
  -5   4  20    1.19    4.71
   5  -4 -20    1.02    4.30
   5  -4 -20   -2.30    5.42
  -5   4  19   -0.10    4.78
  -5   4  19    1.26    4.51
  -5   4  19    0.34    6.01
   5  -4 -19    0.48    4.05
   5  -4 -19   -0.06    5.29
   5   4 -19   -1.11    5.67
  -5   4  18    4.62    5.00
  -5   4  18    6.04    6.12
   5  -4 -18   -0.04    3.92
   5  -4 -18    4.66    5.35
   5   4 -18    4.85    6.07
  -5   4  17    2.48    4.30
  -5   4  17    4.14    5.45
   5  -4 -17    0.86    3.42
   5  -4 -17    1.09    4.79
   5   4 -17    4.61    4.82
  -5   4  16   -0.77    3.97
   5  -4 -16   -1.22    2.92
   5  -4 -16    2.15    4.47
   5   4 -16   -0.05    3.70
  -5  -4  15    2.03    4.28
  -5   4  15    2.89    3.46
  -5   4  15   -0.83    4.11
   5  -4 -15   -0.13    3.36
   5  -4 -15    1.72    4.11
   5   4 -15   -0.37    3.62
   5   4 -15    0.96    5.30
  -5  -4  14    1.48    3.79
  -5   4  14    2.59    3.44
  -5   4  14    3.08    4.08
   5  -4 -14    4.00    3.78
   5  -4 -14    0.17    3.63
   5   4 -14    3.62    4.01
   5   4 -14    1.99    4.86
  -5  -4  13    2.50    3.60
  -5   4  13    8.06    4.02
  -5   4  13    4.47    3.99
   5  -4 -13    1.51    3.66
   5  -4 -13    3.36    4.16
   5   4 -13    1.64    3.80
   5   4 -13    2.46    4.01
   5   4 -13    4.31    4.72
  -5  -4  12    2.85    3.74
  -5   4  12    6.42    3.58
  -5   4  12    3.60    3.83
   5  -4 -12    2.74    4.30
   5  -4 -12    5.47    4.08
   5   4 -12    2.39    4.36
   5   4 -12    3.24    3.86
   5   4 -12    7.20    4.96
  -5  -4  11    3.12    3.36
  -5   4  11    1.66    3.17
  -5   4  11    1.73    3.32
   5  -4 -11   -0.44    2.99
   5  -4 -11    0.60    2.86
   5   4 -11    1.80    3.41
   5   4 -11    0.06    3.02
   5   4 -11    1.69    4.11
  -5  -4  10   -0.34    2.71
  -5   4  10    1.83    2.86
  -5   4  10   -1.08    2.71
   5  -4 -10    0.70    2.30
   5  -4 -10   -0.31    2.95
   5   4 -10   -0.42    2.83
   5   4 -10    0.51    2.92
   5   4 -10   -2.89    3.15
  -5  -4   9    6.49    3.85
  -5   4   9    4.83    3.17
  -5   4   9    4.68    3.04
   5  -4  -9    3.79    3.64
   5  -4  -9    5.32    3.74
   5   4  -9    0.63    3.16
   5   4  -9    4.10    3.52
   5   4  -9    6.71    4.28
  -5  -4   8    0.38    2.65
  -5   4   8    1.50    2.70
  -5   4   8   -0.57    2.32
   5  -4  -8   -1.20    2.64
   5  -4  -8    0.61    2.80
   5   4  -8    0.96    2.74
   5   4  -8   -0.40    2.63
   5   4  -8   -1.13    3.06
  -5  -4   7    1.15    2.82
  -5   4   7    1.90    2.28
  -5   4   7    0.09    2.45
   5  -4  -7   -0.59    2.71
   5  -4  -7    1.13    2.80
   5   4  -7    0.73    2.78
   5   4  -7    1.41    2.72
   5   4  -7    1.69    3.29
  -5  -4   6    2.58    2.79
  -5   4   6    5.67    2.59
  -5   4   6    6.25    3.09
   5  -4  -6    5.45    3.59
   5  -4  -6   10.28    3.86
   5   4  -6    8.96    4.34
   5   4  -6    9.48    3.60
   5   4  -6    8.62    3.96
  -5  -4   5    4.16    2.93
  -5   4   5    6.72    2.52
  -5   4   5    5.20    2.84
   5  -4  -5    5.77    3.55
   5   4  -5    3.19    3.56
   5   4  -5    7.68    3.14
   5   4  -5    6.27    3.39
  -5  -4   4    2.77    2.57
  -5   4   4    6.78    2.42
  -5   4   4    4.58    2.64
   5  -4  -4    7.77    3.65
   5   4  -4    8.75    4.09
   5   4  -4    7.65    3.15
   5   4  -4    8.17    3.53
   5   4  -4    9.07    3.49
  -5  -4   3    4.52    2.83
  -5   4   3    6.47    2.23
  -5   4   3    5.92    2.68
   5  -4  -3    6.38    3.00
   5   4  -3    9.75    4.16
   5   4  -3    6.36    2.91
   5   4  -3    7.60    3.45
   5   4  -3    2.30    2.60
  -5  -4   2    2.80    2.56
  -5   4   2    2.97    2.08
  -5   4   2    4.36    2.63
   5  -4  -2   -0.12    2.39
   5   4  -2    4.43    3.04
   5   4  -2    4.18    2.48
   5   4  -2    0.56    2.85
   5   4  -2    3.47    2.63
  -5  -4   1   33.71    5.34
  -5   4   1   35.23    3.41
  -5   4   1   29.32    4.45
   5  -4  -1   28.38    5.10
   5   4  -1   37.88    6.63
   5   4  -1   38.40    4.11
   5   4  -1   43.57    6.28
   5   4  -1   39.58    5.24
  -5  -4   0   -0.75    1.97
  -5   4   0    1.46    2.22
  -5   4   0   -1.70    1.92
   5  -4   0    0.53    2.26
   5   4   0    0.08    2.26
   5   4   0    2.00    2.18
   5   4   0    0.97    2.80
   5   4   0    1.21    2.02
  -5  -4  -1    4.67    2.77
  -5   4  -1    7.07    2.65
  -5   4  -1    5.09    2.74
   5  -4   1    5.78    2.64
   5   4   1   10.62    4.43
   5   4   1    5.98    2.58
   5   4   1    7.33    3.81
   5   4   1    3.34    2.42
  -5  -4  -2   22.29    4.80
  -5   4  -2   25.50    3.88
  -5   4  -2   23.54    4.38
   5   4   2   19.35    4.96
   5   4   2   33.24    4.22
   5   4   2   25.12    5.66
   5   4   2   22.64    4.18
  -5  -4  -3    2.35    2.58
  -5   4  -3    2.06    2.56
  -5   4  -3    3.72    2.89
   5  -4   3    3.11    3.21
   5   4   3    1.06    2.21
   5   4   3    4.50    2.43
   5   4   3    1.63    2.89
   5   4   3    3.17    2.39
  -5  -4  -4    5.51    3.10
  -5   4  -4    2.78    2.76
  -5   4  -4    5.12    3.24
   5  -4   4    3.74    3.20
   5   4   4    2.74    3.08
   5   4   4    8.59    2.92
   5   4   4    3.37    3.06
   5   4   4    3.85    2.71
  -5  -4  -5   -0.87    2.34
  -5   4  -5    3.79    3.05
  -5   4  -5   -0.11    2.66
   5  -4   5    0.44    2.89
   5   4   5    0.18    2.51
   5   4   5    0.00    2.32
   5   4   5    1.18    2.97
   5   4   5    1.82    2.26
  -5  -4  -6    7.49    3.65
  -5   4  -6    9.54    3.78
  -5   4  -6    8.09    3.83
   5  -4   6    8.33    3.39
   5  -4   6    7.07    3.87
   5   4   6    7.49    3.76
   5   4   6    7.85    3.20
   5   4   6    6.14    3.78
   5   4   6    5.44    3.17
  -5  -4  -7   -0.79    2.25
  -5   4  -7    1.81    3.10
  -5   4  -7    1.58    3.19
   5  -4   7    0.73    2.29
   5  -4   7    0.66    3.09
   5   4   7    1.41    2.70
   5   4   7    3.81    3.07
   5   4   7    0.57    2.91
   5   4   7    0.31    2.33
  -5  -4  -8   45.23    7.10
  -5   4  -8   57.37    6.39
  -5   4  -8   64.06    7.62
   5  -4   8   58.76    7.20
   5  -4   8   46.35    6.80
   5   4   8   57.67    8.59
   5   4   8   73.98    6.57
   5   4   8   52.72    8.50
   5   4   8   62.05    7.02
  -5  -4  -9   -0.60    2.72
  -5   4  -9   -1.21    2.87
  -5   4  -9    1.03    3.57
   5  -4   9    0.81    2.59
   5   4   9   -1.01    2.78
   5   4   9    1.37    3.02
   5   4   9    0.98    3.19
   5   4   9    0.29    2.61
  -5  -4 -10   -1.20    2.85
  -5   4 -10   -0.08    3.28
  -5   4 -10    2.85    3.96
   5  -4  10   -1.11    2.22
   5   4  10   -0.04    2.94
   5   4  10    0.65    3.40
   5   4  10   -0.16    2.87
   5   4  10    2.93    3.34
  -5  -4 -11    0.97    3.33
  -5   4 -11    2.00    3.45
  -5   4 -11   -2.10    3.87
   5  -4  11    2.22    3.26
   5   4  11    0.35    2.90
   5   4  11   -0.12    3.28
   5   4  11   -0.12    3.14
   5   4  11    2.35    3.39
  -5  -4 -12    2.55    3.97
  -5   4 -12    1.94    3.86
  -5   4 -12    1.07    4.34
   5  -4  12    0.67    3.04
   5   4  12   -0.82    2.82
   5   4  12    0.09    3.30
   5   4  12    1.98    3.62
   5   4  12    1.02    3.55
  -5  -4 -13   -0.68    3.16
  -5  -4 -13   -0.99    3.62
  -5   4 -13    1.06    3.97
  -5   4 -13    1.75    4.83
   5  -4  13    1.14    3.25
   5   4  13   -1.00    3.14
   5   4  13    2.27    3.79
   5   4  13   -0.44    3.75
   5   4  13    3.84    4.19
  -5  -4 -14   -0.43    3.25
  -5  -4 -14    0.95    4.13
  -5   4 -14    1.25    4.13
  -5   4 -14   -0.21    5.08
   5  -4  14    0.96    3.53
   5   4  14   -1.65    3.19
   5   4  14   -1.82    3.63
   5   4  14   -0.07    3.56
   5   4  14   -0.45    4.22
  -5  -4 -15    1.72    3.61
  -5  -4 -15    0.43    4.30
  -5   4 -15    1.03    4.34
  -5   4 -15    0.28    5.30
   5  -4  15    1.09    3.96
   5   4  15    1.46    3.68
   5   4  15    0.08    3.85
   5   4  15    0.45    3.92
   5   4  15    0.52    4.85
  -5  -4 -16    2.99    4.63
  -5  -4 -16    1.90    4.44
  -5   4 -16    4.83    5.52
   5   4  16    1.39    4.72
   5   4  16   -1.35    4.20
   5   4  16    0.22    3.96
   5   4  16   -0.69    4.65
  -5  -4 -17    0.08    4.73
  -5  -4 -17    1.35    4.92
  -5   4 -17    0.15    5.21
   5   4  17   -0.35    5.45
   5   4  17   -0.27    4.46
   5   4  17   -0.03    4.53
   5   4  17    2.09    5.25
  -5  -4 -18   -1.06    4.46
  -5  -4 -18    1.89    5.13
  -5   4 -18   -1.21    5.70
   5   4  18    0.05    5.23
   5   4  18   -0.33    4.89
   5   4  18   -0.37    4.74
   5   4  18   -1.39    5.63
  -5  -4 -19    4.53    5.50
  -5  -4 -19    4.36    6.30
  -5   4 -19   -1.67    6.24
   5   4  19    3.52    5.88
   5   4  19    1.40    5.34
   5   4  19   -2.23    4.79
  -5  -4 -20    0.35    5.83
   5   4  20    1.12    5.29
   5   4  20   -1.27    5.28
  -5   5  20    1.21    4.92
  -5   5  20    3.33    5.89
   5  -5 -20   -2.54    5.75
  -5   5  19    5.17    5.60
  -5   5  19   -0.70    4.53
   5  -5 -19    0.92    5.88
   5   5 -19    3.59    6.41
  -5   5  18    0.56    4.16
  -5   5  18   -0.22    4.23
   5  -5 -18    3.17    5.58
   5  -5 -18    2.22    5.51
   5   5 -18    3.33    5.01
  -5  -5  17    0.49    4.82
  -5   5  17    2.24    3.84
  -5   5  17    2.78    5.90
   5  -5 -17   -0.31    3.78
   5  -5 -17   -2.55    4.03
   5   5 -17    1.99    5.01
  -5  -5  16    0.27    4.26
  -5   5  16    2.26    3.68
   5  -5 -16    0.21    5.09
   5  -5 -16   -0.04    3.91
   5   5 -16   -0.25    4.09
   5   5 -16    0.79    6.44
  -5  -5  15    3.83    4.60
  -5   5  15    4.78    3.82
  -5   5  15    2.64    4.70
   5  -5 -15    1.43    4.40
   5  -5 -15    0.78    4.34
   5   5 -15    5.52    4.75
   5   5 -15    5.46    6.29
  -5  -5  14   -0.07    3.74
  -5   5  14    1.82    3.48
  -5   5  14    3.70    4.41
   5  -5 -14    0.42    3.27
   5  -5 -14    0.23    3.95
   5   5 -14    0.40    4.07
   5   5 -14    1.67    5.06
  -5  -5  13   13.73    5.76
  -5   5  13   17.89    5.06
  -5   5  13   13.03    5.33
   5  -5 -13    9.17    5.38
   5  -5 -13   15.14    5.79
   5   5 -13   19.33    6.15
   5   5 -13    7.16    5.48
  -5  -5  12    0.31    3.43
  -5   5  12    1.84    3.17
  -5   5  12    0.16    3.39
   5  -5 -12    0.41    3.86
   5  -5 -12    2.94    3.73
   5   5 -12    7.51    4.71
   5   5 -12    6.51    5.16
  -5  -5  11    2.60    3.71
  -5   5  11    5.04    3.30
  -5   5  11    2.34    3.61
   5  -5 -11    3.51    3.86
   5  -5 -11    1.95    3.30
   5   5 -11    6.82    4.68
   5   5 -11    6.57    4.32
   5   5 -11    4.89    4.75
  -5  -5  10   -1.39    2.89
  -5   5  10    0.23    2.88
  -5   5  10   -0.33    2.82
   5  -5 -10    0.54    3.10
   5  -5 -10    0.66    2.97
   5   5 -10    1.65    3.95
   5   5 -10    0.72    3.26
   5   5 -10    1.00    3.95
  -5  -5   9    0.56    2.91
  -5   5   9    0.55    2.61
  -5   5   9   -0.58    2.43
   5  -5  -9    1.41    3.85
   5  -5  -9   -0.57    2.78
   5   5  -9    1.51    3.34
   5   5  -9    0.73    3.24
   5   5  -9    2.32    3.86
  -5  -5   8    1.46    2.69
  -5   5   8    1.81    2.63
  -5   5   8    1.72    2.99
   5  -5  -8    5.21    4.32
   5  -5  -8    5.84    3.70
   5   5  -8    3.48    3.66
   5   5  -8    4.07    3.75
   5   5  -8    2.88    3.73
  -5  -5   7    5.17    3.34
  -5   5   7    1.48    2.32
  -5   5   7    3.90    3.03
   5  -5  -7    6.00    4.48
   5  -5  -7    6.80    3.72
   5   5  -7    5.45    4.53
   5   5  -7    4.58    3.47
   5   5  -7    8.11    4.21
  -5  -5   6   12.91    4.33
  -5   5   6   12.05    3.74
   5  -5  -6    7.98    4.44
   5   5  -6    7.85    4.61
   5   5  -6   15.06    4.09
   5   5  -6   11.04    4.45
  -5  -5   5   -0.25    2.24
  -5   5   5   -0.80    2.29
   5  -5  -5   -0.55    2.61
   5   5  -5    0.43    3.24
   5   5  -5    1.55    2.86
   5   5  -5    0.29    2.84
  -5  -5   4    0.63    2.50
  -5   5   4    2.30    2.65
   5  -5  -4    1.87    2.51
   5   5  -4    3.22    3.24
   5   5  -4    3.02    2.83
   5   5  -4    2.37    2.90
  -5  -5   3    3.45    2.89
  -5   5   3    4.65    2.76
   5  -5  -3    3.20    3.17
   5   5  -3    6.32    4.03
   5   5  -3    4.15    2.92
   5   5  -3    3.60    3.05
  -5  -5   2   37.91    5.71
  -5   5   2   45.32    5.09
   5  -5  -2   34.11    6.09
   5   5  -2   56.55    8.31
   5   5  -2   50.71    4.67
   5   5  -2   52.54    6.53
   5   5  -2   48.22    5.69
  -5  -5   1   24.91    5.00
  -5   5   1   20.66    4.08
   5  -5  -1   24.32    4.91
   5   5  -1   29.73    6.73
   5   5  -1   27.76    4.02
   5   5  -1   26.95    5.65
   5   5  -1   26.96    4.84
  -5  -5   0    0.84    2.38
  -5   5   0    0.04    2.53
   5   5   0    3.44    3.34
   5   5   0    1.31    2.36
   5   5   0    5.26    3.70
   5   5   0    4.00    2.77
  -5  -5  -1   18.86    4.56
  -5   5  -1   15.98    3.95
   5   5   1   16.33    5.18
   5   5   1   26.27    3.78
   5   5   1   20.21    5.51
   5   5   1   18.39    4.10
  -5  -5  -2   -0.32    2.50
  -5   5  -2    0.19    2.25
  -5   5  -2    1.59    2.80
   5   5   2    0.11    2.35
   5   5   2   -0.34    2.19
   5   5   2    0.77    3.28
   5   5   2    0.43    2.40
  -5  -5  -3   47.07    6.40
  -5   5  -3   55.29    4.71
  -5   5  -3   49.92    5.93
   5   5   3   55.01    8.46
   5   5   3   58.90    4.81
   5   5   3   53.07    8.07
   5   5   3   53.97    5.93
  -5  -5  -4    0.23    2.64
  -5   5  -4    0.38    2.62
  -5   5  -4    2.28    3.00
   5   5   4   -1.20    2.10
   5   5   4    0.38    2.54
   5   5   4   -0.74    3.02
   5   5   4    1.16    2.39
  -5  -5  -5    0.59    2.54
  -5   5  -5    1.40    2.70
  -5   5  -5   -1.69    2.78
   5  -5   5   -0.64    1.98
   5   5   5   -0.65    2.60
   5   5   5    1.53    2.76
   5   5   5    0.78    2.99
   5   5   5    0.49    2.63
  -5  -5  -6    5.85    3.29
  -5   5  -6    7.40    3.50
  -5   5  -6    4.87    3.59
   5  -5   6    2.93    2.76
   5   5   6    3.89    3.26
   5   5   6    7.86    3.45
   5   5   6    4.10    3.92
   5   5   6    4.34    3.08
  -5  -5  -7   11.95    4.29
  -5   5  -7   19.67    4.79
  -5   5  -7    8.88    4.59
   5  -5   7   12.22    4.26
   5   5   7   10.35    4.88
   5   5   7   18.87    4.40
   5   5   7   14.78    5.56
   5   5   7   10.45    4.20
  -5  -5  -8   -0.25    2.80
  -5   5  -8    0.21    3.29
  -5   5  -8    1.84    3.82
   5  -5   8    0.19    2.23
   5   5   8   -0.02    3.28
   5   5   8    0.14    2.88
   5   5   8    2.69    3.71
   5   5   8    0.43    2.81
  -5  -5  -9    3.44    3.68
  -5   5  -9    0.55    3.36
  -5   5  -9    3.76    4.08
   5  -5   9    0.86    2.75
   5   5   9    4.27    3.68
   5   5   9    5.59    3.79
   5   5   9    2.53    3.64
   5   5   9    1.67    3.09
  -5  -5 -10   -0.39    2.97
  -5   5 -10    0.88    3.34
  -5   5 -10    0.70    3.68
   5  -5  10    0.28    2.81
   5   5  10    0.02    3.26
   5   5  10    1.16    3.58
   5   5  10    1.82    3.66
   5   5  10    0.39    3.25
  -5  -5 -11    2.29    3.81
  -5   5 -11    3.34    3.97
  -5   5 -11    1.95    4.39
   5  -5  11    4.91    3.80
   5   5  11    2.47    4.07
   5   5  11    5.69    4.21
   5   5  11    1.68    3.64
   5   5  11    3.50    3.97
  -5  -5 -12    2.23    3.96
  -5   5 -12    2.54    4.13
  -5   5 -12    2.13    4.92
   5  -5  12    3.33    3.51
   5   5  12    1.62    4.56
   5   5  12    2.38    3.86
   5   5  12    6.62    5.19
   5   5  12    2.27    4.07
  -5  -5 -13    2.33    4.03
  -5   5 -13   -0.48    3.83
  -5   5 -13   -0.91    4.95
   5  -5  13   -1.14    3.10
   5   5  13   -1.54    3.61
   5   5  13    0.65    3.89
   5   5  13    0.28    3.93
   5   5  13    2.05    4.40
  -5  -5 -14    0.46    4.14
  -5  -5 -14   -0.41    3.70
  -5   5 -14    2.86    4.75
  -5   5 -14    1.24    5.60
   5  -5  14    2.30    3.87
   5   5  14    5.65    5.73
   5   5  14    1.71    4.06
   5   5  14   -0.03    4.13
   5   5  14    1.98    4.60
  -5  -5 -15   -0.67    3.84
  -5  -5 -15   -0.13    4.01
  -5   5 -15    1.72    4.82
  -5   5 -15    0.22    5.95
   5  -5  15   -2.27    3.41
   5   5  15   -1.27    4.02
   5   5  15   -0.07    4.33
   5   5  15   -3.94    3.83
   5   5  15   -3.10    4.37
  -5  -5 -16   -0.35    3.69
  -5  -5 -16    2.85    4.88
  -5   5 -16    1.24    5.42
  -5   5 -16    3.66    6.93
   5  -5  16    1.65    4.33
   5   5  16   -3.73    4.69
   5   5  16   -1.60    4.38
   5   5  16    0.36    4.59
   5   5  16   -0.04    5.01
  -5  -5 -17    3.90    5.37
  -5  -5 -17    1.03    5.23
  -5   5 -17   -0.09    5.26
   5  -5  17    1.70    4.58
   5   5  17    2.86    5.63
   5   5  17    6.81    5.55
   5   5  17    7.91    6.01
  -5  -5 -18   -1.52    4.57
  -5  -5 -18   -1.54    4.94
  -5   5 -18   -1.63    5.24
   5   5  18    3.33    6.38
   5   5  18    7.59    5.81
   5   5  18   -1.03    5.09
  -5  -5 -19   -2.39    5.00
  -5  -5 -19    0.03    5.12
  -5   5 -19    1.04    6.21
   5   5  19    3.50    5.86
   5   5  19    3.08    5.81
   5   5  19   -0.98    5.70
  -5  -6  18    1.11    5.11
  -5   6  18    0.69    4.37
  -5   6  18   -0.47    5.17
   5  -6 -18   -2.54    4.60
   5   6 -18    2.12    5.35
  -5  -6  17   -2.70    4.28
  -5   6  17    1.57    4.35
  -5   6  17   -0.19    4.92
   5  -6 -17   -2.87    5.45
   5  -6 -17    0.62    5.18
   5   6 -17    0.35    5.16
  -5  -6  16    2.22    4.68
  -5   6  16    0.85    4.16
   5  -6 -16   -0.87    5.96
   5  -6 -16    1.84    4.68
   5   6 -16   -0.36    4.73
   5   6 -16    1.67    6.75
  -5  -6  15   -0.95    4.30
  -5   6  15    3.06    3.79
   5  -6 -15    1.07    5.46
   5  -6 -15    1.19    4.50
   5   6 -15   -0.58    4.55
   5   6 -15    3.36    6.12
  -5  -6  14    1.26    4.21
  -5   6  14    1.77    3.45
  -5   6  14    2.83    4.56
   5  -6 -14    2.85    5.55
   5  -6 -14    3.84    4.55
   5   6 -14    1.72    4.43
   5   6 -14    4.10    5.67
  -5  -6  13    0.58    3.29
  -5   6  13    2.79    3.48
  -5   6  13    7.27    4.99
   5  -6 -13    4.21    4.68
   5  -6 -13    4.21    4.29
   5   6 -13   -0.44    3.91
   5   6 -13    2.21    5.11
  -5  -6  12    4.20    4.39
  -5   6  12    8.70    3.99
  -5   6  12    7.01    4.71
   5  -6 -12    8.61    5.49
   5  -6 -12   11.63    4.92
   5   6 -12   10.94    5.11
   5   6 -12   12.27    6.05
  -5  -6  11    5.56    4.34
  -5   6  11    1.50    3.08
  -5   6  11    2.58    3.76
   5  -6 -11    0.93    4.29
   5  -6 -11    2.96    3.76
   5   6 -11    6.78    4.55
   5   6 -11    2.51    4.53
  -5  -6  10   -0.83    3.08
  -5   6  10    0.39    2.60
  -5   6  10   -0.97    3.13
   5  -6 -10   -1.17    4.03
   5  -6 -10   -1.16    2.99
   5   6 -10    1.18    3.76
   5   6 -10    0.95    4.06
  -5  -6   9    3.45    3.66
  -5   6   9    5.12    3.06
  -5   6   9    2.97    3.29
   5  -6  -9    0.98    4.09
   5  -6  -9    2.08    3.09
   5   6  -9    0.30    3.92
   5   6  -9   -0.86    3.35
   5   6  -9    1.89    4.35
  -5  -6   8    1.55    3.07
  -5   6   8    2.81    3.25
   5  -6  -8   -0.66    3.60
   5  -6  -8    1.07    3.02
   5   6  -8    1.39    4.20
   5   6  -8    4.54    3.92
   5   6  -8    4.46    4.21
  -5  -6   7    3.84    3.43
  -5   6   7    3.00    3.06
   5  -6  -7    2.82    4.41
   5   6  -7    3.02    4.68
   5   6  -7    4.12    3.62
   5   6  -7    2.38    3.93
  -5  -6   6    6.92    3.83
  -5   6   6    5.19    3.15
   5  -6  -6    4.68    4.31
   5   6  -6   13.68    5.84
   5   6  -6   10.74    4.19
   5   6  -6    6.87    4.22
  -5  -6   5    1.47    2.58
  -5   6   5   -0.28    2.47
   5  -6  -5    1.57    3.71
   5   6  -5    0.48    3.74
   5   6  -5    3.10    3.25
   5   6  -5    0.63    3.27
  -5  -6   4   -0.73    2.28
  -5   6   4   -0.01    2.46
   5  -6  -4    0.49    2.99
   5   6  -4    1.36    3.84
   5   6  -4   -0.24    2.91
   5   6  -4    2.00    3.14
  -5  -6   3    1.03    2.78
  -5   6   3    0.77    2.63
   5  -6  -3   -0.08    3.03
   5   6  -3    1.73    3.49
   5   6  -3    1.71    2.77
   5   6  -3    0.53    2.82
  -5  -6   2    1.92    2.53
  -5   6   2    2.51    2.88
   5   6  -2   -0.83    2.98
   5   6  -2    2.92    2.82
   5   6  -2    1.56    2.98
  -5  -6   1    2.41    2.80
  -5   6   1    4.27    2.98
   5   6  -1    4.72    4.05
   5   6  -1    3.52    3.07
  -5  -6   0   -0.08    2.42
  -5   6   0    0.38    2.62
   5   6   0    0.96    2.92
   5   6   0   -1.78    3.03
   5   6   0    1.31    2.66
  -5  -6  -1    1.31    2.38
  -5   6  -1    0.81    2.75
   5   6   1   -0.31    3.29
   5   6   1    0.01    3.53
   5   6   1    1.10    2.68
  -5  -6  -2   44.72    6.26
  -5   6  -2   35.78    5.58
   5   6   2   36.35    7.53
   5   6   2   39.12    7.53
   5   6   2   41.98    5.78
  -5  -6  -3    1.50    2.67
  -5   6  -3   -0.18    2.92
   5   6   3    0.76    3.06
   5   6   3   -1.04    3.35
   5   6   3    0.68    2.71
  -5  -6  -4    0.49    2.48
  -5   6  -4    1.69    2.65
  -5   6  -4    0.66    2.84
   5   6   4    1.44    2.92
   5   6   4    1.43    3.85
   5   6   4    2.08    2.90
  -5  -6  -5    0.12    2.59
  -5   6  -5    1.15    3.01
  -5   6  -5    1.11    3.00
   5  -6   5    0.90    2.37
   5   6   5   -0.39    2.91
   5   6   5   -0.33    3.33
   5   6   5    1.66    2.92
  -5  -6  -6    0.60    2.73
  -5   6  -6    0.66    3.09
  -5   6  -6    0.48    3.37
   5  -6   6   -0.70    2.32
   5   6   6    0.01    2.77
   5   6   6    0.13    2.85
   5   6   6    0.87    3.91
   5   6   6   -0.13    2.89
  -5  -6  -7    4.21    3.35
  -5   6  -7    3.22    3.57
  -5   6  -7    3.41    3.67
   5  -6   7    4.46    3.29
   5   6   7    3.88    3.45
   5   6   7    7.58    3.71
   5   6   7    6.38    4.54
   5   6   7    3.93    3.37
  -5  -6  -8   -0.07    3.06
  -5   6  -8    3.49    3.67
  -5   6  -8   -0.38    3.62
   5  -6   8    1.12    2.57
   5   6   8    0.29    3.38
   5   6   8    2.39    3.46
   5   6   8    1.09    3.84
   5   6   8    1.08    3.29
  -5  -6  -9    4.90    3.74
  -5   6  -9   16.04    5.15
  -5   6  -9    7.76    4.72
   5  -6   9   11.59    4.61
   5   6   9    9.87    4.83
   5   6   9   14.63    4.73
   5   6   9   10.29    5.42
   5   6   9    9.95    4.49
  -5  -6 -10   -1.14    3.29
  -5   6 -10    0.18    3.71
  -5   6 -10    0.49    4.15
   5  -6  10    1.45    3.08
   5   6  10    2.41    3.99
   5   6  10    0.32    3.77
   5   6  10    0.56    3.68
   5   6  10    1.68    3.84
  -5  -6 -11    0.75    3.52
  -5   6 -11    3.22    4.32
  -5   6 -11    3.43    4.70
   5  -6  11    0.94    3.30
   5   6  11    2.68    3.77
   5   6  11    3.57    4.42
   5   6  11    1.42    4.29
   5   6  11    3.71    4.45
  -5  -6 -12    0.32    3.55
  -5   6 -12    0.04    4.02
  -5   6 -12    2.86    4.75
   5  -6  12    0.46    3.13
   5   6  12   -0.93    3.58
   5   6  12    1.79    4.32
   5   6  12    0.42    4.01
   5   6  12    0.68    4.29
  -5  -6 -13   -0.82    3.64
  -5   6 -13    2.31    4.20
  -5   6 -13    1.27    5.03
   5  -6  13    0.15    3.63
   5   6  13   -0.28    4.64
   5   6  13   -1.43    4.13
   5   6  13    1.44    4.26
   5   6  13   -0.50    4.54
  -5  -6 -14    1.12    4.11
  -5   6 -14    3.27    4.74
  -5   6 -14    3.64    5.87
   5  -6  14    0.47    3.71
   5   6  14    4.18    5.98
   5   6  14    5.11    4.98
   5   6  14    2.88    4.66
   5   6  14    1.40    4.95
  -5  -6 -15   -0.30    4.15
  -5   6 -15    1.90    5.28
  -5   6 -15    0.87    5.97
   5  -6  15    0.27    4.19
   5   6  15   -1.00    4.73
   5   6  15   -2.33    4.71
   5   6  15    3.85    5.21
  -5  -6 -16    2.97    4.74
  -5   6 -16    1.56    5.26
   5  -6  16    0.55    4.19
   5   6  16    0.12    5.43
   5   6  16    2.99    5.48
   5   6  16    0.58    5.17
  -5  -6 -17    5.72    5.48
  -5   6 -17   -1.69    5.38
   5  -6  17    1.67    4.60
   5   6  17   -2.32    5.51
   5   6  17    2.15    5.52
   5   6  17    3.05    6.13
  -5  -7  16    3.24    5.33
  -5   7  16    0.71    4.10
  -5   7  16   -0.56    4.84
   5  -7 -16    5.32    5.23
   5   7 -16    0.91    5.61
  -5  -7  15    0.47    4.80
  -5   7  15    0.48    3.80
   5  -7 -15    3.90    6.29
   5  -7 -15    5.03    5.13
   5   7 -15    4.90    5.62
  -5  -7  14    0.11    4.29
  -5   7  14    1.28    4.05
   5  -7 -14    2.85    6.37
   5  -7 -14   -1.91    4.08
   5   7 -14   -1.36    4.42
  -5  -7  13   -0.07    4.17
  -5   7  13    1.79    3.65
   5  -7 -13    3.54    6.67
   5  -7 -13    1.49    4.21
   5   7 -13    4.60    5.09
  -5  -7  12    1.66    3.72
  -5   7  12    1.51    3.65
   5  -7 -12    4.07    5.99
   5  -7 -12    4.17    4.00
   5   7 -12    4.76    4.92
   5   7 -12    3.24    5.72
  -5  -7  11    4.29    3.76
  -5   7  11    1.43    3.24
  -5   7  11    4.85    4.22
   5  -7 -11    3.79    5.12
   5  -7 -11    5.80    4.31
   5   7 -11    4.09    4.91
   5   7 -11    2.99    5.59
  -5  -7  10   -0.18    3.21
  -5   7  10   -0.79    3.50
   5  -7 -10    0.09    5.10
   5  -7 -10    1.69    3.21
   5   7 -10    0.25    3.94
   5   7 -10    2.60    4.62
  -5  -7   9    3.88    3.94
  -5   7   9    1.05    3.58
   5  -7  -9    0.06    4.48
   5   7  -9    0.86    3.86
   5   7  -9    0.07    4.48
  -5  -7   8    2.85    3.50
  -5   7   8    1.36    3.34
   5  -7  -8    2.57    5.22
   5   7  -8    3.16    4.20
   5   7  -8    0.95    4.21
  -5  -7   7    1.31    3.00
  -5   7   7    1.65    3.25
   5  -7  -7    3.27    4.44
   5   7  -7    0.67    4.57
   5   7  -7    4.10    4.09
   5   7  -7    2.52    4.25
  -5  -7   6    0.30    2.76
  -5   7   6   -0.70    2.84
   5  -7  -6    3.33    4.43
   5   7  -6    1.13    4.29
   5   7  -6    2.36    3.58
   5   7  -6    1.06    3.62
  -5  -7   5    0.94    2.96
  -5   7   5   -0.30    2.92
   5  -7  -5    2.88    4.44
   5   7  -5    3.77    4.79
   5   7  -5    1.29    3.29
   5   7  -5    1.76    3.61
  -5  -7   4    1.03    2.77
  -5   7   4    3.04    3.02
   5   7  -4    0.67    4.19
   5   7  -4    5.99    3.53
   5   7  -4    4.12    3.63
  -5  -7   3   -0.11    2.87
  -5   7   3    0.08    2.73
   5   7  -3    0.68    3.65
   5   7  -3   -0.36    3.27
  -5  -7   2   -0.77    2.73
  -5   7   2    0.28    2.60
   5   7  -2    0.30    3.69
   5   7  -2   -0.17    3.15
  -5  -7   1   -0.92    2.58
  -5   7   1    2.18    3.08
   5   7  -1    2.17    4.07
   5   7  -1    1.48    3.33
  -5  -7   0    6.85    3.63
  -5   7   0    2.56    3.16
   5   7   0    8.37    4.98
   5   7   0    5.92    3.77
  -5  -7  -1    0.89    3.09
  -5   7  -1    0.05    2.96
   5   7   1    0.37    3.08
   5   7   1    2.27    3.27
  -5  -7  -2    2.27    3.00
  -5   7  -2    5.94    3.53
   5   7   2    0.10    3.26
   5   7   2    3.00    4.33
   5   7   2    4.68    3.51
  -5  -7  -3   -0.36    2.63
  -5   7  -3    0.68    3.08
   5  -7   3   -0.32    2.27
   5   7   3    0.76    3.33
   5   7   3    1.38    4.30
   5   7   3    1.67    3.10
  -5  -7  -4    0.10    2.60
  -5   7  -4    2.81    3.34
   5  -7   4    3.32    2.84
   5   7   4    2.06    4.24
   5   7   4   -0.24    3.88
   5   7   4   -0.14    3.24
  -5  -7  -5    4.85    3.40
  -5   7  -5    4.69    3.31
  -5   7  -5    2.45    3.68
   5  -7   5    3.91    3.14
   5   7   5    4.79    4.20
   5   7   5    3.22    4.85
   5   7   5    4.11    3.52
  -5  -7  -6    1.30    2.91
  -5   7  -6    6.02    3.72
  -5   7  -6    4.12    3.91
   5  -7   6    2.15    2.62
   5   7   6    3.80    4.11
   5   7   6    6.82    5.37
   5   7   6    3.99    3.93
  -5  -7  -7    1.54    3.15
  -5   7  -7    0.41    3.43
  -5   7  -7   -1.19    3.58
   5  -7   7    1.02    2.74
   5   7   7   -0.96    3.10
   5   7   7    3.84    4.72
   5   7   7    4.69    4.21
  -5  -7  -8   -0.94    2.73
  -5   7  -8   -0.73    3.53
  -5   7  -8    1.90    4.01
   5  -7   8    0.04    2.78
   5   7   8    0.00    3.58
   5   7   8    0.60    3.56
   5   7   8    2.61    4.61
   5   7   8   -0.72    3.46
  -5  -7  -9    1.32    3.28
  -5   7  -9    0.39    3.96
  -5   7  -9    1.75    4.33
   5  -7   9    0.83    3.02
   5   7   9    0.22    3.32
   5   7   9    1.06    3.86
   5   7   9    2.42    4.84
   5   7   9    1.23    3.82
  -5  -7 -10    2.09    3.57
  -5   7 -10    3.51    4.37
  -5   7 -10    0.04    4.37
   5  -7  10   -0.71    2.97
   5   7  10    0.68    3.61
   5   7  10    1.27    4.09
   5   7  10    2.23    4.71
   5   7  10    0.22    4.15
  -5  -7 -11    3.78    4.12
  -5   7 -11    2.67    4.79
  -5   7 -11    1.67    4.99
   5  -7  11    0.69    3.25
   5   7  11    2.71    4.62
   5   7  11    2.15    4.44
   5   7  11   -0.49    4.62
   5   7  11    1.41    4.42
  -5  -7 -12   -0.27    3.58
  -5   7 -12    0.72    4.54
   5  -7  12    2.88    4.03
   5   7  12   -0.93    4.63
   5   7  12    5.43    4.79
   5   7  12   -1.71    4.41
  -5  -7 -13   -0.54    3.94
  -5   7 -13    0.72    4.53
   5  -7  13   -1.06    3.67
   5   7  13    1.19    4.71
   5   7  13    2.24    4.98
   5   7  13    2.91    5.37
  -5  -7 -14    0.31    4.22
  -5   7 -14   -0.47    4.79
   5  -7  14    0.57    3.98
   5   7  14   -1.44    4.34
   5   7  14   -0.38    4.86
   5   7  14   -1.24    4.84
  -5  -7 -15    0.95    4.36
  -5   7 -15   -1.90    4.98
   5  -7  15   -0.84    3.88
   5   7  15   -1.71    5.11
   5   7  15    3.29    5.38
  -5  -8  13   -0.59    4.23
  -5   8  13    1.73    4.51
   5  -8 -13    6.61    6.94
   5  -8 -13   -1.18    4.18
   5   8 -13   -2.93    4.77
  -5  -8  12    0.78    4.00
   5  -8 -12   -0.51    6.61
   5  -8 -12   -0.77    3.57
   5   8 -12    2.36    5.60
  -5  -8  11   -1.32    3.37
   5  -8 -11    1.86    6.10
   5   8 -11   -0.84    4.94
  -5  -8  10    2.92    3.95
   5  -8 -10   -0.21    5.47
   5   8 -10    5.35    5.24
  -5  -8   9    0.85    3.56
   5  -8  -9    3.19    6.50
   5   8  -9    0.70    4.45
  -5  -8   8    1.60    3.50
  -5   8   8    3.88    4.07
   5  -8  -8    1.15    5.05
   5   8  -8   -0.39    4.19
  -5  -8   7    3.01    3.76
  -5   8   7    3.68    3.93
   5   8  -7    2.24    4.04
   5   8  -7    0.51    4.53
  -5  -8   6    9.48    4.49
  -5   8   6    4.89    3.78
   5   8  -6    6.57    4.31
   5   8  -6    8.43    5.35
  -5  -8   5   -1.27    2.71
  -5   8   5   -0.27    3.21
   5   8  -5    0.75    3.61
   5   8  -5   -0.85    4.06
  -5  -8   4    1.81    2.92
  -5   8   4   -0.23    3.23
   5   8  -4   -1.48    4.45
   5   8  -4   -0.41    3.80
  -5  -8   3    0.40    2.75
  -5   8   3    2.19    3.30
   5   8  -3    0.53    4.32
   5   8  -3    4.67    4.19
  -5  -8   2    0.79    3.01
  -5   8   2    2.57    3.26
   5   8  -2   -0.16    4.16
   5   8  -2    1.17    4.08
  -5  -8   1    0.86    3.09
  -5   8   1    0.92    3.05
   5   8  -1   -2.68    3.97
   5   8  -1    2.14    3.95
  -5  -8   0    1.20    3.11
  -5   8   0   -0.33    3.05
   5   8   0   -0.52    4.17
   5   8   0   -0.21    3.64
  -5  -8  -1    1.54    2.84
  -5   8  -1    1.43    3.34
   5   8   1   -1.74    3.95
   5   8   1    0.66    3.70
  -5  -8  -2    2.18    3.13
  -5   8  -2    1.37    3.53
   5  -8   2    1.45    2.64
   5   8   2   -1.23    4.13
   5   8   2    0.94    3.80
  -5  -8  -3    5.28    3.51
  -5   8  -3    5.82    4.05
   5  -8   3    7.74    3.63
   5   8   3    6.25    5.07
   5   8   3    4.89    4.13
  -5  -8  -4    3.56    3.21
  -5   8  -4    2.09    3.99
   5  -8   4    4.29    3.08
   5   8   4   -0.90    3.82
   5   8   4    4.04    5.25
   5   8   4    5.65    4.03
  -5  -8  -5    1.31    3.01
  -5   8  -5   -0.57    3.67
   5  -8   5   -0.50    2.69
   5   8   5    1.31    4.86
   5   8   5   -1.14    4.37
   5   8   5    1.26    4.00
  -5  -8  -6    1.86    3.28
  -5   8  -6    1.69    3.66
  -5   8  -6    0.94    4.17
   5  -8   6    0.48    2.63
   5   8   6    1.32    4.52
   5   8   6   -0.08    4.88
   5   8   6    2.55    4.21
  -5  -8  -7   -1.46    3.02
  -5   8  -7   -0.19    3.82
   5  -8   7   -0.72    2.64
   5   8   7   -0.50    3.89
   5   8   7    1.32    4.93
   5   8   7    1.07    4.25
  -5  -8  -8    1.17    3.46
  -5   8  -8   -0.18    4.10
   5  -8   8   -0.98    2.97
   5   8   8   -1.43    3.99
   5   8   8    0.62    4.78
  -5  -8  -9   -0.75    3.08
  -5   8  -9   -0.34    4.47
   5  -8   9   -1.09    3.12
   5   8   9    2.36    5.07
   5   8   9   -1.70    4.62
  -5  -8 -10    2.30    4.03
  -5   8 -10   -0.40    4.72
   5  -8  10   -0.41    3.33
   5   8  10   -0.09    4.27
   5   8  10   -0.78    4.38
   5   8  10   -2.08    4.93
  -5  -8 -11   -0.34    3.47
  -5   8 -11    2.61    5.21
   5  -8  11   -0.96    3.28
   5   8  11    0.27    4.77
   5   8  11    1.46    4.80
   5   8  11   -1.92    4.35
  -5  -8 -12    1.47    3.97
  -5   8 -12    1.91    5.46
   5  -8  12   -0.21    3.82
   5   8  12    2.83    4.90
   5   8  12    0.88    5.97
  -5  -8 -13    0.32    3.99
   5  -8  13    2.55    4.63
   5   8  13    2.48    5.76
  -5  -9   9   -1.19    3.66
   5   9  -9   -1.08    5.12
  -5  -9   8    2.96    3.92
   5   9  -8    0.54    4.56
  -5  -9   7    2.19    3.76
   5   9  -7    3.10    4.68
  -5  -9   6    1.32    3.41
   5   9  -6   -0.40    4.37
  -5  -9   5    2.50    3.95
  -5  -9   4   -0.66    3.30
  -5  -9   3    0.24    3.30
  -5  -9   2   -0.46    2.99
  -5  -9   1    2.02    3.44
   5   9  -1   -2.18    5.10
  -5  -9   0    0.43    3.10
   5  -9   0    2.10    2.98
   5   9   0    0.89    4.98
  -5  -9  -1   -0.38    3.07
   5  -9   1    0.23    2.52
   5   9   1   -1.51    4.75
  -5  -9  -2   -1.35    3.00
   5  -9   2   -0.08    2.82
   5   9   2    2.04    5.10
  -5  -9  -3   -0.34    3.10
   5  -9   3    0.99    3.25
   5   9   3   -1.09    4.20
  -5  -9  -4    0.56    3.11
   5  -9   4    1.55    3.09
   5   9   4    1.22    4.94
  -5  -9  -5   -1.03    2.95
   5  -9   5    2.03    3.29
   5   9   5    0.58    4.97
  -5  -9  -6    0.34    3.27
   5  -9   6   -1.53    2.72
   5   9   6    3.83    6.05
   5   9   6   -2.46    5.32
  -5  -9  -7   -2.15    3.18
   5  -9   7    0.79    3.11
   5   9   7    1.51    5.68
   5   9   7    1.94    6.52
  -5  -9  -8    1.91    3.58
  -5   9  -8    1.83    4.81
   5  -9   8    1.23    3.53
   5   9   8    1.10    5.51
  -5  -9  -9   -0.47    3.71
   5  -9   9   -0.27    3.25
   5   9   9    2.65    5.91
   6   0 -22    4.78    5.61
   6   0 -21    1.44    4.54
   6   0 -20    5.76    5.57
   6   0 -19    0.90    3.69
   6   0 -18   -1.27    3.35
   6   0 -17    0.91    3.57
   6   0 -16    5.26    3.92
   6   0 -15    0.27    2.83
  -6   0  14   86.92    8.91
   6   0 -14   87.78   10.12
  -6   0  13    0.58    3.07
   6   0 -13    0.92    2.97
  -6   0  12  122.82    9.54
   6   0 -12  120.84   11.17
  -6   0  11    0.72    2.66
  -6   0  11    2.13    3.60
   6   0 -11    0.29    2.95
  -6   0  10    0.66    2.30
  -6   0  10   -0.36    3.02
   6   0 -10   -0.43    2.38
  -6   0   9    0.09    2.13
  -6   0   9   -1.68    2.43
   6   0  -9    0.42    2.39
   6   0  -9    2.48    3.38
  -6   0   8    0.15    2.31
  -6   0   8    2.24    2.96
   6   0  -8    1.84    2.70
   6   0  -8    1.70    2.80
   6   0  -8    3.04    3.37
  -6   0   7    0.00    2.33
  -6   0   7    0.56    2.51
   6   0  -7    0.64    2.36
   6   0  -7   -0.07    2.42
   6   0  -7    0.37    2.48
   6   0  -7    1.21    2.81
  -6   0   6    2.07    2.33
  -6   0   6    1.41    2.55
   6   0  -6    0.91    2.10
   6   0  -6    2.63    2.63
   6   0  -6    3.21    2.73
   6   0  -6    3.11    2.99
  -6   0   5    1.15    2.15
  -6   0   5   -0.59    2.19
   6   0  -5   -0.31    2.11
   6   0  -5    0.08    2.10
   6   0  -5   -0.67    1.97
   6   0  -5   -0.04    2.47
  -6   0   4   43.59    4.91
  -6   0   4   35.86    5.41
   6   0  -4   44.95    6.71
   6   0  -4   44.76    4.80
   6   0  -4   53.42    6.88
   6   0  -4   44.92    5.96
  -6   0   3    0.36    1.87
  -6   0   3    0.41    2.33
   6   0  -3   -0.96    1.85
   6   0  -3    1.04    2.09
   6   0  -3    1.35    2.42
   6   0  -3    0.00    2.10
  -6   0   2   18.31    3.72
  -6   0   2   21.81    4.53
   6   0  -2   21.80    4.80
   6   0  -2   18.25    3.68
   6   0  -2   15.88    4.54
   6   0  -2   18.83    4.13
  -6   0   1   -1.63    1.88
  -6   0   1   -1.12    2.04
   6   0  -1    0.87    2.02
   6   0  -1    0.57    1.82
   6   0  -1    1.15    2.60
   6   0  -1   -0.12    1.81
  -6   0   0  128.63    7.34
  -6   0   0  138.22    8.77
   6   0   0  111.53    8.06
   6   0   0  114.25    6.92
   6   0   0  124.12    8.99
   6   0   0  146.03    8.92
  -6   0  -1   -1.45    1.52
  -6   0  -1   -0.78    2.09
   6   0   1    0.98    1.88
   6   0   1   -1.03    1.71
   6   0   1   -1.18    1.93
   6   0   1   -0.85    1.97
  -6   0  -2    6.79    2.58
  -6   0  -2    4.37    2.81
   6   0   2    7.28    3.30
   6   0   2    5.11    2.59
   6   0   2    3.27    2.86
   6   0   2    6.57    3.09
  -6   0  -3    2.12    2.20
  -6   0  -3   -1.17    2.32
   6   0   3    0.89    2.26
   6   0   3    0.64    1.92
   6   0   3    1.73    2.52
   6   0   3    0.78    2.28
  -6   0  -4    0.75    2.48
  -6   0  -4    2.08    2.66
   6   0   4    1.28    2.36
   6   0   4    1.54    2.15
   6   0   4    0.08    2.41
   6   0   4    0.76    2.11
  -6   0  -5    0.29    2.69
  -6   0  -5    2.05    2.85
   6   0   5    0.72    2.29
   6   0   5    0.17    2.04
   6   0   5   -0.11    2.51
   6   0   5    0.59    2.31
  -6   0  -6  112.11    7.50
  -6   0  -6  105.10    8.50
   6   0   6  109.35    7.80
   6   0   6  109.31    7.54
   6   0   6   96.89    8.76
   6   0   6  127.81    9.24
  -6   0  -7   -0.89    2.56
  -6   0  -7    0.30    2.82
   6   0   7   -0.15    2.19
   6   0   7    0.27    2.22
   6   0   7    1.08    3.05
   6   0   7   -0.06    2.44
  -6   0  -8    9.07    3.95
  -6   0  -8    1.56    3.23
   6   0   8    7.71    2.90
   6   0   8    3.84    3.07
   6   0   8   13.13    4.91
   6   0   8    7.33    3.67
   6   0   9   -0.90    2.44
   6   0   9   -1.16    2.40
   6   0   9    0.06    3.25
   6   0   9    1.50    3.24
   6   0  10   24.37    4.62
   6   0  10   18.46    4.72
   6   0  10   23.01    5.95
   6   0  11    0.19    2.77
   6   0  11    2.53    3.57
   6   0  12   71.32    7.55
   6   0  12   72.93    8.99
   6   0  13   -0.80    3.51
   6   0  14    5.64    4.49
   6   0  15    0.71    4.42
   6   0  16    3.49    4.89
   6   0  17    1.45    5.15
   6  -1 -22    4.21    5.83
   6  -1 -21    2.06    4.64
   6   1 -21    2.37    5.05
   6  -1 -20    2.90    4.60
   6   1 -20    6.18    5.49
   6  -1 -19   -0.09    4.07
   6   1 -19    1.39    4.51
  -6   1  18    0.18    4.43
   6  -1 -18    1.31    4.06
   6   1 -18    3.03    4.00
  -6   1  17    1.28    4.24
   6  -1 -17    0.56    2.91
   6   1 -17    0.00    3.17
  -6   1  16    1.66    3.84
   6  -1 -16    1.49    3.57
   6   1 -16    1.81    3.42
  -6   1  15    9.30    4.99
   6  -1 -15    4.49    3.84
   6   1 -15   13.85    5.94
  -6   1  14    2.39    3.44
   6  -1 -14    0.79    3.36
   6   1 -14   -0.49    2.85
  -6   1  13    1.84    3.11
  -6   1  13   -2.17    3.61
   6  -1 -13   -0.53    2.20
   6  -1 -13    2.16    4.05
   6   1 -13    0.79    3.26
  -6   1  12    0.04    3.10
  -6   1  12    0.55    3.57
   6  -1 -12   -0.64    2.46
   6  -1 -12   -0.79    3.31
   6   1 -12    4.11    3.81
  -6   1  11   17.40    4.94
  -6   1  11   19.17    5.59
   6  -1 -11   15.64    5.28
   6  -1 -11   28.84    7.16
   6   1 -11   26.30    6.60
   6   1 -11   22.91    5.39
  -6   1  10   15.13    4.45
  -6   1  10   12.62    4.62
   6  -1 -10   12.52    4.77
   6  -1 -10   20.06    6.21
   6   1 -10   15.84    5.32
   6   1 -10   19.60    4.95
   6   1 -10   20.07    5.68
  -6   1   9    1.13    2.54
  -6   1   9    2.47    3.05
   6  -1  -9    0.48    2.28
   6  -1  -9    0.14    2.90
   6   1  -9    0.68    2.68
   6   1  -9    0.06    2.87
   6   1  -9    1.11    3.41
  -6  -1   8    0.78    2.23
  -6  -1   8    3.13    3.12
  -6  -1   8    1.78    3.23
  -6   1   8    4.59    2.53
  -6   1   8    1.66    2.98
   6  -1  -8    1.67    2.64
   6  -1  -8   -0.62    2.70
   6   1  -8   -0.43    2.48
   6   1  -8    0.97    2.59
   6   1  -8    2.34    2.47
   6   1  -8    4.03    3.66
  -6  -1   7   -0.85    2.09
  -6  -1   7    3.40    3.06
  -6  -1   7    1.56    2.82
  -6   1   7   -0.87    2.18
  -6   1   7    1.63    2.62
   6  -1  -7    1.72    2.65
   6   1  -7    0.50    2.96
   6   1  -7    1.37    2.64
   6   1  -7    1.63    2.38
   6   1  -7    0.76    3.00
  -6  -1   6    5.52    2.81
  -6  -1   6    3.80    2.91
  -6  -1   6    5.64    3.21
  -6   1   6    2.35    2.69
  -6   1   6    3.05    2.76
   6  -1  -6    4.81    3.38
   6   1  -6    8.58    3.86
   6   1  -6    8.59    3.31
   6   1  -6    4.68    2.98
   6   1  -6    5.07    3.53
  -6  -1   5    4.16    2.49
  -6  -1   5    8.61    3.73
  -6  -1   5    5.83    3.18
  -6   1   5    6.67    2.86
  -6   1   5   10.07    3.95
   6  -1  -5    9.08    4.02
   6  -1  -5   12.41    4.43
   6   1  -5    7.66    3.92
   6   1  -5    8.62    3.29
   6   1  -5    9.57    3.73
   6   1  -5    6.35    3.56
[truncated: 258,680 more chars]
