# Supplementary material for: Crystal structure and DFT study of (E)-4-[({4-[(pyri­din-2-yl­methyl­idene)amino]­phen­yl}amino)­meth­yl]phenol
Source: Acta Crystallogr E Crystallogr Commun. 2018 Feb 28;74(Pt 3):410–3. doi: 10.1107/S2056989018003043 (PMC5947814; doi:10.1107/S2056989018003043)
Supplement: Supplementary file 2 [file e-74-00410-Isup2.hkl]

data_I                                                                          
_shelx_title ' TRIAL3 in P-1 New: P21/c'                                        
_shelx_refln_list_code          4                                               
_shelx_F_calc_maximum      180.91                                               
_exptl_crystal_F_000       639.94                                               
_reflns_d_resolution_high  0.8410                                               
                                                                                
loop_                                                                           
 _space_group_symop_operation_xyz                                               
 'x, y, z'                                                                      
 '-x, y+1/2, -z+1/2'                                                            
 '-x, -y, -z'                                                                   
 'x, -y-1/2, z-1/2'                                                             
                                                                                
_cell_length_a    10.5652                                                       
_cell_length_b     7.9136                                                       
_cell_length_c    20.8153                                                       
_cell_angle_alpha  90.000                                                       
_cell_angle_beta  118.408                                                       
_cell_angle_gamma  90.000                                                       
                                                                                
_shelx_F_squared_multiplier     1.000                                           
                                                                                
loop_                                                                           
 _refln_index_h                                                                 
 _refln_index_k                                                                 
 _refln_index_l                                                                 
 _refln_F_squared_calc                                                          
 _refln_F_squared_meas                                                          
 _refln_F_squared_sigma                                                         
 _refln_observed_status                                                         
   1   0   0        125.05        113.80         7.26 o                         
   2   0   0          0.16         -0.39         6.16 o                         
   3   0   0        965.70        936.92        28.08 o                         
   4   0   0         81.46        112.52        13.20 o                         
   5   0   0         17.63         26.39         9.53 o                         
   6   0   0         20.25         22.02        10.53 o                         
   7   0   0          4.00          3.60        13.83 o                         
   8   0   0          4.45         -3.66        16.46 o                         
   9   0   0          4.06        -19.35        36.02 o                         
  10   0   0         30.56         82.33        60.61 o                         
  11   0   0         47.20         44.76        55.47 o                         
   1   1   0       1165.73       1013.82        50.97 o                         
   2   1   0         10.13          6.13         4.32 o                         
   3   1   0       1869.97       1883.61        24.91 o                         
   4   1   0        155.20        169.58        10.65 o                         
   5   1   0         60.75         65.42         8.89 o                         
   6   1   0         36.49         51.93        10.04 o                         
   7   1   0          8.84         14.51        11.29 o                         
   8   1   0         23.18         14.61        14.44 o                         
   9   1   0          0.82          2.55        16.89 o                         
  10   1   0          5.99         -0.54        22.01 o                         
   0   2   0       1189.55       1076.79        33.73 o                         
   1   2   0        109.99        112.51        15.42 o                         
   2   2   0       3389.51       3129.73       105.94 o                         
   3   2   0       1340.97       1304.51        22.34 o                         
   4   2   0        271.69        313.96        13.48 o                         
   5   2   0       1052.91       1087.49        25.55 o                         
   6   2   0        371.98        372.97        21.36 o                         
   7   2   0         49.47         54.99        13.48 o                         
   8   2   0          2.27          0.54        11.90 o                         
   9   2   0          2.96          4.20        16.66 o                         
  10   2   0         15.87          7.24        25.31 o                         
   1   3   0          3.82          8.20        10.51 o                         
   2   3   0        394.39        356.38        17.54 o                         
   3   3   0        677.90        680.59        16.69 o                         
   4   3   0         60.81         76.09         8.61 o                         
   5   3   0          1.86         -2.22         7.68 o                         
   6   3   0          9.11          5.16         9.34 o                         
   7   3   0         26.95         17.34        12.87 o                         
   8   3   0         18.82         17.96        14.35 o                         
   9   3   0         24.22         16.31        18.42 o                         
  10   3   0          4.12         18.17        21.56 o                         
   0   4   0        166.77        189.47        26.23 o                         
   1   4   0         56.48         57.91        10.35 o                         
   2   4   0        227.69        238.84        11.85 o                         
   3   4   0        689.06        725.57        18.95 o                         
   4   4   0          1.89          6.24         8.05 o                         
   5   4   0         47.97         57.82        11.93 o                         
   6   4   0          1.06          0.31        10.74 o                         
   7   4   0         41.19         52.24        15.40 o                         
   8   4   0        186.87        177.97        23.14 o                         
   9   4   0          9.87         22.92        17.29 o                         
  10   4   0          3.20          6.58        20.36 o                         
   1   5   0         65.72         66.61        11.76 o                         
   2   5   0          0.54          1.23         8.26 o                         
   3   5   0        157.58        171.27        27.26 o                         
   4   5   0         36.91         44.04        11.45 o                         
   5   5   0          0.62          0.48        10.98 o                         
   6   5   0         12.09         13.01        12.22 o                         
   7   5   0        133.08         89.28        17.82 o                         
   8   5   0         35.77         20.77        15.50 o                         
   9   5   0         10.21          4.74        16.73 o                         
   0   6   0         10.04         22.80        16.83 o                         
   1   6   0         36.56         27.06         9.93 o                         
   2   6   0         31.79         37.85        16.45 o                         
   3   6   0         17.73         29.83        14.06 o                         
   4   6   0         37.02         33.12        13.96 o                         
   5   6   0         12.24         11.41        12.80 o                         
   6   6   0          1.04          9.63        12.73 o                         
   7   6   0         33.47         34.18        15.66 o                         
   8   6   0          3.03         -1.61        15.44 o                         
   1   7   0         22.08         14.21        12.67 o                         
   2   7   0          1.52          0.30        13.84 o                         
   3   7   0          8.07         -1.04        14.81 o                         
   4   7   0          1.34          5.66        13.36 o                         
   5   7   0          3.50         15.36        14.63 o                         
   6   7   0          3.49         23.03        16.20 o                         
   7   7   0          4.43          7.04        17.17 o                         
   2   8   0          1.19         -5.76        21.92 o                         
   3   8   0          1.13          6.27        20.21 o                         
   4   8   0         16.65         12.56        25.16 o                         
   5   8   0          2.87         -4.74        16.90 o                         
   2   9   0          1.35         12.14        25.32 o                         
   3   9   0          5.89          7.84        22.58 o                         
 -11   1   1          0.31          8.15        34.10 o                         
 -10   1   1         13.23         -4.74        19.51 o                         
  -9   1   1          7.21         15.29        17.34 o                         
  -8   1   1         15.36         20.88        14.43 o                         
  -7   1   1         11.51          3.73         9.34 o                         
  -6   1   1         69.84         80.12        10.62 o                         
  -5   1   1        433.81        481.46        16.48 o                         
  -4   1   1       1040.15       1047.59        20.31 o                         
  -3   1   1        318.59        306.28        10.68 o                         
  -2   1   1      14038.67      11965.84       515.92 o                         
  -1   1   1        205.75        216.22         6.44 o                         
   0   1   1        341.06        341.93        13.59 o                         
   1   1   1       2403.58       2260.18        24.36 o                         
   2   1   1        160.22        166.15         9.55 o                         
   3   1   1       1520.88       1389.13        23.66 o                         
   4   1   1         16.87         13.94         6.31 o                         
   5   1   1        215.14        221.01        13.09 o                         
   6   1   1          7.33         10.04         8.39 o                         
   7   1   1         19.14         18.88        12.10 o                         
   8   1   1         13.14         17.13        14.60 o                         
   9   1   1         52.97         58.88        27.77 o                         
  10   1   1          3.08         27.82        32.21 o                         
 -11   2   1         66.20         29.18        29.20 o                         
 -10   2   1          2.39         21.48        25.41 o                         
  -9   2   1          0.05          4.61        14.81 o                         
  -8   2   1        100.43        111.38        17.90 o                         
  -7   2   1         66.15         57.28        13.54 o                         
  -6   2   1          0.84          3.24         9.03 o                         
  -5   2   1         37.25         41.39         8.90 o                         
  -4   2   1        735.82        786.90        18.80 o                         
  -3   2   1        130.53        133.14         9.16 o                         
  -2   2   1        487.19        432.16        15.43 o                         
  -1   2   1       5906.60       5697.27        78.71 o                         
   0   2   1      23163.41      21414.77       271.47 o                         
   1   2   1       4245.58       3866.50       104.80 o                         
   2   2   1          4.28         10.29         5.59 o                         
   3   2   1       1742.72       1698.64        25.23 o                         
   4   2   1        745.17        800.53        20.18 o                         
   5   2   1          4.14         11.17         7.86 o                         
   6   2   1          0.51          2.76         8.94 o                         
   7   2   1         12.03         17.58        11.79 o                         
   8   2   1         57.50         34.64        17.66 o                         
   9   2   1         13.76         24.75        21.36 o                         
  10   2   1          7.18         22.89        25.12 o                         
 -10   3   1          4.19          8.45        20.26 o                         
  -9   3   1          0.18         14.29        17.87 o                         
  -8   3   1          9.98          5.23        13.17 o                         
  -7   3   1        598.38        555.40        28.32 o                         
  -6   3   1          4.70          3.13         9.14 o                         
  -5   3   1        494.03        504.97        19.68 o                         
  -4   3   1        810.38        819.77        24.89 o                         
  -3   3   1          4.22         18.40         5.37 o                         
  -2   3   1          0.01          3.03         6.47 o                         
  -1   3   1        650.09        629.96        23.15 o                         
   0   3   1          6.97          1.27         6.31 o                         
   1   3   1         14.17          7.25        10.11 o                         
   2   3   1        585.41        616.23        18.88 o                         
   3   3   1        217.29        209.76        11.28 o                         
   4   3   1        137.91        128.63        11.07 o                         
   5   3   1         17.35         11.36         8.26 o                         
   6   3   1        102.30         92.42        15.52 o                         
   7   3   1          1.31          7.33        12.31 o                         
   8   3   1         50.98         41.09        15.83 o                         
   9   3   1         27.53         27.79        19.96 o                         
  10   3   1          0.53          0.50        22.83 o                         
 -10   4   1          1.90          1.29        20.56 o                         
  -9   4   1          3.62          4.33        15.87 o                         
  -8   4   1          0.40         -3.86        13.11 o                         
  -7   4   1         28.68         20.99        12.72 o                         
  -6   4   1        118.65        108.25        15.98 o                         
  -5   4   1         65.94         68.52        11.07 o                         
  -4   4   1        120.33        138.55        12.91 o                         
  -3   4   1       1582.17       1675.28        41.33 o                         
  -2   4   1       2583.66       2542.24        53.64 o                         
  -1   4   1          1.68          2.86         7.93 o                         
   0   4   1         27.59         26.27        10.29 o                         
   1   4   1          1.97          0.78         7.19 o                         
   2   4   1        756.20        770.24        21.33 o                         
   3   4   1         15.64         15.62         5.98 o                         
   4   4   1         30.27         33.44         9.80 o                         
   5   4   1         73.80         70.41        12.12 o                         
   6   4   1         16.63         30.72        12.61 o                         
   7   4   1        101.98        100.47        18.52 o                         
   8   4   1          6.41         10.70        14.30 o                         
   9   4   1          0.13          0.76        16.58 o                         
  -9   5   1          5.60         -4.77        15.33 o                         
  -8   5   1          3.94          7.88        14.84 o                         
  -7   5   1          7.80          0.18        12.55 o                         
  -6   5   1          8.47         19.55        12.28 o                         
  -5   5   1         19.79         22.36        11.50 o                         
  -4   5   1         31.74         19.43        10.84 o                         
  -3   5   1        133.61        110.38        14.85 o                         
  -2   5   1         46.15         38.67        10.21 o                         
  -1   5   1          2.31          3.30         7.97 o                         
   0   5   1        132.97        117.69        14.66 o                         
   1   5   1        447.12        450.11        25.10 o                         
   2   5   1         72.35         59.00         9.05 o                         
   3   5   1         47.33         46.86        12.24 o                         
   4   5   1          0.01          3.41         8.89 o                         
   5   5   1        117.53        117.40        17.84 o                         
   6   5   1         49.39         50.87        14.40 o                         
   7   5   1          2.17         -0.04        13.10 o                         
   8   5   1          8.37         12.23        15.11 o                         
   9   5   1          0.00          9.45        17.60 o                         
  -8   6   1          0.20          8.41        15.80 o                         
  -7   6   1         24.35         20.18        14.09 o                         
  -6   6   1          7.60          2.14        12.75 o                         
  -5   6   1          2.58          3.66        11.83 o                         
  -4   6   1         80.53         76.01        15.34 o                         
  -3   6   1        108.42        115.06        18.25 o                         
  -2   6   1          0.02          0.08        10.81 o                         
  -1   6   1         29.01         28.25        15.56 o                         
   0   6   1         29.89         45.66        14.95 o                         
   1   6   1        331.55        316.87        24.78 o                         
   2   6   1          9.31         12.29        12.33 o                         
   3   6   1         22.56         23.28        14.87 o                         
   4   6   1          1.55          5.55        11.24 o                         
   5   6   1         79.79         78.19        17.03 o                         
   6   6   1         29.84         25.33        14.17 o                         
   7   6   1          0.69          0.92        14.94 o                         
   8   6   1          9.44         -1.15        16.39 o                         
  -7   7   1         26.01         25.23        17.50 o                         
  -6   7   1          1.50        -18.90        15.25 o                         
  -5   7   1         16.79         30.19        15.29 o                         
  -4   7   1          0.13          9.96        14.00 o                         
  -3   7   1         15.05          3.30        15.63 o                         
  -2   7   1         13.63         14.87        16.23 o                         
  -1   7   1          3.14          6.56        16.01 o                         
   0   7   1         44.78         55.86        19.96 o                         
   1   7   1         33.46         24.85        14.19 o                         
   2   7   1          0.68         -4.79        12.10 o                         
   3   7   1          0.76          2.25        15.87 o                         
   4   7   1          1.13          2.38        13.68 o                         
   5   7   1          0.26         10.89        14.34 o                         
   6   7   1          4.70          7.29        16.15 o                         
   7   7   1          0.23          2.72        15.83 o                         
  -6   8   1          0.00          6.22        20.49 o                         
  -5   8   1          5.69          0.98        17.84 o                         
  -4   8   1          2.29          5.09        19.60 o                         
  -3   8   1          0.85          9.76        18.14 o                         
  -2   8   1         14.54          7.76        20.17 o                         
  -1   8   1         20.45         48.78        46.72 o                         
   1   8   1          0.34          3.43        17.93 o                         
   2   8   1          0.40          7.87        16.48 o                         
   3   8   1          5.55          9.53        20.01 o                         
   4   8   1          0.54          4.03        22.91 o                         
   5   8   1         67.89         73.87        22.54 o                         
  -3   9   1          0.16         16.49        23.29 o                         
   2   9   1          2.53         16.67        26.86 o                         
 -11   0   2         51.53         55.16        56.80 o                         
 -10   0   2         11.50         12.31        26.64 o                         
  -9   0   2          1.50          6.17        22.96 o                         
  -8   0   2        106.65        107.53        23.35 o                         
  -7   0   2        481.64        508.95        29.51 o                         
  -6   0   2        423.84        457.10        23.58 o                         
  -5   0   2       2822.94       2797.97        45.20 o                         
  -4   0   2       1140.91       1102.78        28.89 o                         
  -3   0   2        182.38        207.98        15.43 o                         
  -2   0   2       5093.98       4564.39       151.56 o                         
  -1   0   2         54.70         53.50         5.47 o                         
   0   0   2         58.11         48.07         5.30 o                         
   1   0   2       3342.06       3055.40        42.26 o                         
   2   0   2        365.07        366.18        20.42 o                         
   3   0   2       1570.73       1527.46        37.03 o                         
   4   0   2       2590.71       2566.55        46.62 o                         
   5   0   2        534.08        541.74        25.92 o                         
   6   0   2         13.19         17.27        12.72 o                         
   7   0   2          3.90         -1.27        17.25 o                         
   8   0   2        198.34        197.92        41.53 o                         
   9   0   2        135.65        155.29        62.26 o                         
  10   0   2         53.60         24.70        38.08 o                         
 -11   1   2          5.23        -14.89        24.46 o                         
 -10   1   2          7.65         25.49        21.02 o                         
  -9   1   2         21.09         28.56        16.42 o                         
  -8   1   2          3.90          8.83        11.94 o                         
  -7   1   2        328.32        349.52        19.96 o                         
  -6   1   2        736.49        721.53        20.36 o                         
  -5   1   2       1076.83       1122.23        27.80 o                         
  -4   1   2        140.15        151.98         9.85 o                         
  -3   1   2        114.72        104.73         8.55 o                         
  -2   1   2      26527.67      23977.53       785.49 o                         
  -1   1   2          8.81          3.06         2.61 o                         
   1   1   2        676.82        691.80        14.64 o                         
   2   1   2         12.89         12.38         6.93 o                         
   3   1   2         42.69         47.01         7.84 o                         
   4   1   2          4.44         11.29         6.20 o                         
   5   1   2        341.09        359.28        16.32 o                         
   6   1   2         16.66         17.71         8.40 o                         
   7   1   2         11.40         25.63        15.04 o                         
   8   1   2         32.49         47.84        21.29 o                         
   9   1   2         69.41         39.58        25.36 o                         
  10   1   2         17.14         30.03        32.69 o                         
 -11   2   2         15.05         18.92        28.10 o                         
 -10   2   2         26.86         10.87        23.47 o                         
  -9   2   2         54.28         62.22        18.08 o                         
  -8   2   2         25.21         20.41        12.75 o                         
  -7   2   2          0.13         -4.69         9.35 o                         
  -6   2   2        191.79        200.58        15.71 o                         
  -5   2   2        118.40        140.32        11.46 o                         
  -4   2   2         38.66         33.19         6.66 o                         
  -3   2   2       1172.01       1087.79        26.67 o                         
  -2   2   2      32727.16      30244.15       884.44 o                         
  -1   2   2       2778.79       2542.27        48.69 o                         
   0   2   2       2694.29       2506.45        50.38 o                         
   1   2   2        235.36        231.60        13.69 o                         
   2   2   2        380.54        384.44        13.18 o                         
   3   2   2         19.64          8.89         5.55 o                         
   4   2   2          4.70          8.17         6.10 o                         
   5   2   2        102.11        108.89        12.56 o                         
   6   2   2         50.61         39.73        10.83 o                         
   7   2   2          3.30         -3.43        12.01 o                         
   8   2   2         13.55         -4.28        14.50 o                         
   9   2   2          1.70          3.87        21.71 o                         
  10   2   2         10.79         35.12        29.34 o                         
 -10   3   2          5.52         -8.60        18.86 o                         
  -9   3   2         97.17         66.07        18.27 o                         
  -8   3   2         70.10         76.21        16.03 o                         
  -7   3   2         38.28         28.83        12.58 o                         
  -6   3   2          0.30          2.20         8.88 o                         
  -5   3   2        476.77        549.06        19.86 o                         
  -4   3   2        192.73        200.42        12.03 o                         
  -3   3   2       1270.56       1269.02        24.94 o                         
  -2   3   2       2021.85       1967.48        56.22 o                         
  -1   3   2        336.04        335.77        17.73 o                         
   0   3   2        262.72        261.50        26.45 o                         
   1   3   2        803.58        835.47        23.22 o                         
   2   3   2         44.12         42.24         6.46 o                         
   3   3   2        110.21        121.18        10.60 o                         
   4   3   2         15.78         14.23         7.40 o                         
   5   3   2         16.98          9.93         9.45 o                         
   6   3   2        101.20         77.18        14.40 o                         
   7   3   2          8.28          5.95        12.37 o                         
   8   3   2          3.08         11.83        16.59 o                         
   9   3   2         13.15         30.95        21.10 o                         
 -10   4   2          0.19          4.24        20.30 o                         
  -9   4   2         10.11          9.81        16.45 o                         
  -8   4   2          2.99         -3.44        12.78 o                         
  -7   4   2          5.07          2.31        11.73 o                         
  -6   4   2         86.25         71.65        13.13 o                         
  -5   4   2         58.83         61.19        10.37 o                         
  -4   4   2        243.79        269.07        15.49 o                         
  -3   4   2        337.26        356.78        13.46 o                         
  -2   4   2         10.66          3.76         8.27 o                         
  -1   4   2        392.86        405.87        19.49 o                         
   0   4   2        968.51        957.47        33.75 o                         
   1   4   2        262.66        238.91        16.01 o                         
   2   4   2         81.56         72.92        10.32 o                         
   3   4   2         41.66         34.21         8.14 o                         
   4   4   2         11.48         16.73         9.58 o                         
   5   4   2         11.51          9.59         9.79 o                         
   6   4   2         81.61         74.23        14.19 o                         
   7   4   2          1.04          4.91        13.13 o                         
   8   4   2          0.95         14.95        15.03 o                         
   9   4   2          8.66         17.05        21.23 o                         
  -9   5   2          0.08          5.90        16.26 o                         
  -8   5   2          0.00          7.74        14.59 o                         
  -7   5   2         82.74         81.86        16.76 o                         
  -6   5   2         17.84         19.11        11.67 o                         
  -5   5   2         38.48         42.69        12.89 o                         
  -4   5   2         37.59         46.05        11.88 o                         
  -3   5   2         13.16         10.35         9.99 o                         
  -2   5   2         16.97         20.78        11.02 o                         
  -1   5   2         73.58         56.52        10.77 o                         
   0   5   2         18.05         22.35         8.42 o                         
   1   5   2        115.87         99.17        14.71 o                         
   2   5   2         27.29         24.42         9.97 o                         
   3   5   2         10.91         14.38         9.52 o                         
   4   5   2          1.71         10.36        10.09 o                         
   5   5   2         44.23         49.64        12.35 o                         
   6   5   2        108.08         80.81        16.35 o                         
   7   5   2         23.78         27.14        15.10 o                         
   8   5   2         22.59         16.81        16.32 o                         
  -8   6   2         17.26         18.47        17.09 o                         
  -7   6   2          0.26         -2.99        13.41 o                         
  -6   6   2         10.11          4.23        13.31 o                         
  -5   6   2          5.82          9.62        12.12 o                         
  -4   6   2         59.39         49.17        13.73 o                         
  -3   6   2         36.96         43.49        12.79 o                         
  -2   6   2         12.71         16.40         9.47 o                         
  -1   6   2          1.44          2.76        13.54 o                         
   0   6   2          3.63          9.18        10.46 o                         
   1   6   2        158.59        180.27        21.69 o                         
   2   6   2         16.40         13.10        10.38 o                         
   3   6   2          4.32         14.39        12.24 o                         
   4   6   2         45.71         60.80        13.76 o                         
   5   6   2         29.71         33.20        15.69 o                         
   6   6   2         80.05         70.05        16.18 o                         
   7   6   2         15.11         24.32        16.25 o                         
  -7   7   2          5.08          6.00        16.40 o                         
  -6   7   2         29.88          9.52        16.29 o                         
  -5   7   2          0.51          0.53        15.80 o                         
  -4   7   2          1.93         -6.95        16.85 o                         
  -3   7   2          0.89          3.55        14.22 o                         
  -2   7   2         75.94         60.80        21.82 o                         
  -1   7   2         17.00         26.37        25.35 o                         
   0   7   2         42.55         41.68        15.31 o                         
   1   7   2         25.04         29.12        15.76 o                         
   2   7   2         85.26         89.64        19.69 o                         
   3   7   2         13.91          7.49        18.26 o                         
   4   7   2          2.92         11.72        13.58 o                         
   5   7   2         38.92         22.51        15.89 o                         
   6   7   2         25.25         29.84        18.12 o                         
  -6   8   2          3.34          6.49        18.03 o                         
  -5   8   2          3.15         18.52        17.79 o                         
  -4   8   2          0.82         17.81        19.03 o                         
  -3   8   2         14.42          0.42        17.27 o                         
  -2   8   2         22.66         19.88        20.24 o                         
  -1   8   2         19.04         33.86        46.41 o                         
   0   8   2          0.30          4.26        23.69 o                         
   1   8   2          1.14          5.70        16.65 o                         
   2   8   2          1.60         -0.62        15.17 o                         
   3   8   2         16.63         24.40        19.95 o                         
   4   8   2          6.81         22.61        22.26 o                         
   5   8   2         11.92         25.02        20.77 o                         
  -3   9   2          2.90         -3.50        26.34 o                         
   1   9   2          1.66         -3.09        25.21 o                         
   2   9   2          0.78         -7.28        20.04 o                         
 -11   1   3          0.14         10.58        28.02 o                         
 -10   1   3          2.42         -4.17        15.69 o                         
  -9   1   3        208.72        206.74        25.33 o                         
  -8   1   3        265.58        286.05        22.50 o                         
  -7   1   3        128.06        129.23        13.74 o                         
  -6   1   3       1165.15       1245.69        25.47 o                         
  -5   1   3         25.51         24.01         6.97 o                         
  -4   1   3        827.21        827.04        18.50 o                         
  -3   1   3       2465.80       2425.58        59.99 o                         
  -2   1   3      11284.60      10094.84       276.15 o                         
  -1   1   3       1309.98       1167.80        30.28 o                         
   0   1   3       1080.24        977.92        20.15 o                         
   2   1   3       1907.27       1823.66        25.57 o                         
   3   1   3        427.21        452.23        17.00 o                         
   4   1   3         54.57         65.60         9.38 o                         
   5   1   3         13.56         13.42         8.49 o                         
   6   1   3          9.57          8.63        10.73 o                         
   7   1   3          0.21          3.55        12.89 o                         
   8   1   3         44.06         29.68        20.78 o                         
   9   1   3         29.91         27.68        23.90 o                         
  10   1   3          0.42         19.14        32.34 o                         
 -11   2   3          0.02        -12.69        24.46 o                         
 -10   2   3          0.64         11.97        19.86 o                         
  -9   2   3         32.54         19.76        14.99 o                         
  -8   2   3         51.55         45.71        12.89 o                         
  -7   2   3          0.23         -2.54         9.02 o                         
  -6   2   3         22.49         19.86         8.57 o                         
  -5   2   3        127.87        143.89        11.41 o                         
  -4   2   3          2.82          2.04         5.36 o                         
  -3   2   3       2118.02       2077.34        38.80 o                         
  -2   2   3        919.53        815.17        25.94 o                         
  -1   2   3        628.05        589.82        11.86 o                         
   0   2   3       1221.57       1154.50        22.90 o                         
   1   2   3        289.28        285.88        11.85 o                         
   2   2   3          0.41          3.14         4.62 o                         
   3   2   3         73.48         66.72         8.12 o                         
   4   2   3          5.71         -0.86         5.90 o                         
   5   2   3        311.14        357.40        18.99 o                         
   6   2   3         11.37         14.70        10.61 o                         
   7   2   3         19.89         34.56        14.48 o                         
   8   2   3         26.44         30.22        18.41 o                         
   9   2   3        118.55        111.82        31.02 o                         
 -11   3   3          0.17          2.29        27.92 o                         
 -10   3   3          0.79          3.25        17.23 o                         
  -9   3   3         58.67         48.45        16.69 o                         
  -8   3   3         22.45         20.10        12.48 o                         
  -7   3   3        174.66        166.93        17.22 o                         
  -6   3   3         92.01         82.77        12.56 o                         
  -5   3   3          2.42         -4.33         7.07 o                         
  -4   3   3       1354.23       1385.50        26.40 o                         
  -3   3   3       2216.37       2279.27        30.22 o                         
  -2   3   3        134.55        169.70        17.70 o                         
  -1   3   3       1182.83       1197.45        26.87 o                         
   0   3   3       2901.49       2792.17        36.77 o                         
   1   3   3          2.49          1.64         5.53 o                         
   2   3   3        147.48        163.91         9.82 o                         
   3   3   3         10.41          4.92         5.82 o                         
   4   3   3        133.15        142.46        13.51 o                         
   5   3   3          2.08         -0.65         8.72 o                         
   6   3   3         71.51         75.53        14.99 o                         
   7   3   3         22.21         34.72        13.90 o                         
   8   3   3         17.46         14.79        17.68 o                         
   9   3   3         29.47         34.48        22.03 o                         
 -10   4   3          8.66         -3.04        18.06 o                         
  -9   4   3         56.50         33.96        17.21 o                         
  -8   4   3          8.87         16.91        13.90 o                         
  -7   4   3          1.53         -3.95        10.25 o                         
  -6   4   3         23.02         22.58        10.55 o                         
  -5   4   3         31.15         28.86         9.23 o                         
  -4   4   3         48.82         61.08         9.91 o                         
  -3   4   3        746.34        782.96        18.20 o                         
  -2   4   3       1080.54       1149.06        32.53 o                         
  -1   4   3        540.79        564.04        15.85 o                         
   0   4   3        107.03         86.57        14.56 o                         
   1   4   3        299.87        321.66        17.06 o                         
   2   4   3          0.09          1.41         8.19 o                         
   3   4   3          0.00          4.67         7.98 o                         
   4   4   3          1.49         -1.25         8.17 o                         
   5   4   3          0.04          0.16         9.72 o                         
   6   4   3        112.37        102.65        16.31 o                         
   7   4   3          5.02          6.52        12.91 o                         
   8   4   3         11.22         10.99        16.03 o                         
   9   4   3          1.32          5.85        20.71 o                         
  -9   5   3          0.42         -5.21        15.38 o                         
  -8   5   3          1.36         -3.63        13.39 o                         
  -7   5   3         18.44         20.36        13.38 o                         
  -6   5   3         89.66         87.73        14.23 o                         
  -5   5   3        468.96        483.37        26.23 o                         
  -4   5   3         77.86         80.26        13.54 o                         
  -3   5   3         13.66         22.35         9.97 o                         
  -2   5   3         19.87         20.64         9.53 o                         
  -1   5   3         76.20         72.61        11.33 o                         
   0   5   3         79.37         74.03        11.87 o                         
   1   5   3         21.90         21.98         7.68 o                         
   2   5   3         21.06         21.34        10.26 o                         
   3   5   3          4.46          6.85         8.82 o                         
   4   5   3          0.02          2.07        10.00 o                         
   5   5   3         26.28         31.78        11.97 o                         
   6   5   3         58.62         68.76        15.11 o                         
   7   5   3          0.40          7.74        15.11 o                         
   8   5   3          4.40         10.42        16.81 o                         
  -9   6   3          1.68          5.25        17.68 o                         
  -8   6   3          2.46        -11.71        14.72 o                         
  -7   6   3          0.56         11.55        14.44 o                         
  -6   6   3          3.07          5.43        14.20 o                         
  -5   6   3         22.92         16.94        12.99 o                         
  -4   6   3        128.75        122.04        18.53 o                         
  -3   6   3         48.61         45.33        12.63 o                         
  -2   6   3         33.87         38.40        12.77 o                         
  -1   6   3         42.47         42.48        11.70 o                         
   0   6   3         33.80         38.80        13.00 o                         
   1   6   3         35.08         24.97        11.96 o                         
   2   6   3         19.93         19.59        12.02 o                         
   3   6   3         51.06         45.46        12.49 o                         
   4   6   3          1.32          6.17        10.92 o                         
   5   6   3         15.11         21.33        13.68 o                         
   6   6   3         17.57          8.93        14.02 o                         
   7   6   3          0.87         -2.74        15.40 o                         
  -7   7   3          1.42         -2.02        15.35 o                         
  -6   7   3          6.91          4.16        15.59 o                         
  -5   7   3          5.17         -1.13        15.23 o                         
  -4   7   3         32.59         14.90        14.76 o                         
  -3   7   3          1.71          3.68        19.01 o                         
  -2   7   3         12.71         21.81        11.78 o                         
  -1   7   3          0.64          3.28        12.70 o                         
   0   7   3          4.45         -1.26        12.24 o                         
   1   7   3          9.39         11.00        12.35 o                         
   2   7   3         27.08         13.91        17.55 o                         
   3   7   3        203.17        160.26        22.87 o                         
   4   7   3         28.07         27.86        16.38 o                         
   5   7   3          8.54         22.12        18.16 o                         
   6   7   3         22.42         23.31        17.72 o                         
  -6   8   3          1.32          9.49        17.31 o                         
  -5   8   3         16.07         11.89        18.13 o                         
  -4   8   3          3.41         13.58        19.44 o                         
  -3   8   3          5.60          5.72        14.16 o                         
  -2   8   3         17.22          2.68        43.12 o                         
  -1   8   3        130.02         92.10        51.56 o                         
   0   8   3          0.98         -5.35        14.84 o                         
   1   8   3         24.81         18.71        15.11 o                         
   2   8   3          0.13          1.18        15.13 o                         
   3   8   3          0.02          1.64        20.32 o                         
   4   8   3         15.77          4.38        16.40 o                         
  -3   9   3          6.57         21.71        28.81 o                         
   0   9   3          8.89         12.97        24.70 o                         
   1   9   3          4.28         13.37        23.58 o                         
   2   9   3          1.17         12.67        21.75 o                         
 -11   0   4         26.21         19.71        32.37 o                         
 -10   0   4        103.41         78.10        36.43 o                         
  -9   0   4          0.22         16.67        20.63 o                         
  -8   0   4        837.76        942.26        45.09 o                         
  -7   0   4         80.72        102.42        16.09 o                         
  -6   0   4        174.93        197.28        17.51 o                         
  -5   0   4        258.85        281.07        17.40 o                         
  -4   0   4        104.97        111.12        14.23 o                         
  -3   0   4       3093.46       2869.18        44.74 o                         
  -2   0   4          3.45          6.64         5.77 o                         
  -1   0   4        513.21        468.76        16.42 o                         
   0   0   4        158.98        168.24        13.05 o                         
   1   0   4       1236.10       1181.98        33.08 o                         
   2   0   4         91.05        111.23        14.21 o                         
   3   0   4       2109.45       2072.42        47.07 o                         
   4   0   4          0.93          8.54        10.42 o                         
   5   0   4         14.40         32.95        12.76 o                         
   6   0   4          0.60         -0.11        14.93 o                         
   7   0   4          3.32          8.60        22.33 o                         
   8   0   4        111.56         78.62        50.01 o                         
   9   0   4         58.38         28.81        40.65 o                         
 -11   1   4          0.67         -5.10        21.04 o                         
 -10   1   4          8.10         27.44        19.10 o                         
  -9   1   4        252.35        254.78        24.49 o                         
  -8   1   4        201.31        208.45        19.58 o                         
  -7   1   4        120.88        122.13        12.56 o                         
  -6   1   4         60.48         60.85         9.43 o                         
  -5   1   4        349.41        361.15        14.75 o                         
  -4   1   4       1288.49       1227.93        26.05 o                         
  -3   1   4         19.70         20.33         5.14 o                         
  -2   1   4       1979.51       1787.19        73.41 o                         
  -1   1   4       2412.33       2337.62        33.77 o                         
   0   1   4         93.70         76.33         8.67 o                         
   1   1   4        170.81        152.87        10.69 o                         
   2   1   4        114.88        114.13         9.47 o                         
   3   1   4        814.02        791.38        21.33 o                         
   4   1   4         69.26         74.49        10.69 o                         
   5   1   4         37.18         45.87        10.35 o                         
   6   1   4        151.79        170.05        19.65 o                         
   7   1   4        439.66        401.92        33.96 o                         
   8   1   4        343.10        301.17        42.56 o                         
   9   1   4          4.50         23.08        23.64 o                         
 -11   2   4          5.14         13.53        24.21 o                         
 -10   2   4          0.74          8.35        16.50 o                         
  -9   2   4         42.39         47.06        15.45 o                         
  -8   2   4          6.14          4.52        10.96 o                         
  -7   2   4        199.86        205.72        16.89 o                         
  -6   2   4         27.10         26.51         8.75 o                         
  -5   2   4          4.99          4.07         5.95 o                         
  -4   2   4        897.41        878.59        19.06 o                         
  -3   2   4        119.25        130.20         7.87 o                         
  -2   2   4        341.74        289.55        11.06 o                         
  -1   2   4       5378.38       5051.33        70.29 o                         
   0   2   4        115.73        121.52         8.16 o                         
   1   2   4         23.02         21.82         5.48 o                         
   2   2   4        538.31        532.52        14.65 o                         
   3   2   4        198.52        202.73        12.86 o                         
   4   2   4        143.04        149.11        14.28 o                         
   5   2   4         99.38         86.72        13.58 o                         
   6   2   4         20.97         25.25        12.41 o                         
   7   2   4          2.13          4.66        13.57 o                         
   8   2   4         23.86         26.36        19.91 o                         
   9   2   4         10.15         25.10        24.42 o                         
 -11   3   4          0.08         16.48        24.54 o                         
 -10   3   4          0.00          1.05        18.93 o                         
  -9   3   4         10.04          7.18        12.93 o                         
  -8   3   4          0.32          9.54        11.82 o                         
  -7   3   4        110.97        116.45        15.45 o                         
  -6   3   4          7.92          9.47         8.79 o                         
  -5   3   4         18.84         20.66         7.90 o                         
  -4   3   4       2465.39       2582.39        66.35 o                         
  -3   3   4        408.91        385.96        13.39 o                         
  -2   3   4       1717.61       1653.62        28.87 o                         
  -1   3   4        203.19        178.31        10.58 o                         
   0   3   4         27.71         22.47         6.44 o                         
   1   3   4          7.92          4.34         4.54 o                         
   2   3   4        158.54        179.43        11.05 o                         
   3   3   4         98.98         96.02        10.86 o                         
   4   3   4        249.93        257.58        17.41 o                         
   5   3   4        152.05        154.69        16.79 o                         
   6   3   4         14.48         14.43        11.43 o                         
   7   3   4         21.09         17.53        13.51 o                         
   8   3   4          7.85          7.58        18.11 o                         
   9   3   4         10.03         15.50        23.91 o                         
 -10   4   4          1.83          5.55        17.38 o                         
  -9   4   4          6.32         23.35        15.40 o                         
  -8   4   4         15.82         14.16        13.63 o                         
  -7   4   4          5.75         10.56        10.79 o                         
  -6   4   4         14.57         13.48         9.83 o                         
  -5   4   4        353.29        368.28        17.30 o                         
  -4   4   4       1091.34       1031.53        37.69 o                         
  -3   4   4         20.33         13.59         6.24 o                         
  -2   4   4        847.73        868.04        23.51 o                         
  -1   4   4         61.26         61.91         8.79 o                         
   0   4   4        352.47        355.16        13.63 o                         
   1   4   4         12.85         16.12         7.77 o                         
   2   4   4        139.08        151.57        11.16 o                         
   3   4   4          0.28          4.71         8.67 o                         
   4   4   4          4.28          3.95         8.79 o                         
   5   4   4         52.45         45.78        12.69 o                         
   6   4   4          7.80          7.98        11.80 o                         
   7   4   4          3.65          8.37        13.23 o                         
   8   4   4         14.58         24.40        18.64 o                         
 -10   5   4         34.08         25.91        20.53 o                         
  -9   5   4         11.46         11.89        15.68 o                         
  -8   5   4          2.03          9.78        13.67 o                         
  -7   5   4         63.72         69.42        15.27 o                         
  -6   5   4         27.91         29.80        11.27 o                         
  -5   5   4        267.35        264.82        18.80 o                         
  -4   5   4        447.60        476.61        22.24 o                         
  -3   5   4        290.99        330.08        17.18 o                         
  -2   5   4          6.52          3.68         8.51 o                         
  -1   5   4        359.60        393.51        22.44 o                         
   0   5   4        275.24        308.94        13.38 o                         
   1   5   4          2.51          6.12         7.72 o                         
   2   5   4        216.14        229.90        19.54 o                         
   3   5   4          4.49          3.61         9.55 o                         
   4   5   4        124.02        120.20        16.65 o                         
   5   5   4          4.11          6.29        10.95 o                         
   6   5   4         26.63         19.58        13.16 o                         
   7   5   4         21.49         37.59        17.26 o                         
   8   5   4          3.87          6.62        17.52 o                         
  -9   6   4          3.26          8.87        17.50 o                         
  -8   6   4         11.56         12.00        15.06 o                         
  -7   6   4         17.79         20.78        14.88 o                         
  -6   6   4          0.15         -0.54        13.36 o                         
  -5   6   4         31.62         37.46        16.13 o                         
  -4   6   4        177.98        179.38        19.42 o                         
  -3   6   4         48.90         50.92        14.40 o                         
  -2   6   4        149.54        148.71        17.23 o                         
  -1   6   4          2.98          3.42        11.24 o                         
   0   6   4          2.43          2.70        11.23 o                         
   1   6   4        203.84        162.29        18.67 o                         
   2   6   4         17.54         25.68        13.61 o                         
   3   6   4         31.73         29.54        11.26 o                         
   4   6   4          1.40          3.75        11.62 o                         
   5   6   4         38.46         21.38        12.81 o                         
   6   6   4          2.21          4.17        13.26 o                         
   7   6   4          0.39         -4.21        15.80 o                         
  -8   7   4          2.83          2.39        16.57 o                         
  -7   7   4         12.47         20.76        16.14 o                         
  -6   7   4          9.32          3.63        15.54 o                         
  -5   7   4         28.28         10.87        16.15 o                         
  -4   7   4          2.86         11.39        16.21 o                         
  -3   7   4         14.41          4.78        15.71 o                         
  -2   7   4        118.34        121.21        17.22 o                         
  -1   7   4          7.11          3.77        13.33 o                         
   0   7   4         12.05          6.35        13.67 o                         
   1   7   4        100.75         93.44        18.50 o                         
   2   7   4          0.42          6.36        13.63 o                         
   3   7   4          3.60         10.30        12.14 o                         
   4   7   4          3.65         25.38        14.42 o                         
   5   7   4          0.00         12.71        18.51 o                         
   6   7   4         59.87         43.45        18.79 o                         
  -6   8   4          2.92          3.21        17.49 o                         
  -5   8   4          0.89          3.97        17.65 o                         
  -4   8   4          2.14        -11.11        17.41 o                         
  -3   8   4          1.61          1.98        14.36 o                         
  -2   8   4         71.37         79.67        23.61 o                         
  -1   8   4         74.59         49.87        20.72 o                         
   0   8   4          0.02         17.66        16.55 o                         
   1   8   4          0.00          4.02        15.16 o                         
   2   8   4          1.32         16.68        17.05 o                         
   3   8   4          1.22         -3.12        20.16 o                         
   4   8   4         10.92         25.01        18.28 o                         
  -3   9   4          0.72         -4.32        15.09 o                         
  -2   9   4          0.14         -0.82        41.27 o                         
  -1   9   4         32.92         12.14        42.19 o                         
   0   9   4          9.69         -1.22        20.62 o                         
   1   9   4          0.11         -0.14        18.40 o                         
 -11   1   5          1.39         14.00        21.54 o                         
 -10   1   5         42.02         42.16        20.16 o                         
  -9   1   5        202.11        187.68        22.11 o                         
  -8   1   5         57.07         58.56        14.09 o                         
  -7   1   5          0.23         -2.93         7.75 o                         
  -6   1   5         36.50         32.13         8.32 o                         
  -5   1   5        473.86        463.30        15.73 o                         
  -4   1   5       1122.18       1118.65        22.87 o                         
  -3   1   5       2588.09       2324.20        66.37 o                         
  -2   1   5        580.63        522.34        12.33 o                         
  -1   1   5         14.12         12.05         4.74 o                         
   0   1   5         76.04         82.37         7.17 o                         
   1   1   5        530.45        531.80        14.79 o                         
   2   1   5          9.47         10.60         6.25 o                         
   4   1   5        366.90        408.84        19.12 o                         
   5   1   5          0.56          5.43         8.87 o                         
   6   1   5        192.78        222.47        23.88 o                         
   7   1   5        601.95        566.36        44.52 o                         
   8   1   5          0.97         -0.93        19.24 o                         
   9   1   5         37.01         17.53        27.38 o                         
 -11   2   5         47.16         42.21        25.08 o                         
 -10   2   5         31.90         47.88        18.25 o                         
  -9   2   5         47.49         64.88        16.00 o                         
  -8   2   5        276.76        269.06        20.79 o                         
  -7   2   5          0.01          0.47         8.63 o                         
  -6   2   5          0.21          1.69         7.42 o                         
  -5   2   5        540.48        546.91        15.88 o                         
  -4   2   5          0.11          6.27         5.36 o                         
  -3   2   5          6.47          2.55         4.10 o                         
  -2   2   5        931.93        933.21        19.98 o                         
  -1   2   5         19.03         21.61         6.05 o                         
   0   2   5         77.70         83.44         7.46 o                         
   1   2   5        219.26        236.90        10.71 o                         
   2   2   5        184.33        205.49        11.37 o                         
   3   2   5         30.56         28.63         7.62 o                         
   4   2   5         23.92         30.45        10.29 o                         
   5   2   5         33.07         37.00        11.55 o                         
   6   2   5        199.95        221.61        22.37 o                         
   7   2   5          0.66          5.78        13.94 o                         
   8   2   5          0.16         22.00        18.36 o                         
   9   2   5          6.11         12.26        25.22 o                         
 -11   3   5          0.01          1.74        21.19 o                         
 -10   3   5         44.17         37.91        18.39 o                         
  -9   3   5          2.98          0.45        12.92 o                         
  -8   3   5         41.99         53.04        13.22 o                         
  -7   3   5          6.16          8.89         9.64 o                         
  -6   3   5          5.06          5.37         8.40 o                         
  -5   3   5       1754.52       1821.75        53.45 o                         
  -4   3   5       1451.49       1559.42        33.43 o                         
  -3   3   5        221.51        237.98        11.35 o                         
  -2   3   5        604.15        595.83        12.26 o                         
  -1   3   5         43.65         36.72         6.08 o                         
   0   3   5         18.38         19.86         5.40 o                         
   1   3   5        139.17        146.21         9.45 o                         
   2   3   5         27.37         27.20         7.61 o                         
   3   3   5        434.17        466.44        18.71 o                         
   4   3   5          0.25          7.50         8.91 o                         
   5   3   5         24.14         25.99        11.77 o                         
   6   3   5          1.98          9.38        11.42 o                         
   7   3   5         40.02         25.06        15.45 o                         
   8   3   5          4.96          3.97        17.14 o                         
   9   3   5          6.55          2.68        23.68 o                         
 -10   4   5          3.11         14.50        17.41 o                         
  -9   4   5          4.64          8.09        14.88 o                         
  -8   4   5          1.32          5.26        11.74 o                         
  -7   4   5          2.98         10.56        10.73 o                         
  -6   4   5         80.62         66.32        11.95 o                         
  -5   4   5          0.25          4.27         7.88 o                         
  -4   4   5        310.50        305.31        18.60 o                         
  -3   4   5          3.93          3.86         5.91 o                         
  -2   4   5        225.14        236.14        10.78 o                         
  -1   4   5        253.41        259.32        12.39 o                         
   0   4   5       1182.89       1176.99        24.61 o                         
   1   4   5        207.38        217.50        12.53 o                         
   2   4   5          5.55          1.13         7.31 o                         
   3   4   5         16.27         19.07         9.81 o                         
   4   4   5        117.83        123.17        17.30 o                         
   5   4   5          4.45         -2.06        10.08 o                         
   6   4   5          1.62         -8.32        11.90 o                         
   7   4   5          0.14          7.06        13.59 o                         
   8   4   5          7.48         25.91        21.44 o                         
 -10   5   5          2.67          9.97        18.55 o                         
  -9   5   5          3.18          3.15        16.28 o                         
  -8   5   5          5.50          1.48        13.79 o                         
  -7   5   5          5.18         13.23        12.44 o                         
  -6   5   5          3.11         -2.19        10.74 o                         
  -5   5   5         24.97         22.86        11.47 o                         
  -4   5   5          7.95          7.26        10.45 o                         
  -3   5   5         66.35         88.95        12.58 o                         
  -2   5   5        567.70        581.59        19.33 o                         
  -1   5   5          1.44          3.71         6.32 o                         
   0   5   5        100.66         78.50         9.58 o                         
   1   5   5        158.01        155.65        16.12 o                         
   2   5   5        124.22        133.66        13.77 o                         
   3   5   5         43.99         45.71        12.13 o                         
   4   5   5          0.81          3.27         9.85 o                         
   5   5   5          4.24          3.14        11.46 o                         
   6   5   5         44.25         44.46        15.19 o                         
   7   5   5          7.98         -4.17        14.04 o                         
  -9   6   5          0.10         -3.17        16.80 o                         
  -8   6   5          2.68          5.03        15.35 o                         
  -7   6   5         16.72          8.20        13.68 o                         
  -6   6   5          1.15         -3.47        11.91 o                         
  -5   6   5          1.90          1.93        12.44 o                         
  -4   6   5         17.97          7.32        12.18 o                         
  -3   6   5        264.82        261.43        35.13 o                         
  -2   6   5          9.97          3.91        10.36 o                         
  -1   6   5        161.24        142.68        13.85 o                         
   0   6   5         17.55         15.30        11.79 o                         
   1   6   5         30.96         25.36        12.33 o                         
   2   6   5          2.24          2.93        12.91 o                         
   3   6   5         17.67         24.99        12.38 o                         
   4   6   5        107.98        107.31        18.38 o                         
   5   6   5          0.10         -2.71        12.66 o                         
   6   6   5          0.04          0.56        14.64 o                         
   7   6   5         10.49         18.53        19.13 o                         
  -8   7   5          0.03         -4.01        17.31 o                         
  -7   7   5         41.05         52.62        17.71 o                         
  -6   7   5         11.03          0.89        15.10 o                         
  -5   7   5         73.39         57.86        19.22 o                         
  -4   7   5          8.06          0.16        13.86 o                         
  -3   7   5         55.71         52.76        15.96 o                         
  -2   7   5          9.21         21.70        11.82 o                         
  -1   7   5          2.19         12.04        13.83 o                         
   0   7   5          3.03         -2.17        12.19 o                         
   1   7   5         32.92         35.25        12.52 o                         
   2   7   5         21.04         29.07        16.47 o                         
   3   7   5          9.14         15.25        12.64 o                         
   4   7   5         11.47         10.32        14.76 o                         
   5   7   5          1.01          5.81        15.78 o                         
  -6   8   5         26.61         18.99        21.16 o                         
  -5   8   5          1.10          0.84        17.55 o                         
  -4   8   5          1.17          5.45        12.81 o                         
  -3   8   5         52.58         44.80        17.50 o                         
  -2   8   5          0.99          0.18        12.72 o                         
  -1   8   5          4.77         13.81        16.83 o                         
   0   8   5          0.09         -2.10        14.10 o                         
   1   8   5         38.11         30.41        17.15 o                         
   2   8   5          0.66         11.74        14.24 o                         
   3   8   5          4.07          3.56        15.78 o                         
   4   8   5         11.44         27.77        19.99 o                         
  -3   9   5         41.87         25.62        17.33 o                         
  -2   9   5         47.66         33.16        24.43 o                         
  -1   9   5          7.38         22.26        23.10 o                         
   0   9   5          0.23         -1.20        17.61 o                         
   1   9   5          1.01          1.86        17.69 o                         
 -12   0   6         12.24         -1.96        35.94 o                         
 -11   0   6        116.70         94.12        43.00 o                         
 -10   0   6        128.78        105.55        40.77 o                         
  -9   0   6         49.05         83.07        27.92 o                         
  -8   0   6         16.26         18.75        16.44 o                         
  -7   0   6          7.41         12.03        11.07 o                         
  -6   0   6       1308.90       1304.78        48.31 o                         
  -5   0   6         38.55         31.59         9.27 o                         
  -4   0   6       1148.48       1180.70        37.02 o                         
  -3   0   6       4559.93       4370.31        57.30 o                         
  -2   0   6        323.57        333.36        13.79 o                         
  -1   0   6          9.20         -1.76         6.78 o                         
   0   0   6         14.34         12.58         9.01 o                         
   1   0   6          2.32          0.92         7.39 o                         
   2   0   6       2820.54       2745.05        60.01 o                         
   3   0   6        328.16        296.46        23.34 o                         
   4   0   6        102.20         93.86        17.15 o                         
   5   0   6        839.96        817.32        42.11 o                         
   6   0   6       1237.18       1255.39        74.65 o                         
   7   0   6         34.43         43.82        27.21 o                         
   8   0   6        135.78         69.67        47.65 o                         
   9   0   6         13.73         27.78        44.76 o                         
 -12   1   6          0.42         16.14        26.26 o                         
 -11   1   6          8.41          5.82        22.39 o                         
 -10   1   6          3.97         16.53        18.06 o                         
  -9   1   6          5.73         11.44        13.49 o                         
  -8   1   6        163.20        209.75        19.64 o                         
  -7   1   6         59.23         57.63        10.55 o                         
  -6   1   6        106.99        115.21        11.52 o                         
  -5   1   6         14.36         24.40         6.71 o                         
  -4   1   6         26.72         24.08         6.03 o                         
  -3   1   6        772.51        772.96        18.25 o                         
  -2   1   6       1273.72       1254.97        17.99 o                         
  -1   1   6         63.41         63.70         6.50 o                         
   0   1   6          2.33          2.62         4.46 o                         
   1   1   6         71.16         66.60         8.15 o                         
   2   1   6        382.09        394.44        15.82 o                         
   3   1   6       1387.84       1490.97        27.99 o                         
   4   1   6         65.38         64.22        11.60 o                         
   5   1   6        254.49        253.65        20.08 o                         
   6   1   6          2.10          4.88        14.44 o                         
   7   1   6         66.70         58.52        25.84 o                         
   8   1   6         83.99         58.62        28.00 o                         
   9   1   6          0.26         -8.90        24.54 o                         
 -11   2   6          1.32         21.42        21.75 o                         
 -10   2   6         13.35         22.27        15.49 o                         
  -9   2   6          1.32         -1.53        12.09 o                         
  -8   2   6        136.62        140.04        16.67 o                         
  -7   2   6         16.99         19.40        10.05 o                         
  -6   2   6         43.34         66.98        10.71 o                         
  -5   2   6         38.67         28.19         6.99 o                         
  -4   2   6        109.62        122.83         8.77 o                         
  -3   2   6         27.14         33.23         5.56 o                         
  -2   2   6         14.64         25.69         5.96 o                         
  -1   2   6       1153.85       1098.58        21.28 o                         
   0   2   6         24.91         22.78         5.12 o                         
   1   2   6         58.37         68.47         7.86 o                         
   2   2   6         92.14        125.89        10.79 o                         
   3   2   6        152.44        160.08        13.24 o                         
   4   2   6         15.30         14.82         9.77 o                         
   5   2   6         18.06         30.60        11.71 o                         
   6   2   6        249.42        234.77        25.41 o                         
   7   2   6         11.22         28.73        16.58 o                         
   8   2   6         38.18         39.73        24.17 o                         
   9   2   6         10.35          0.18        26.96 o                         
 -11   3   6          0.12          4.70        19.20 o                         
 -10   3   6         45.41         38.47        19.04 o                         
  -9   3   6         48.43         45.43        14.46 o                         
  -8   3   6          0.84         -3.78        10.07 o                         
  -7   3   6          2.28          2.86         9.50 o                         
  -6   3   6         32.89         40.24        10.18 o                         
  -5   3   6        652.08        629.32        19.26 o                         
  -4   3   6        247.62        245.09        11.30 o                         
  -3   3   6       1634.84       1620.66        31.19 o                         
  -2   3   6        345.66        349.49        11.72 o                         
  -1   3   6          4.35          6.90         4.30 o                         
   0   3   6        956.27        953.51        18.88 o                         
   1   3   6         80.62         96.32         9.54 o                         
   2   3   6        425.94        424.98        16.67 o                         
   3   3   6         27.10         34.71         9.95 o                         
   4   3   6          9.34         12.13        10.11 o                         
   5   3   6        318.13        340.42        23.34 o                         
   6   3   6        195.11        205.40        21.91 o                         
   7   3   6         64.13         71.93        19.73 o                         
   8   3   6          0.13          4.39        17.96 o                         
 -11   4   6          0.09          2.53        23.09 o                         
 -10   4   6          2.06         -1.07        15.74 o                         
  -9   4   6         25.21         30.42        15.16 o                         
  -8   4   6          0.00          3.32        11.78 o                         
  -7   4   6         61.25         50.44        13.01 o                         
  -6   4   6        274.81        248.57        17.51 o                         
  -5   4   6         53.03         60.98        10.34 o                         
  -4   4   6         12.62         19.05         8.39 o                         
  -3   4   6        544.60        529.78        16.25 o                         
  -2   4   6        254.69        275.16        13.22 o                         
  -1   4   6        128.44        132.53        10.45 o                         
   0   4   6        481.74        486.31        17.08 o                         
   1   4   6        539.47        543.92        17.24 o                         
   2   4   6         33.43         30.40         9.72 o                         
   3   4   6          3.86          5.35         8.93 o                         
   4   4   6         23.17         11.33        10.80 o                         
   5   4   6         14.70         12.50        11.74 o                         
   6   4   6          3.84         -0.82        12.68 o                         
   7   4   6          2.34          9.53        14.89 o                         
   8   4   6         17.59         17.07        19.14 o                         
 -10   5   6          0.28         -5.87        17.80 o                         
  -9   5   6         13.43          6.88        16.14 o                         
  -8   5   6          1.57          9.49        14.07 o                         
  -7   5   6          0.00         10.66        12.40 o                         
  -6   5   6        456.15        456.98        24.29 o                         
  -5   5   6        190.13        210.04        18.43 o                         
  -4   5   6          6.08          3.30         9.99 o                         
  -3   5   6        219.62        215.46        17.53 o                         
  -2   5   6         74.96         77.16        11.87 o                         
  -1   5   6        379.64        372.59        19.34 o                         
   0   5   6         52.34         49.34        11.90 o                         
   1   5   6         49.98         44.15        10.34 o                         
   2   5   6          2.21          5.48         9.29 o                         
   3   5   6          2.32          6.32        10.57 o                         
   4   5   6         27.08         21.92        11.63 o                         
   5   5   6         51.69         41.73        13.96 o                         
   6   5   6          2.75         -0.19        13.36 o                         
   7   5   6          5.40          9.47        15.83 o                         
  -9   6   6          0.46         15.56        16.98 o                         
  -8   6   6          0.22          5.38        15.11 o                         
  -7   6   6          6.57         14.36        13.54 o                         
  -6   6   6        116.42        107.17        16.06 o                         
  -5   6   6          2.83          6.87        13.06 o                         
  -4   6   6        698.97        744.04        56.54 o                         
  -3   6   6          5.09          5.66         9.44 o                         
  -2   6   6         25.65         21.44        10.28 o                         
  -1   6   6          0.21          0.58         9.09 o                         
   0   6   6        103.06        101.43        14.79 o                         
   1   6   6         21.36         16.58        12.05 o                         
   2   6   6         44.26         32.00        11.86 o                         
   3   6   6          2.77          8.30        12.61 o                         
   4   6   6          9.76          2.36        14.09 o                         
   5   6   6         13.42         32.16        15.32 o                         
   6   6   6         13.79          6.75        15.51 o                         
  -8   7   6          0.63         10.45        17.17 o                         
  -7   7   6         26.51         28.40        16.15 o                         
  -6   7   6          1.24         -8.46        14.32 o                         
  -5   7   6          0.03          8.92        15.92 o                         
  -4   7   6         55.22         54.51        15.71 o                         
  -3   7   6        346.54        376.69        24.06 o                         
  -2   7   6         82.77         65.64        13.83 o                         
  -1   7   6          3.84          9.54        12.81 o                         
   0   7   6          0.23         -0.26        10.59 o                         
   1   7   6          5.85         11.82        12.63 o                         
   2   7   6          1.55         11.75        12.60 o                         
   3   7   6         12.34         21.23        14.06 o                         
   4   7   6         22.59         31.82        16.89 o                         
   5   7   6         32.16         39.26        16.53 o                         
  -6   8   6          4.77         10.32        19.18 o                         
  -5   8   6         14.55          6.20        17.38 o                         
  -4   8   6         38.93         26.73        14.54 o                         
  -3   8   6         42.50         44.27        14.69 o                         
  -2   8   6          0.01         -6.73        16.58 o                         
  -1   8   6          0.77          4.66        14.87 o                         
   0   8   6          1.18          8.99        16.01 o                         
   1   8   6          8.76          8.76        13.33 o                         
   2   8   6          0.35          6.86        14.59 o                         
   3   8   6          5.21         13.39        14.27 o                         
  -3   9   6          1.10          3.75        15.38 o                         
  -2   9   6          0.20        -10.36        20.63 o                         
  -1   9   6          2.92         -8.67        17.27 o                         
   0   9   6         15.21         21.77        19.06 o                         
 -12   1   7          3.15         -7.76        23.51 o                         
 -11   1   7          1.35         -7.04        20.91 o                         
 -10   1   7         74.13         53.80        22.06 o                         
  -9   1   7         48.41         44.20        15.70 o                         
  -8   1   7         39.95         44.04        12.64 o                         
  -7   1   7         76.34         80.28        11.69 o                         
  -6   1   7         99.53        105.85        10.82 o                         
  -5   1   7       2161.37       2165.52        37.83 o                         
  -4   1   7        221.24        225.29        11.42 o                         
  -3   1   7        469.63        485.18        12.93 o                         
  -2   1   7         19.43         18.80         4.49 o                         
  -1   1   7         77.69         70.80         6.98 o                         
   0   1   7          3.33          9.51         4.99 o                         
   1   1   7        181.89        184.44        12.21 o                         
   2   1   7         63.03         51.51         9.40 o                         
   3   1   7         60.37         66.11        10.80 o                         
   4   1   7          2.03          4.99         8.17 o                         
   5   1   7          1.10          3.69        12.00 o                         
   6   1   7          1.36          3.36        13.98 o                         
   7   1   7         14.84         15.14        21.35 o                         
   8   1   7         31.84         38.72        23.97 o                         
 -12   2   7          5.33         21.22        24.17 o                         
 -11   2   7          3.63          7.83        20.94 o                         
 -10   2   7         39.41         30.55        16.49 o                         
  -9   2   7          0.53          1.53        11.50 o                         
  -8   2   7          1.66          2.16        10.05 o                         
  -7   2   7        239.37        237.81        17.78 o                         
  -6   2   7         80.74         77.60        11.47 o                         
  -5   2   7        500.36        492.02        15.27 o                         
  -4   2   7         35.74         27.15         6.00 o                         
  -3   2   7          1.12          2.80         4.26 o                         
  -2   2   7        586.29        615.18        14.92 o                         
  -1   2   7         93.88        104.77         7.35 o                         
   0   2   7        109.37        129.62         8.72 o                         
   1   2   7       1771.99       1784.57        32.85 o                         
   2   2   7        578.96        582.60        18.89 o                         
   3   2   7         62.72         66.61        11.88 o                         
   4   2   7        121.63        131.41        16.33 o                         
   5   2   7        835.68        793.57        30.66 o                         
   6   2   7         15.54         23.46        14.95 o                         
   7   2   7         98.29         84.74        23.71 o                         
   8   2   7         18.08         24.83        22.86 o                         
 -11   3   7         41.57         37.79        21.32 o                         
 -10   3   7          6.51          7.89        15.10 o                         
  -9   3   7          0.06          0.13        12.15 o                         
  -8   3   7         83.08         69.78        14.09 o                         
  -7   3   7         31.16         24.07        10.70 o                         
  -6   3   7          6.37         12.60         8.89 o                         
  -5   3   7        530.24        488.04        17.32 o                         
  -4   3   7         58.08         45.93         6.98 o                         
  -3   3   7        192.62        224.89        11.98 o                         
  -2   3   7        699.18        726.70        15.61 o                         
  -1   3   7        160.22        175.03         8.87 o                         
   0   3   7         52.72         44.42         7.62 o                         
   1   3   7          7.82          9.98         6.30 o                         
   2   3   7          1.22          7.77         7.62 o                         
   3   3   7         40.60         38.25        10.64 o                         
   4   3   7        138.67        130.26        16.39 o                         
   5   3   7        401.59        374.23        25.09 o                         
   6   3   7         40.14         33.42        15.63 o                         
   7   3   7          0.30          2.10        16.09 o                         
   8   3   7         18.91         15.15        22.62 o                         
 -11   4   7         18.56         24.56        23.92 o                         
 -10   4   7          8.30         -0.40        15.31 o                         
  -9   4   7          3.41         10.88        14.02 o                         
  -8   4   7          5.32         22.61        13.71 o                         
  -7   4   7        260.64        267.58        24.45 o                         
  -6   4   7          0.00          5.94         9.88 o                         
  -5   4   7        235.67        262.53        17.46 o                         
  -4   4   7        244.15        252.47        17.11 o                         
  -3   4   7          0.46          5.35         7.31 o                         
  -2   4   7         74.55         77.28         9.29 o                         
  -1   4   7          4.21          4.52         6.15 o                         
   0   4   7         30.62         30.49         7.36 o                         
   1   4   7        163.79        168.00        14.26 o                         
   2   4   7         10.88          7.88         9.11 o                         
   3   4   7          1.23         11.07         9.67 o                         
   4   4   7        207.44        186.13        18.62 o                         
   5   4   7         39.88         43.30        14.67 o                         
   6   4   7         15.03         18.40        14.31 o                         
   7   4   7         16.76         34.57        19.54 o                         
 -10   5   7          0.46         -0.29        17.15 o                         
  -9   5   7          0.00          7.42        15.14 o                         
  -8   5   7         10.39          4.20        12.95 o                         
  -7   5   7          5.90          7.23        12.34 o                         
  -6   5   7        143.29        148.44        17.82 o                         
  -5   5   7          0.31          3.04         9.63 o                         
  -4   5   7         25.20         30.35        11.78 o                         
  -3   5   7          0.07          2.38         8.12 o                         
  -2   5   7        439.03        453.43        22.10 o                         
  -1   5   7         45.65         38.17        10.91 o                         
   0   5   7        158.71        165.45        15.25 o                         
   1   5   7         12.55         13.32         9.30 o                         
   2   5   7        106.78        103.47        15.82 o                         
   3   5   7         32.99         28.64        11.51 o                         
   4   5   7         81.62         94.70        16.32 o                         
   5   5   7         30.90         25.06        14.65 o                         
   6   5   7         15.70         18.28        16.10 o                         
   7   5   7          3.06          6.43        17.87 o                         
  -9   6   7          0.50         10.37        16.46 o                         
  -8   6   7          4.69         -2.46        14.98 o                         
  -7   6   7         91.72         84.80        16.71 o                         
  -6   6   7          6.77          6.43        11.87 o                         
  -5   6   7        412.07        411.79        29.36 o                         
  -4   6   7          6.13          5.56        12.23 o                         
  -3   6   7         10.89         11.47         9.79 o                         
  -2   6   7         83.35         77.14        13.63 o                         
  -1   6   7         66.12         53.67        12.89 o                         
   0   6   7         38.21         43.82        13.07 o                         
   1   6   7         43.07         39.24        13.28 o                         
   2   6   7         21.99         29.93        13.13 o                         
   3   6   7         77.71         64.80        16.71 o                         
   4   6   7         88.13         99.45        17.34 o                         
   5   6   7         78.81         91.13        18.79 o                         
   6   6   7         13.79         28.21        17.51 o                         
  -8   7   7          0.27          6.74        16.71 o                         
  -7   7   7          9.41          8.83        15.77 o                         
  -6   7   7          1.05         -2.90        13.98 o                         
  -5   7   7         57.42         32.15        15.88 o                         
  -4   7   7         16.03         13.28        12.08 o                         
  -3   7   7          7.85          3.63        11.65 o                         
  -2   7   7          5.59          4.76        10.91 o                         
  -1   7   7         36.05         27.91        12.49 o                         
   0   7   7          1.36          6.14        12.05 o                         
   1   7   7          3.15          9.55        12.73 o                         
   2   7   7          0.75         13.45        12.03 o                         
   3   7   7          1.86          3.53        14.18 o                         
   4   7   7          0.09         -3.98        15.24 o                         
   5   7   7         31.25         31.66        18.50 o                         
  -6   8   7          3.12          9.22        19.27 o                         
  -5   8   7          2.76         10.96        15.28 o                         
  -4   8   7        112.28         92.11        17.93 o                         
  -3   8   7         51.39         43.43        15.14 o                         
  -2   8   7         17.45         17.28        13.27 o                         
  -1   8   7          5.82          7.82        14.63 o                         
   0   8   7          0.46          0.00        15.23 o                         
   1   8   7         50.67         52.98        16.97 o                         
   2   8   7          5.65          3.57        12.35 o                         
   3   8   7          0.07         -1.11        14.72 o                         
  -2   9   7          1.66         -1.21        17.37 o                         
  -1   9   7          6.26         -0.64        17.43 o                         
 -12   0   8          2.68         17.79        38.19 o                         
 -11   0   8         21.78         51.18        39.42 o                         
 -10   0   8         20.64         30.97        30.50 o                         
  -9   0   8        168.00        185.29        32.63 o                         
  -8   0   8         72.23         64.72        16.85 o                         
  -7   0   8         89.52         84.25        14.90 o                         
  -6   0   8         59.21         56.86        11.92 o                         
  -5   0   8         11.87          9.58         7.63 o                         
  -4   0   8        243.54        272.42        18.91 o                         
  -3   0   8       1402.17       1375.00        30.91 o                         
  -2   0   8         50.91         60.42         8.71 o                         
  -1   0   8        319.63        307.15        15.84 o                         
   0   0   8         18.01         16.51         8.73 o                         
   1   0   8       5062.92       5447.16       102.91 o                         
   2   0   8         12.45          7.85         9.54 o                         
   3   0   8         45.95         41.93        12.84 o                         
   4   0   8          0.52          2.08        13.76 o                         
   5   0   8        494.53        467.28        47.98 o                         
   6   0   8        941.07        898.35        68.82 o                         
   7   0   8         65.22         84.18        52.28 o                         
   8   0   8         12.20         39.52        44.35 o                         
 -12   1   8          0.11         17.45        27.02 o                         
 -11   1   8         18.95         24.30        23.08 o                         
 -10   1   8         65.11         63.73        21.97 o                         
  -9   1   8          1.36          3.46        13.54 o                         
  -8   1   8         16.55         13.74        11.09 o                         
  -7   1   8         35.02         22.03        10.05 o                         
  -6   1   8         30.60         29.94         8.17 o                         
  -5   1   8       1558.05       1601.26        40.99 o                         
  -4   1   8         63.30         79.57         8.32 o                         
  -3   1   8        107.65        126.45         8.64 o                         
  -2   1   8        582.73        566.29        12.05 o                         
  -1   1   8        185.47        199.03        10.52 o                         
   0   1   8       1923.27       2048.77        29.14 o                         
   1   1   8        455.58        458.52        15.36 o                         
   2   1   8          9.71         12.00         7.24 o                         
   3   1   8        125.23        132.28        13.68 o                         
   4   1   8        346.27        355.23        23.73 o                         
   5   1   8          7.87          8.73        15.75 o                         
   6   1   8          1.17          8.30        18.91 o                         
   7   1   8          0.14         13.44        21.94 o                         
   8   1   8          7.11         14.44        24.25 o                         
 -12   2   8         16.23         21.79        25.01 o                         
 -11   2   8         23.08         12.91        20.82 o                         
 -10   2   8          1.68         18.29        15.74 o                         
  -9   2   8         21.74         14.69        11.91 o                         
  -8   2   8        285.19        279.98        20.55 o                         
  -7   2   8        302.02        301.93        20.53 o                         
  -6   2   8          0.65          1.34         7.74 o                         
  -5   2   8         72.09         65.69         8.61 o                         
  -4   2   8        454.77        468.93        13.81 o                         
  -3   2   8        242.67        269.26        11.86 o                         
  -2   2   8        148.38        162.47         9.44 o                         
  -1   2   8        552.35        567.21        14.23 o                         
   0   2   8       1648.96       1695.02        25.69 o                         
   1   2   8         61.70         67.20         9.35 o                         
   2   2   8          0.01          0.24         8.34 o                         
   3   2   8        804.16        798.37        26.88 o                         
   4   2   8        784.04        748.40        28.28 o                         
   5   2   8          2.35         10.16        13.25 o                         
   6   2   8        153.44        157.13        23.51 o                         
   7   2   8         52.90         44.95        21.20 o                         
   8   2   8          2.73         -4.91        21.79 o                         
 -11   3   8          0.00          7.65        17.43 o                         
 -10   3   8         54.64         63.26        16.75 o                         
  -9   3   8          6.87         12.75        11.95 o                         
  -8   3   8        177.71        172.34        17.86 o                         
  -7   3   8          9.22          6.69        10.28 o                         
  -6   3   8         84.12         85.85        12.22 o                         
  -5   3   8          0.70          5.07         7.29 o                         
  -4   3   8        144.61        163.54        11.05 o                         
  -3   3   8        654.58        699.58        22.53 o                         
  -2   3   8        125.66        150.65         9.71 o                         
  -1   3   8        678.36        714.36        19.76 o                         
   0   3   8        238.75        236.32        11.79 o                         
   1   3   8         26.69         30.11         9.50 o                         
   2   3   8          1.66          4.73         8.35 o                         
   3   3   8        412.78        423.05        22.87 o                         
   4   3   8        104.45         96.60        16.04 o                         
   5   3   8         17.53          8.88        12.06 o                         
   6   3   8          6.40          4.25        15.03 o                         
   7   3   8          6.54          9.20        15.89 o                         
 -11   4   8          3.75          5.65        23.51 o                         
 -10   4   8         22.99         32.07        17.89 o                         
  -9   4   8         12.54         13.46        14.48 o                         
  -8   4   8         12.56          8.54        12.01 o                         
  -7   4   8        131.67        126.97        16.83 o                         
  -6   4   8        182.74        188.92        17.12 o                         
  -5   4   8         17.59         27.52         9.44 o                         
  -4   4   8         58.81         61.69        10.05 o                         
  -3   4   8         54.55         52.41         9.16 o                         
  -2   4   8        769.78        792.14        22.17 o                         
  -1   4   8         12.89         10.12         7.64 o                         
   0   4   8        166.98        172.32        16.58 o                         
   1   4   8        130.70        152.59        15.51 o                         
   2   4   8          0.12          0.76         8.85 o                         
   3   4   8         13.73         19.92        11.19 o                         
   4   4   8        511.85        546.79        27.91 o                         
   5   4   8         23.01         35.74        14.40 o                         
   6   4   8          8.60         14.06        14.63 o                         
   7   4   8          3.83         14.50        18.74 o                         
 -10   5   8          4.57          0.00        17.98 o                         
  -9   5   8          7.54          2.81        14.64 o                         
  -8   5   8         48.39         27.79        14.40 o                         
  -7   5   8          4.44          8.52        12.25 o                         
  -6   5   8        571.85        629.03        26.41 o                         
  -5   5   8        522.49        557.53        23.07 o                         
  -4   5   8          6.74         10.81        11.04 o                         
  -3   5   8         84.04         85.54        12.51 o                         
  -2   5   8         87.26         81.89        12.14 o                         
  -1   5   8          6.80          8.94         8.72 o                         
   0   5   8          9.80          8.18        10.09 o                         
   1   5   8          5.30          3.79         9.55 o                         
   2   5   8         26.09         19.76        11.96 o                         
   3   5   8        110.94        103.80        16.15 o                         
   4   5   8         29.76         21.36        13.99 o                         
   5   5   8        125.74        141.20        21.53 o                         
   6   5   8          2.27          1.97        15.82 o                         
  -9   6   8          4.03          2.32        16.69 o                         
  -8   6   8          0.49          3.07        15.22 o                         
  -7   6   8          1.16          2.51        13.11 o                         
  -6   6   8         17.79         15.63        12.57 o                         
  -5   6   8         15.53          4.14        13.40 o                         
  -4   6   8        147.10        141.86        17.34 o                         
  -3   6   8          2.39          6.91         9.79 o                         
  -2   6   8         51.08         47.38        11.56 o                         
  -1   6   8         18.15         14.20        11.45 o                         
   0   6   8         56.33         51.49        12.86 o                         
   1   6   8         26.11         25.16        11.75 o                         
   2   6   8         64.77         57.58        14.58 o                         
   3   6   8         97.16         92.36        19.15 o                         
   4   6   8         13.69         26.04        14.99 o                         
   5   6   8         23.59         28.23        15.90 o                         
  -8   7   8         57.23         56.43        19.51 o                         
  -7   7   8         10.46         12.62        16.38 o                         
  -6   7   8         80.53         60.95        17.54 o                         
  -5   7   8          3.36          5.30        12.37 o                         
  -4   7   8         32.50         22.89        12.67 o                         
  -3   7   8          0.30          2.92        10.77 o                         
  -2   7   8         14.07          5.26        12.06 o                         
  -1   7   8         32.61         33.27        13.49 o                         
   0   7   8         10.30         10.34        12.78 o                         
   1   7   8          5.26          6.77        11.90 o                         
   2   7   8         11.22         14.76        13.41 o                         
   3   7   8          0.00          6.25        14.36 o                         
   4   7   8          7.25         13.89        15.05 o                         
  -6   8   8          0.92         13.54        20.11 o                         
  -5   8   8         78.73         61.83        18.32 o                         
  -4   8   8          1.05         10.37        13.62 o                         
  -3   8   8         18.62          9.45        13.92 o                         
  -2   8   8          3.13          4.92        12.90 o                         
  -1   8   8          1.97         10.28        13.80 o                         
   0   8   8          1.23          4.15        13.42 o                         
   1   8   8          0.21          3.04        13.23 o                         
   2   8   8          5.88         14.95        14.32 o                         
 -12   1   9          2.32          9.78        25.11 o                         
 -11   1   9         15.89          6.95        21.76 o                         
 -10   1   9          0.02         17.92        17.74 o                         
  -9   1   9         57.43         39.61        15.35 o                         
  -8   1   9         26.14         25.98        11.34 o                         
  -7   1   9        134.54        108.21        13.70 o                         
  -6   1   9          8.05          7.71         7.03 o                         
  -5   1   9         57.89         67.01         8.96 o                         
  -4   1   9        331.60        340.32        13.62 o                         
  -3   1   9        377.97        405.13        12.50 o                         
  -2   1   9        123.60        129.35         8.04 o                         
  -1   1   9       1621.21       1734.57        27.31 o                         
   0   1   9        103.06        115.99        10.14 o                         
   1   1   9         38.51         46.87         7.40 o                         
   2   1   9        111.58        113.50        11.52 o                         
   3   1   9        248.96        271.97        18.43 o                         
   4   1   9         42.88         33.66        13.73 o                         
   5   1   9         77.54         78.05        20.67 o                         
   6   1   9        119.91         87.74        27.87 o                         
   7   1   9         16.90         13.65        22.97 o                         
   8   1   9          0.13         40.45        31.44 o                         
 -12   2   9          0.37         -4.61        21.99 o                         
 -11   2   9         10.70         25.90        20.49 o                         
 -10   2   9        123.85        106.59        19.98 o                         
  -9   2   9          9.17         17.42        12.70 o                         
  -8   2   9         31.11         20.58        11.37 o                         
  -7   2   9          1.15          1.40         8.84 o                         
  -6   2   9        110.73        120.97        13.49 o                         
  -5   2   9        156.72        155.86        11.89 o                         
  -4   2   9          9.62          9.45         5.32 o                         
  -3   2   9        106.68        127.60         9.80 o                         
  -2   2   9        340.48        363.81        12.93 o                         
  -1   2   9         99.18        113.34         9.10 o                         
   0   2   9         11.15         10.25         6.18 o                         
   1   2   9        443.90        461.29        17.04 o                         
   2   2   9          7.63          8.84         8.65 o                         
   3   2   9        157.67        166.55        18.25 o                         
   4   2   9        221.75        222.19        21.97 o                         
   5   2   9         96.65        100.20        22.18 o                         
   6   2   9         66.87         76.12        25.32 o                         
   7   2   9          6.85         -6.73        22.69 o                         
 -11   3   9          7.15          2.40        18.49 o                         
 -10   3   9         31.79         25.87        16.27 o                         
  -9   3   9         56.92         46.42        14.95 o                         
  -8   3   9         28.11         34.62        12.00 o                         
  -7   3   9        306.65        321.33        20.47 o                         
  -6   3   9          8.78          3.56         8.09 o                         
  -5   3   9          2.59          5.70         7.95 o                         
  -4   3   9        229.06        286.09        16.09 o                         
  -3   3   9         20.99         22.25         7.18 o                         
  -2   3   9        312.54        315.18        12.80 o                         
  -1   3   9        424.24        444.42        16.89 o                         
   0   3   9        363.21        374.90        15.99 o                         
   1   3   9        144.90        138.64        12.96 o                         
   2   3   9          2.77          2.61         9.59 o                         
   3   3   9         15.92         23.44        11.35 o                         
   4   3   9          0.02          3.98        10.59 o                         
   5   3   9         15.43         17.85        13.37 o                         
   6   3   9          1.46          8.23        15.41 o                         
   7   3   9          8.32         18.01        18.41 o                         
 -11   4   9          1.11          2.72        19.87 o                         
 -10   4   9          0.02          3.15        16.71 o                         
  -9   4   9         34.18         31.21        14.83 o                         
  -8   4   9         40.11         36.83        13.59 o                         
  -7   4   9        821.35        860.48        33.25 o                         
  -6   4   9          0.10         -2.15        10.04 o                         
  -5   4   9         41.51         45.83        10.88 o                         
  -4   4   9         98.89        119.15        11.77 o                         
  -3   4   9        163.03        180.71        14.33 o                         
  -2   4   9          0.72          2.05         7.17 o                         
  -1   4   9         60.46         52.59        10.65 o                         
   0   4   9          5.22          4.35         8.31 o                         
   1   4   9          3.07          8.62         9.40 o                         
   2   4   9          0.80          7.66        10.65 o                         
   3   4   9       1925.59       1994.80        49.20 o                         
   4   4   9          0.82         11.53        13.07 o                         
   5   4   9         13.96         24.74        15.10 o                         
   6   4   9          1.07         16.16        19.50 o                         
 -10   5   9         19.34         15.92        17.53 o                         
  -9   5   9          0.07          8.21        14.89 o                         
  -8   5   9          7.73          5.78        13.44 o                         
  -7   5   9         81.34         77.43        16.10 o                         
  -6   5   9         93.53         85.30        15.47 o                         
  -5   5   9          0.65          3.07         9.96 o                         
  -4   5   9         17.07         16.67         9.52 o                         
  -3   5   9         10.44         12.42         8.89 o                         
  -2   5   9          3.61          6.81         8.41 o                         
  -1   5   9         92.70        103.23        13.12 o                         
   0   5   9         39.86         39.76        11.87 o                         
   1   5   9          5.78         17.73        12.40 o                         
   2   5   9        213.03        222.83        19.51 o                         
   3   5   9         15.02         27.76        13.96 o                         
   4   5   9          0.53          8.44        13.76 o                         
   5   5   9         11.53         11.30        15.13 o                         
   6   5   9         55.39         74.95        20.97 o                         
  -9   6   9         34.08         30.52        18.48 o                         
  -8   6   9          0.01         -4.14        14.22 o                         
  -7   6   9         18.29         21.63        14.29 o                         
  -6   6   9        121.70        130.13        17.58 o                         
  -5   6   9         13.41         13.11        12.02 o                         
  -4   6   9         17.74         24.25        12.32 o                         
  -3   6   9        246.84        249.85        22.00 o                         
  -2   6   9          2.76          6.13         9.62 o                         
  -1   6   9         45.62         45.61        11.57 o                         
   0   6   9          5.84         14.53        11.43 o                         
   1   6   9          3.84          1.72        12.27 o                         
   2   6   9         82.58         75.77        16.19 o                         
   3   6   9          9.63         12.23        13.14 o                         
   4   6   9         20.87         18.31        15.09 o                         
   5   6   9          7.32         25.93        17.36 o                         
  -8   7   9          4.28         14.35        17.02 o                         
  -7   7   9         14.71         -1.84        15.61 o                         
  -6   7   9         71.34         60.46        16.08 o                         
  -5   7   9          0.61         13.60        13.53 o                         
  -4   7   9         13.44         18.51        12.76 o                         
  -3   7   9         13.61         16.92        12.18 o                         
  -2   7   9         16.43         29.29        13.56 o                         
  -1   7   9          3.48          8.28        11.27 o                         
   0   7   9         27.87         29.88        12.29 o                         
   1   7   9         52.45         42.89        15.78 o                         
   2   7   9          3.60         11.30        13.93 o                         
   3   7   9          1.08          6.03        14.75 o                         
   4   7   9         14.87         32.55        18.90 o                         
  -6   8   9          0.10         -2.80        15.99 o                         
  -5   8   9         29.19         32.17        15.66 o                         
  -4   8   9         13.70          8.93        14.10 o                         
  -3   8   9         14.63         13.41        14.90 o                         
  -2   8   9         32.53         35.89        15.72 o                         
  -1   8   9         10.41         11.03        14.19 o                         
   0   8   9          0.62         -8.86        13.62 o                         
   1   8   9         47.69         29.83        15.64 o                         
   2   8   9          6.41          9.60        17.15 o                         
 -12   0  10          6.96          5.09        37.06 o                         
 -11   0  10         19.86         15.25        36.12 o                         
 -10   0  10        157.74        116.39        40.61 o                         
  -9   0  10        208.64        208.82        45.40 o                         
  -8   0  10         12.03          1.45        14.56 o                         
  -7   0  10        388.97        414.35        27.89 o                         
  -6   0  10          2.75         11.01         9.83 o                         
  -5   0  10        459.19        495.22        21.31 o                         
  -4   0  10         65.54         63.51        10.82 o                         
  -3   0  10        253.45        260.73        14.59 o                         
  -2   0  10        641.36        719.54        22.59 o                         
  -1   0  10       2544.73       2713.46        42.80 o                         
   0   0  10         11.78          9.47         8.09 o                         
   1   0  10        449.70        494.82        22.21 o                         
   2   0  10         46.39         45.84        11.47 o                         
   3   0  10         44.74         28.35        16.62 o                         
   4   0  10        143.66        152.62        29.46 o                         
   5   0  10         33.22         55.22        28.41 o                         
   6   0  10         18.56         54.13        40.34 o                         
   7   0  10          0.06          7.72        40.75 o                         
 -12   1  10          5.22          8.89        24.88 o                         
 -11   1  10         22.06         44.76        25.97 o                         
 -10   1  10        130.03        106.67        24.82 o                         
  -9   1  10          0.65         12.78        14.16 o                         
  -8   1  10         35.83         28.29        11.76 o                         
  -7   1  10        144.24        163.09        15.69 o                         
  -6   1  10         33.82         37.28         8.81 o                         
  -5   1  10        562.26        605.12        18.41 o                         
  -4   1  10        589.99        648.26        17.65 o                         
  -3   1  10        160.16        169.11        10.15 o                         
  -2   1  10       1248.13       1326.10        23.09 o                         
  -1   1  10       1594.35       1676.00        33.08 o                         
   0   1  10         86.90         92.82         8.94 o                         
   1   1  10        136.46        141.70        11.34 o                         
   2   1  10          0.90          0.93         7.78 o                         
   3   1  10          0.71          7.32        11.04 o                         
   4   1  10        157.45        165.42        24.10 o                         
   5   1  10          8.66          2.45        16.51 o                         
   6   1  10          5.26         17.04        21.38 o                         
   7   1  10          5.60         10.88        22.23 o                         
 -12   2  10         20.68         33.77        24.26 o                         
 -11   2  10          3.85         28.65        19.44 o                         
 -10   2  10          0.27          3.61        14.35 o                         
  -9   2  10         20.68         20.56        13.09 o                         
  -8   2  10        203.42        163.58        17.52 o                         
  -7   2  10         68.67         71.75        12.67 o                         
  -6   2  10          0.00          5.46         8.21 o                         
  -5   2  10        172.90        197.94        13.83 o                         
  -4   2  10        830.30        842.48        24.38 o                         
  -3   2  10          5.44          7.89         5.58 o                         
  -2   2  10        134.52        133.29        10.18 o                         
  -1   2  10        177.24        216.66        12.29 o                         
   0   2  10         68.70         68.14         9.14 o                         
   1   2  10        294.60        321.41        17.96 o                         
   2   2  10          3.52          5.72         9.11 o                         
   3   2  10        362.98        363.53        23.45 o                         
   4   2  10        852.95        820.27        33.98 o                         
   5   2  10         31.34         34.12        15.25 o                         
   6   2  10          0.62         16.44        17.89 o                         
   7   2  10          1.43         16.45        22.78 o                         
 -11   3  10          0.01          8.49        19.24 o                         
 -10   3  10          3.24         10.18        14.99 o                         
  -9   3  10         22.17         16.41        13.54 o                         
  -8   3  10        220.50        189.62        19.74 o                         
  -7   3  10        308.58        319.21        21.95 o                         
  -6   3  10          6.12         -1.16         9.43 o                         
  -5   3  10         68.98         70.77        11.98 o                         
  -4   3  10        128.26        140.31        12.57 o                         
  -3   3  10          0.71          8.05         6.91 o                         
  -2   3  10        262.67        280.24        14.29 o                         
  -1   3  10        675.40        683.11        21.66 o                         
   0   3  10          1.73         -1.66         7.71 o                         
   1   3  10         21.17         15.27         8.77 o                         
   2   3  10        555.57        552.26        24.60 o                         
   3   3  10        142.04        163.12        19.90 o                         
   4   3  10         57.57         53.10        15.69 o                         
   5   3  10         16.44         15.32        16.34 o                         
   6   3  10          2.34         10.19        17.29 o                         
   7   3  10         11.49         17.21        22.67 o                         
 -11   4  10          1.10         -6.21        18.88 o                         
 -10   4  10          1.72          1.64        15.44 o                         
  -9   4  10          6.16          4.13        13.69 o                         
  -8   4  10          0.00          9.30        12.44 o                         
  -7   4  10         30.45         27.09        12.45 o                         
  -6   4  10        304.50        306.70        20.71 o                         
  -5   4  10          6.79          7.52         9.38 o                         
  -4   4  10         13.12         15.79         8.13 o                         
  -3   4  10         11.44         12.61         7.14 o                         
  -2   4  10        333.43        358.52        19.32 o                         
  -1   4  10         23.35         37.62         9.59 o                         
   0   4  10          6.80          4.72         8.83 o                         
   1   4  10        290.53        311.73        20.09 o                         
   2   4  10        671.14        646.60        30.88 o                         
   3   4  10         36.46         52.98        16.65 o                         
   4   4  10         29.38         29.78        15.10 o                         
   5   4  10          1.51          9.10        15.22 o                         
   6   4  10         17.54         20.93        19.76 o                         
 -10   5  10         26.72         34.67        19.12 o                         
  -9   5  10          1.87          3.99        14.94 o                         
  -8   5  10         69.33         54.93        16.48 o                         
  -7   5  10         23.91         16.41        13.58 o                         
  -6   5  10         22.84         23.05        12.35 o                         
  -5   5  10          0.41          1.90         9.35 o                         
  -4   5  10         10.06         11.43         9.63 o                         
  -3   5  10         85.81         95.55        13.31 o                         
  -2   5  10         33.51         36.69        10.27 o                         
  -1   5  10          0.44         -0.23         8.96 o                         
   0   5  10         28.60         23.26        11.75 o                         
   1   5  10        512.70        500.91        27.03 o                         
   2   5  10          5.38          5.26        12.01 o                         
   3   5  10          7.01         12.03        13.33 o                         
   4   5  10        130.57        159.87        22.91 o                         
   5   5  10         35.20         35.09        17.77 o                         
  -9   6  10          0.39          1.76        16.11 o                         
  -8   6  10        108.62         96.01        19.23 o                         
  -7   6  10         84.96         72.59        16.93 o                         
  -6   6  10          0.59          6.46        12.29 o                         
  -5   6  10          1.26          6.33        11.01 o                         
  -4   6  10          7.93         14.17        10.88 o                         
  -3   6  10          0.00         -0.84         8.98 o                         
  -2   6  10          0.43          7.58         9.64 o                         
  -1   6  10         32.28         25.71        11.12 o                         
   0   6  10          0.01          5.01        11.29 o                         
   1   6  10          3.78          2.12        13.36 o                         
   2   6  10        173.03        170.95        20.60 o                         
   3   6  10         41.58         47.47        15.42 o                         
   4   6  10         33.39         45.10        18.09 o                         
  -8   7  10          5.71         10.56        17.23 o                         
  -7   7  10          2.59          6.86        15.12 o                         
  -6   7  10          3.31          4.49        12.38 o                         
  -5   7  10         65.43         41.52        14.10 o                         
  -4   7  10        114.41         97.86        16.16 o                         
  -3   7  10          3.90          5.92        11.76 o                         
  -2   7  10          9.07         18.49        11.42 o                         
  -1   7  10          4.91          9.09        11.18 o                         
   0   7  10          0.53          6.83        11.79 o                         
   1   7  10         10.39          1.48        14.85 o                         
   2   7  10         17.03          8.90        15.66 o                         
   3   7  10          5.18         10.02        14.60 o                         
  -6   8  10          1.38          1.17        16.71 o                         
  -5   8  10          0.18          2.59        14.85 o                         
  -4   8  10          1.40          8.99        14.51 o                         
  -3   8  10         24.18         37.33        15.03 o                         
  -2   8  10          0.25         -3.64        13.08 o                         
  -1   8  10         15.30          8.55        13.28 o                         
   0   8  10          3.84         14.66        13.67 o                         
   1   8  10         42.86         39.84        16.02 o                         
 -12   1  11          4.94        -14.23        24.69 o                         
 -11   1  11          4.10          0.90        21.90 o                         
 -10   1  11         16.63         15.01        18.34 o                         
  -9   1  11          5.65         12.27        13.61 o                         
  -8   1  11         39.24         37.01        12.06 o                         
  -7   1  11         85.54         73.35        12.70 o                         
  -6   1  11          1.05          4.43         7.74 o                         
  -5   1  11        197.39        227.83        12.97 o                         
  -4   1  11        144.63        138.65        10.41 o                         
  -3   1  11        260.75        286.21        12.43 o                         
  -2   1  11        103.29        126.41         9.55 o                         
  -1   1  11        973.91        967.28        20.98 o                         
   0   1  11        638.76        663.01        18.58 o                         
   1   1  11        116.84        135.29        11.42 o                         
   2   1  11         26.90         36.29        10.78 o                         
   3   1  11        346.93        338.69        26.47 o                         
   4   1  11         65.91         59.24        19.03 o                         
   5   1  11         19.26         15.53        19.00 o                         
   6   1  11          0.12          5.68        19.69 o                         
   7   1  11          3.51         -9.18        24.33 o                         
 -12   2  11          0.55         -2.64        25.16 o                         
 -11   2  11         38.70         29.44        20.88 o                         
 -10   2  11         21.15         22.77        16.28 o                         
  -9   2  11         79.83         64.53        14.86 o                         
  -8   2  11         16.70         15.27        11.43 o                         
  -7   2  11         68.30         61.58        12.76 o                         
  -6   2  11        478.17        499.66        22.03 o                         
  -5   2  11        169.47        179.20        13.75 o                         
  -4   2  11         29.47         20.25         7.84 o                         
  -3   2  11        694.14        756.87        19.60 o                         
  -2   2  11         43.20         47.11         6.60 o                         
  -1   2  11          0.74          5.35         6.44 o                         
   0   2  11          8.86          9.94         7.88 o                         
   1   2  11        115.97        113.60        13.38 o                         
   2   2  11        160.30        144.04        15.74 o                         
   3   2  11         12.32         18.43        12.56 o                         
   4   2  11         23.58         24.30        14.35 o                         
   5   2  11          0.44          0.56        16.13 o                         
   6   2  11         24.65         12.73        24.41 o                         
 -11   3  11          5.57         13.22        19.76 o                         
 -10   3  11          0.50         17.53        15.74 o                         
  -9   3  11        117.21        100.59        18.18 o                         
  -8   3  11        152.35        135.71        18.27 o                         
  -7   3  11         13.29          8.27        11.00 o                         
  -6   3  11          7.93          4.79         9.31 o                         
  -5   3  11         30.02         31.88         9.50 o                         
  -4   3  11         38.04         36.70         9.24 o                         
  -3   3  11        304.30        299.37        17.28 o                         
  -2   3  11        170.52        172.87        14.14 o                         
  -1   3  11         19.43         24.35         9.30 o                         
   0   3  11         76.38         63.01        11.52 o                         
   1   3  11       1099.53       1064.79        31.32 o                         
   2   3  11        131.09        124.97        16.94 o                         
   3   3  11        257.56        245.56        23.76 o                         
   4   3  11        118.12        113.74        20.03 o                         
   5   3  11         85.35         80.77        20.77 o                         
   6   3  11          0.16         -8.43        18.46 o                         
 -11   4  11          0.75         10.82        17.62 o                         
 -10   4  11          0.79         12.65        16.21 o                         
  -9   4  11          4.28         -0.53        13.97 o                         
  -8   4  11        182.21        161.14        19.42 o                         
  -7   4  11          3.16         -1.14        11.27 o                         
  -6   4  11          7.42          5.14        10.51 o                         
  -5   4  11         68.82         76.86        12.26 o                         
  -4   4  11         46.92         63.86        11.18 o                         
  -3   4  11         31.80         34.14         9.37 o                         
  -2   4  11         42.76         45.75        10.05 o                         
  -1   4  11         29.27         26.90        10.12 o                         
   0   4  11         35.71         31.53        11.08 o                         
   1   4  11          0.09         -0.29        10.18 o                         
   2   4  11         29.16         29.16        12.75 o                         
   3   4  11          1.56         -9.10        12.00 o                         
   4   4  11         41.71         44.49        18.33 o                         
   5   4  11         10.22         -1.36        18.67 o                         
   6   4  11         10.95          5.59        22.01 o                         
 -10   5  11          7.86         10.66        18.37 o                         
  -9   5  11         93.18         76.52        19.42 o                         
  -8   5  11        110.30        103.45        19.19 o                         
  -7   5  11          4.65          5.93        12.77 o                         
  -6   5  11          1.57          0.03        11.47 o                         
  -5   5  11         59.13         52.32        12.03 o                         
  -4   5  11        203.12        210.69        19.00 o                         
  -3   5  11        133.47        112.86        14.13 o                         
  -2   5  11         39.37         33.30        10.49 o                         
  -1   5  11          0.07         -0.33         9.42 o                         
   0   5  11         25.04         28.72        12.61 o                         
   1   5  11        163.19        182.75        18.25 o                         
   2   5  11         80.62         80.06        15.51 o                         
   3   5  11         10.85          3.76        13.95 o                         
   4   5  11          7.33          6.96        16.56 o                         
   5   5  11          3.84          5.83        18.28 o                         
  -9   6  11         12.60         21.50        17.37 o                         
  -8   6  11          4.06         19.26        16.00 o                         
  -7   6  11          5.63          1.27        13.90 o                         
  -6   6  11          6.64         13.45        11.92 o                         
  -5   6  11          6.84          1.89        10.55 o                         
  -4   6  11         48.99         51.83        13.81 o                         
  -3   6  11         17.89         11.60        10.73 o                         
  -2   6  11          0.38         -2.68         9.87 o                         
  -1   6  11          9.26          6.22        11.02 o                         
   0   6  11         26.48         24.43        13.36 o                         
   1   6  11        316.55        331.26        29.48 o                         
   2   6  11         13.24          9.49        12.68 o                         
   3   6  11         56.89         59.58        17.39 o                         
   4   6  11         47.57         55.05        20.56 o                         
  -8   7  11          1.78         11.86        16.83 o                         
  -7   7  11          0.00          5.78        15.26 o                         
  -6   7  11          1.48         10.67        12.63 o                         
  -5   7  11         45.93         38.04        13.75 o                         
  -4   7  11          1.96         -1.00        11.34 o                         
  -3   7  11         63.46         58.74        14.00 o                         
  -2   7  11          7.95         11.01        12.18 o                         
  -1   7  11         33.70         21.25        12.92 o                         
   0   7  11         45.06         44.40        14.68 o                         
   1   7  11          4.57          1.34        14.41 o                         
   2   7  11          0.94          3.99        14.84 o                         
  -5   8  11          1.55         12.81        14.31 o                         
  -4   8  11          0.14          8.76        14.79 o                         
  -3   8  11         11.74         13.26        14.43 o                         
  -2   8  11          2.68          7.29        13.15 o                         
  -1   8  11          0.60          8.78        13.45 o                         
   0   8  11         27.18         18.17        15.07 o                         
 -12   0  12         18.01          8.73        35.78 o                         
 -11   0  12         18.47         12.00        34.52 o                         
 -10   0  12        240.38        216.56        49.05 o                         
  -9   0  12         58.62         95.25        35.20 o                         
  -8   0  12          3.37        -12.07        14.96 o                         
  -7   0  12        342.96        326.44        24.07 o                         
  -6   0  12       1063.22       1136.84        34.23 o                         
  -5   0  12         38.26         44.61        11.78 o                         
  -4   0  12         53.04         40.85        10.93 o                         
  -3   0  12        807.82        829.58        24.26 o                         
  -2   0  12       2000.61       2125.01        41.21 o                         
  -1   0  12         38.43         36.96        11.08 o                         
   0   0  12          4.51          1.93         8.72 o                         
   1   0  12        119.42        123.40        20.95 o                         
   2   0  12       1333.36       1286.10        48.72 o                         
   3   0  12          3.04         -4.29        17.83 o                         
   4   0  12         22.19          5.36        25.82 o                         
   5   0  12         15.88         -4.73        35.71 o                         
   6   0  12          5.62        -13.07        34.47 o                         
 -12   1  12         30.30         36.19        26.68 o                         
 -11   1  12         21.63         34.63        25.18 o                         
 -10   1  12         43.43         11.49        18.02 o                         
  -9   1  12         38.27         40.86        17.17 o                         
  -8   1  12         82.73         75.22        14.51 o                         
  -7   1  12         67.28         62.83        12.42 o                         
  -6   1  12          2.73          6.74         8.15 o                         
  -5   1  12          0.36         -2.58         5.93 o                         
  -4   1  12         71.87         65.23         8.46 o                         
  -3   1  12        550.70        525.57        14.01 o                         
  -2   1  12         26.41         17.60         6.72 o                         
  -1   1  12          0.43          5.57         6.49 o                         
   0   1  12          1.59          5.52         6.55 o                         
   1   1  12          0.23          0.17         8.00 o                         
   2   1  12        324.72        291.69        22.40 o                         
   3   1  12        157.71        139.29        23.76 o                         
   4   1  12         41.40         26.65        17.75 o                         
   5   1  12          1.70          3.85        20.34 o                         
   6   1  12         12.23         15.97        24.66 o                         
 -12   2  12          2.86          0.86        25.52 o                         
 -11   2  12          8.82         31.52        21.38 o                         
 -10   2  12          0.13          1.42        16.09 o                         
  -9   2  12         95.59         85.70        17.00 o                         
  -8   2  12         34.71         34.31        13.25 o                         
  -7   2  12          7.15         10.45        11.11 o                         
  -6   2  12         53.22         49.43        12.23 o                         
  -5   2  12          1.10          4.59         7.80 o                         
  -4   2  12          4.81         10.74         7.58 o                         
  -3   2  12        399.75        391.73        17.61 o                         
  -2   2  12          2.98          5.95         7.96 o                         
  -1   2  12        118.28        118.55        13.78 o                         
   0   2  12        263.28        272.01        17.53 o                         
   1   2  12          6.38         11.71         9.11 o                         
   2   2  12        119.52        112.76        15.60 o                         
   3   2  12        165.87        187.63        23.42 o                         
   4   2  12          0.58         19.48        14.89 o                         
   5   2  12         59.26         34.87        20.04 o                         
   6   2  12          0.97         14.29        24.23 o                         
 -11   3  12          0.00          2.05        20.29 o                         
 -10   3  12        112.19         86.12        19.17 o                         
  -9   3  12         73.22         65.74        16.16 o                         
  -8   3  12         72.10         61.61        15.16 o                         
  -7   3  12          9.01         11.68        10.89 o                         
  -6   3  12         16.89         21.67        11.29 o                         
  -5   3  12          0.75         -2.44         8.17 o                         
  -4   3  12        300.94        324.89        18.66 o                         
  -3   3  12        264.64        302.94        16.86 o                         
  -2   3  12          6.29          7.66         8.18 o                         
  -1   3  12         11.70         10.10         9.05 o                         
   0   3  12          5.42          6.14         9.85 o                         
   1   3  12         62.34         54.15        13.33 o                         
   2   3  12          0.16          9.74        10.93 o                         
   3   3  12        101.03        115.05        19.62 o                         
   4   3  12          3.78         11.33        17.87 o                         
   5   3  12         14.05         18.28        20.62 o                         
   6   3  12          2.33         12.44        23.84 o                         
 -11   4  12          0.11          6.59        17.93 o                         
 -10   4  12         41.52         36.91        17.67 o                         
  -9   4  12         10.23          9.34        14.78 o                         
  -8   4  12         42.27         40.76        14.58 o                         
  -7   4  12         23.18         33.75        13.22 o                         
  -6   4  12          8.05         10.00        10.99 o                         
  -5   4  12          5.83         10.42         9.24 o                         
  -4   4  12         66.02         71.65        12.30 o                         
  -3   4  12         13.71         17.84         9.04 o                         
  -2   4  12         15.97         17.56         9.31 o                         
  -1   4  12         70.87         65.74        12.58 o                         
   0   4  12          6.21          6.32        10.38 o                         
   1   4  12         21.19         21.57        12.32 o                         
   2   4  12        366.74        377.68        25.75 o                         
   3   4  12         25.28         20.24        13.01 o                         
   4   4  12         31.05         33.32        16.96 o                         
   5   4  12         25.35         25.36        20.19 o                         
 -10   5  12         13.56          6.33        18.38 o                         
  -9   5  12          2.79         14.28        15.95 o                         
  -8   5  12          8.73          4.87        13.88 o                         
  -7   5  12          5.96          4.47        12.52 o                         
  -6   5  12         46.83         64.45        13.76 o                         
  -5   5  12        141.87        142.67        16.62 o                         
  -4   5  12         80.04         61.76        12.94 o                         
  -3   5  12        302.47        293.76        18.26 o                         
  -2   5  12         12.52         17.48         9.35 o                         
  -1   5  12         38.32         33.62        11.12 o                         
   0   5  12        305.85        335.54        22.19 o                         
   1   5  12          4.90          8.24        11.40 o                         
   2   5  12         23.02         35.33        14.65 o                         
   3   5  12         13.59         13.39        14.14 o                         
   4   5  12          2.67         12.46        16.47 o                         
  -9   6  12          3.23          7.74        16.44 o                         
  -8   6  12         10.43         14.08        15.42 o                         
  -7   6  12          0.19         -5.38        13.87 o                         
  -6   6  12          8.57         10.13        12.23 o                         
  -5   6  12         53.41         46.96        12.99 o                         
  -4   6  12          0.00          3.40        10.17 o                         
  -3   6  12          2.28          7.06        10.76 o                         
  -2   6  12         12.32          2.20        10.37 o                         
  -1   6  12         89.24         90.00        15.88 o                         
   0   6  12        189.14        185.52        21.86 o                         
   1   6  12         44.71         42.38        14.43 o                         
   2   6  12        142.07        139.88        20.10 o                         
   3   6  12          1.24          0.07        14.57 o                         
  -7   7  12          1.14          7.18        13.74 o                         
  -6   7  12          1.66          2.89        12.65 o                         
  -5   7  12         11.13         11.51        13.26 o                         
  -4   7  12         24.31         25.91        13.84 o                         
  -3   7  12          8.18         14.66        12.59 o                         
  -2   7  12          2.56          3.84        11.96 o                         
  -1   7  12        244.33        245.66        25.93 o                         
   0   7  12         18.54         10.00        13.80 o                         
   1   7  12          0.11          1.94        14.90 o                         
   2   7  12         14.43          8.47        14.43 o                         
  -5   8  12          0.31         -2.56        14.79 o                         
  -4   8  12          6.35         10.64        14.36 o                         
  -3   8  12         10.95          7.55        13.77 o                         
  -2   8  12          0.92          5.96        14.46 o                         
  -1   8  12          0.37          3.26        15.70 o                         
 -12   1  13          9.29         18.48        28.68 o                         
 -11   1  13         41.47         29.70        29.74 o                         
 -10   1  13         53.07         48.86        21.61 o                         
  -9   1  13          0.27         11.98        15.18 o                         
  -8   1  13         49.59         35.40        13.65 o                         
  -7   1  13          7.22          8.90         9.65 o                         
  -6   1  13         82.04         78.21        11.49 o                         
  -5   1  13         29.54         29.16         7.67 o                         
  -4   1  13        122.36        111.27         9.80 o                         
  -3   1  13         10.10         10.18         5.71 o                         
  -2   1  13        733.94        764.11        19.65 o                         
  -1   1  13          7.01          7.44         6.88 o                         
   0   1  13        144.12        153.18        14.94 o                         
   1   1  13        208.68        219.11        18.99 o                         
   2   1  13         31.27         38.44        13.87 o                         
   3   1  13        140.23        118.56        20.55 o                         
   4   1  13         17.32          6.98        19.19 o                         
   5   1  13          5.62         25.07        22.93 o                         
   6   1  13          0.30          6.30        31.09 o                         
 -12   2  13          8.22        -11.67        28.40 o                         
 -11   2  13         12.47          3.50        21.01 o                         
 -10   2  13        196.72        204.85        29.26 o                         
  -9   2  13          4.53          4.38        13.30 o                         
  -8   2  13          1.23         12.67        12.01 o                         
  -7   2  13         32.28         23.29        11.61 o                         
  -6   2  13          0.22          3.14         8.91 o                         
  -5   2  13          0.93          7.84         8.75 o                         
  -4   2  13          5.86          4.47         7.65 o                         
  -3   2  13          2.23          3.00         7.73 o                         
  -2   2  13        195.24        205.44        15.64 o                         
  -1   2  13         70.46         47.36        11.40 o                         
   0   2  13        124.61        123.27        15.85 o                         
   1   2  13        388.14        382.62        24.45 o                         
   2   2  13        258.30        285.41        22.78 o                         
   3   2  13         30.50         29.52        13.18 o                         
   4   2  13         58.19         61.32        21.00 o                         
   5   2  13         19.24         21.57        22.76 o                         
 -11   3  13          2.76          6.11        21.31 o                         
 -10   3  13         19.16         20.69        16.01 o                         
  -9   3  13         36.02         39.79        15.50 o                         
  -8   3  13         33.06         38.70        13.90 o                         
  -7   3  13          0.37          1.87        11.69 o                         
  -6   3  13        122.65        121.11        14.91 o                         
  -5   3  13        155.53        147.12        15.33 o                         
  -4   3  13        220.07        221.55        16.41 o                         
  -3   3  13         74.11         64.32        11.86 o                         
  -2   3  13        150.89        151.34        15.14 o                         
  -1   3  13          1.39         -3.35         9.21 o                         
   0   3  13         53.09         53.10        12.89 o                         
   1   3  13        327.10        368.38        24.75 o                         
   2   3  13         88.15         78.24        15.85 o                         
   3   3  13          1.45         15.96        15.73 o                         
   4   3  13         72.67         71.74        22.46 o                         
   5   3  13         15.83         18.79        22.62 o                         
 -11   4  13          0.00          7.51        17.99 o                         
 -10   4  13          1.86          8.82        16.31 o                         
  -9   4  13         13.78         10.06        14.58 o                         
  -8   4  13         34.01         24.48        14.05 o                         
  -7   4  13          0.09         -0.68        11.67 o                         
  -6   4  13         41.66         39.95        11.87 o                         
  -5   4  13        588.35        609.08        24.72 o                         
  -4   4  13          8.19          4.12         9.50 o                         
  -3   4  13         58.91         45.87        11.13 o                         
  -2   4  13          9.24          5.91         9.35 o                         
  -1   4  13         24.97         27.17        11.15 o                         
   0   4  13         63.47         54.65        13.68 o                         
   1   4  13        296.89        321.77        24.38 o                         
   2   4  13         40.08         31.18        14.11 o                         
   3   4  13          5.90          4.69        14.49 o                         
   4   4  13          1.45          5.89        17.11 o                         
   5   4  13         34.79         37.88        23.37 o                         
 -10   5  13          1.44          2.18        17.89 o                         
  -9   5  13          1.59         -2.92        13.77 o                         
  -8   5  13         19.16          9.79        13.79 o                         
  -7   5  13         10.53         11.70        11.92 o                         
  -6   5  13          7.68          3.97        11.04 o                         
  -5   5  13          2.94          5.68        10.83 o                         
  -4   5  13         86.49         85.42        15.32 o                         
  -3   5  13         63.79         42.32        11.51 o                         
  -2   5  13         56.14         42.66        11.79 o                         
  -1   5  13        178.68        180.93        18.44 o                         
   0   5  13          0.08          7.52        11.45 o                         
   1   5  13         32.65         38.66        14.50 o                         
   2   5  13         19.10         18.30        14.20 o                         
   3   5  13          8.49         16.79        15.11 o                         
   4   5  13          0.18          3.65        15.82 o                         
  -9   6  13          1.67          1.02        16.49 o                         
  -8   6  13         33.47         40.91        17.67 o                         
  -7   6  13         15.40         18.04        13.81 o                         
  -6   6  13         17.20         17.80        12.84 o                         
  -5   6  13          4.34         11.29        11.96 o                         
  -4   6  13         37.82         37.74        13.95 o                         
  -3   6  13          0.07          2.70        10.19 o                         
  -2   6  13          6.33         17.55        11.06 o                         
  -1   6  13          1.79          6.76        11.24 o                         
   0   6  13          1.60          2.68        11.88 o                         
   1   6  13         27.56         27.42        14.78 o                         
   2   6  13         39.86         37.39        15.90 o                         
   3   6  13          5.56         13.46        16.35 o                         
  -7   7  13          5.67          4.03        14.58 o                         
  -6   7  13          0.10         13.41        13.72 o                         
  -5   7  13          1.08          2.05        12.36 o                         
  -4   7  13          6.55         10.15        13.61 o                         
  -3   7  13          1.09          6.02        12.57 o                         
  -2   7  13          0.90          5.69        12.50 o                         
  -1   7  13         61.92         46.33        15.73 o                         
   0   7  13          2.72         -0.03        13.36 o                         
   1   7  13         56.57         43.21        16.65 o                         
  -3   8  13         15.81         22.89        16.03 o                         
 -12   0  14          0.00         29.96        41.05 o                         
 -11   0  14         32.90         11.40        33.65 o                         
 -10   0  14        147.21        151.32        44.87 o                         
  -9   0  14         10.89          6.35        27.91 o                         
  -8   0  14        116.22        123.13        36.78 o                         
  -7   0  14          1.27          3.43        14.31 o                         
  -6   0  14         74.33         68.39        14.54 o                         
  -5   0  14          0.00          4.13         9.94 o                         
  -4   0  14          0.15         -0.06         8.53 o                         
  -3   0  14         94.10         93.26        12.79 o                         
  -2   0  14        238.74        234.72        18.59 o                         
  -1   0  14        477.11        463.80        28.38 o                         
   0   0  14          0.41          4.56        11.73 o                         
   1   0  14        851.81        901.70        42.29 o                         
   2   0  14        737.94        737.57        58.26 o                         
   3   0  14        616.15        540.16        88.09 o                         
   4   0  14         20.23         20.58        32.11 o                         
   5   0  14         67.95         46.00        43.22 o                         
 -12   1  14         75.03         43.92        33.57 o                         
 -11   1  14         23.43         15.65        28.82 o                         
 -10   1  14          6.38         27.55        22.07 o                         
  -9   1  14          7.91          0.12        16.47 o                         
  -8   1  14         45.73         43.95        14.78 o                         
  -7   1  14         63.07         52.40        12.87 o                         
  -6   1  14         93.51         88.79        13.69 o                         
  -5   1  14        115.16        106.93        13.63 o                         
  -4   1  14         35.44         34.20         8.32 o                         
  -3   1  14        120.79        126.70        10.84 o                         
  -2   1  14         31.68         27.07         8.27 o                         
  -1   1  14          0.74          1.44         7.99 o                         
   0   1  14         22.78         21.44        11.98 o                         
   1   1  14          2.14          9.32        10.92 o                         
   2   1  14         30.53         23.26        13.46 o                         
   3   1  14        131.74        141.29        27.03 o                         
   4   1  14         52.94         48.28        22.87 o                         
   5   1  14          5.09         10.61        23.51 o                         
 -12   2  14          2.74         29.22        34.41 o                         
 -11   2  14          0.32         -1.17        20.23 o                         
 -10   2  14         42.52         37.82        20.65 o                         
  -9   2  14         64.41         60.49        16.81 o                         
  -8   2  14         75.12         76.31        16.16 o                         
  -7   2  14          8.65          5.33        10.78 o                         
  -6   2  14         22.54         10.71         9.94 o                         
  -5   2  14        197.97        191.30        16.75 o                         
  -4   2  14        646.93        653.42        22.53 o                         
  -3   2  14         89.16        102.77        12.70 o                         
  -2   2  14        285.64        303.56        20.59 o                         
  -1   2  14          2.76          4.45         9.76 o                         
   0   2  14        522.45        553.26        33.40 o                         
   1   2  14          7.27         10.90        12.29 o                         
   2   2  14         22.62         23.25        15.27 o                         
   3   2  14         23.88         35.42        18.15 o                         
   4   2  14         42.89         38.23        19.58 o                         
   5   2  14          0.01         28.67        31.23 o                         
 -11   3  14          0.08          1.88        21.03 o                         
 -10   3  14         14.97          8.47        15.75 o                         
  -9   3  14          1.66         -1.96        13.74 o                         
  -8   3  14         15.19          0.86        12.77 o                         
  -7   3  14         84.28         64.97        13.18 o                         
  -6   3  14         21.91         16.59        10.77 o                         
  -5   3  14          4.46          9.07         9.72 o                         
  -4   3  14         39.19         52.38        11.33 o                         
  -3   3  14         15.31          6.50         9.55 o                         
  -2   3  14        100.71         83.21        14.22 o                         
  -1   3  14         58.02         69.57        14.03 o                         
   0   3  14         31.78         28.53        12.31 o                         
   1   3  14         51.59         45.89        14.48 o                         
   2   3  14         91.52         96.11        19.38 o                         
   3   3  14         32.97         25.02        16.87 o                         
   4   3  14          2.70         -3.85        16.07 o                         
   5   3  14          0.02          3.94        20.98 o                         
 -11   4  14          3.77          5.77        17.98 o                         
 -10   4  14          4.08         10.51        16.24 o                         
  -9   4  14          0.86          1.85        14.57 o                         
  -8   4  14          8.14         17.79        13.53 o                         
  -7   4  14         31.34         27.56        12.43 o                         
  -6   4  14        160.59        159.25        17.45 o                         
  -5   4  14          2.81          1.74        10.46 o                         
  -4   4  14         39.23         32.20        11.40 o                         
  -3   4  14         28.17         21.36        10.98 o                         
  -2   4  14         51.41         56.73        13.25 o                         
  -1   4  14          0.40          1.26        10.43 o                         
   0   4  14        229.65        240.32        22.15 o                         
   1   4  14         27.86         33.99        14.11 o                         
   2   4  14          6.96         13.52        13.81 o                         
   3   4  14          0.11          3.96        15.64 o                         
   4   4  14          4.40          2.74        18.39 o                         
 -10   5  14         20.27         19.49        18.31 o                         
  -9   5  14          1.58          3.60        15.90 o                         
  -8   5  14          5.42          0.15        14.09 o                         
  -7   5  14         13.17         25.87        12.96 o                         
  -6   5  14         26.59         31.29        13.48 o                         
  -5   5  14         20.48         27.61        12.49 o                         
  -4   5  14          9.56          4.16        10.53 o                         
  -3   5  14          3.47         -1.25         9.62 o                         
  -2   5  14         20.31         17.31        11.14 o                         
  -1   5  14          0.01          4.44        11.41 o                         
   0   5  14        423.55        413.23        26.69 o                         
   1   5  14        296.71        297.54        25.46 o                         
   2   5  14          0.55          3.10        13.69 o                         
   3   5  14          2.13          7.79        15.95 o                         
  -9   6  14          1.69         22.54        17.85 o                         
  -8   6  14          1.42          5.31        14.53 o                         
  -7   6  14          6.28         -2.31        13.05 o                         
  -6   6  14          1.22          3.32        12.94 o                         
  -5   6  14        126.98        107.36        16.86 o                         
  -4   6  14          1.86         -4.33        11.36 o                         
  -3   6  14         68.46         65.16        14.12 o                         
  -2   6  14          1.91         -1.06        10.60 o                         
  -1   6  14         82.07         74.79        15.15 o                         
   0   6  14          8.13         15.19        13.28 o                         
   1   6  14         34.27         45.55        15.73 o                         
   2   6  14         22.08         31.93        16.83 o                         
  -7   7  14          6.27          8.91        15.00 o                         
  -6   7  14          4.31         -2.64        13.55 o                         
  -5   7  14          0.88         11.22        13.41 o                         
  -4   7  14          2.66         -0.53        13.57 o                         
  -3   7  14         10.05         14.11        13.57 o                         
  -2   7  14         81.70         81.04        17.63 o                         
  -1   7  14         36.08         25.11        15.31 o                         
   0   7  14          2.46         10.61        13.57 o                         
 -12   1  15         35.94         33.00        34.39 o                         
 -11   1  15          5.09         26.66        30.80 o                         
 -10   1  15          6.75         -0.95        24.57 o                         
  -9   1  15          7.96         14.26        17.78 o                         
  -8   1  15         15.52         11.04        14.62 o                         
  -7   1  15         41.30         35.34        13.17 o                         
  -6   1  15        118.31        109.78        15.60 o                         
  -5   1  15         10.02          6.13         9.43 o                         
  -4   1  15         51.15         55.83        10.97 o                         
  -3   1  15         11.47         10.74         8.37 o                         
  -2   1  15        120.40        117.44        15.44 o                         
  -1   1  15         22.26         23.76        12.05 o                         
   0   1  15        528.67        487.97        31.41 o                         
   1   1  15         87.16         65.00        18.66 o                         
   2   1  15        320.45        277.99        29.48 o                         
   3   1  15         11.53         17.07        21.43 o                         
   4   1  15          5.04          8.89        23.29 o                         
   5   1  15         32.56         43.96        35.79 o                         
 -12   2  15          8.46         34.00        32.25 o                         
 -11   2  15         14.26         19.27        21.82 o                         
 -10   2  15         22.50         19.76        20.34 o                         
  -9   2  15          0.16         -1.31        14.78 o                         
  -8   2  15         26.97         14.32        13.15 o                         
  -7   2  15         56.43         37.69        12.64 o                         
  -6   2  15        256.25        249.66        19.61 o                         
  -5   2  15         80.97         73.00        13.26 o                         
  -4   2  15         11.27          5.48         9.35 o                         
  -3   2  15         34.34         34.60        11.49 o                         
  -2   2  15         51.21         43.25        12.48 o                         
  -1   2  15        652.89        610.42        30.72 o                         
   0   2  15         43.23         32.52        13.80 o                         
   1   2  15          2.61          7.05        13.93 o                         
   2   2  15          7.03          7.74        14.07 o                         
   3   2  15        104.12         85.08        24.41 o                         
   4   2  15         13.83         12.88        27.96 o                         
 -11   3  15         11.77         12.39        22.59 o                         
 -10   3  15          2.97          3.11        15.65 o                         
  -9   3  15          0.00         13.34        15.14 o                         
  -8   3  15          6.10          9.57        12.41 o                         
  -7   3  15          7.58         -1.75        11.13 o                         
  -6   3  15        143.55        173.32        18.21 o                         
  -5   3  15        558.68        565.46        27.35 o                         
  -4   3  15         79.31         72.62        13.48 o                         
  -3   3  15         77.69         71.19        13.99 o                         
  -2   3  15         55.45         62.10        15.24 o                         
  -1   3  15         36.38         32.50        12.67 o                         
   0   3  15         52.59         41.01        14.48 o                         
   1   3  15         63.05         62.43        16.10 o                         
   2   3  15          2.68         16.11        16.19 o                         
   3   3  15          8.75         16.78        16.82 o                         
   4   3  15          2.07          6.92        20.03 o                         
 -11   4  15          1.52         12.71        19.53 o                         
 -10   4  15          5.01         12.05        17.12 o                         
  -9   4  15          0.29          1.97        14.38 o                         
  -8   4  15         16.77          8.64        12.77 o                         
  -7   4  15         33.27         18.76        12.16 o                         
  -6   4  15          3.47         10.02        11.18 o                         
  -5   4  15          4.53          3.01        10.87 o                         
  -4   4  15         71.92         58.67        13.24 o                         
  -3   4  15          4.40         -0.90        10.12 o                         
  -2   4  15         12.51         13.93        11.12 o                         
  -1   4  15        605.00        621.67        30.01 o                         
   0   4  15        238.10        226.45        22.50 o                         
   1   4  15         78.66         92.44        18.72 o                         
   2   4  15          1.79          4.05        14.30 o                         
   3   4  15          0.87         20.27        19.26 o                         
 -10   5  15          3.95          6.35        17.64 o                         
  -9   5  15          1.86          2.47        16.10 o                         
  -8   5  15          0.76         -1.30        12.99 o                         
  -7   5  15         15.41         10.27        12.89 o                         
  -6   5  15          0.02          5.65        12.90 o                         
  -5   5  15         16.56          5.80        11.92 o                         
  -4   5  15          8.24          5.87        11.05 o                         
  -3   5  15         13.17         17.40        11.48 o                         
  -2   5  15          0.27         -2.85        10.86 o                         
  -1   5  15        144.07        133.00        18.75 o                         
   0   5  15         24.22         18.79        14.18 o                         
   1   5  15         16.50         18.92        14.68 o                         
   2   5  15          2.27          3.91        14.75 o                         
  -8   6  15          1.21          3.06        14.01 o                         
  -7   6  15         16.38         14.02        14.41 o                         
  -6   6  15          4.78          0.20        13.43 o                         
  -5   6  15          2.97          7.38        13.25 o                         
  -4   6  15         61.84         49.07        15.26 o                         
  -3   6  15         48.49         41.97        13.88 o                         
  -2   6  15          0.05          4.70        11.59 o                         
  -1   6  15          0.54          4.91        12.17 o                         
   0   6  15         28.98         35.02        15.59 o                         
   1   6  15         14.09         24.70        15.97 o                         
  -6   7  15          1.86          8.11        14.73 o                         
  -5   7  15          0.37         10.97        14.05 o                         
  -4   7  15          0.07         -3.77        13.83 o                         
  -3   7  15          2.36         -4.48        12.32 o                         
  -2   7  15         15.43         22.67        14.24 o                         
  -1   7  15          9.24          7.55        13.54 o                         
 -12   0  16        108.98        150.96        75.74 o                         
 -11   0  16         15.58         15.74        50.12 o                         
 -10   0  16          9.01         36.94        47.85 o                         
  -9   0  16         15.79         11.32        42.81 o                         
  -8   0  16         25.96         68.54        49.40 o                         
  -7   0  16         14.53         21.98        20.07 o                         
  -6   0  16        245.69        228.08        29.71 o                         
  -5   0  16         34.29         28.72        14.76 o                         
  -4   0  16        437.04        456.79        31.99 o                         
  -3   0  16        294.42        292.60        24.72 o                         
  -2   0  16        575.30        527.46        34.40 o                         
  -1   0  16        144.40        148.34        24.29 o                         
   0   0  16        230.29        234.77        56.80 o                         
   1   0  16         81.47         76.17        31.14 o                         
   2   0  16         30.06          4.22        30.36 o                         
   3   0  16         26.50         39.93        43.94 o                         
   4   0  16         14.34          2.16        39.00 o                         
 -12   1  16         19.26         39.70        34.37 o                         
 -11   1  16          5.88         13.21        30.11 o                         
 -10   1  16         19.37         -8.46        25.97 o                         
  -9   1  16          0.02          2.16        17.04 o                         
  -8   1  16        114.43        124.99        23.44 o                         
  -7   1  16         19.96         28.93        15.31 o                         
  -6   1  16         42.94         33.90        13.06 o                         
  -5   1  16        222.65        207.89        18.93 o                         
  -4   1  16        465.11        453.39        27.74 o                         
  -3   1  16        129.29        130.72        15.31 o                         
  -2   1  16          6.41         -3.57        12.08 o                         
  -1   1  16         38.06         22.67        14.17 o                         
   0   1  16         56.37         37.94        16.23 o                         
   1   1  16        862.36        724.13        45.02 o                         
   2   1  16         27.15         -5.76        28.30 o                         
   3   1  16          4.76         11.90        26.94 o                         
   4   1  16          9.27         13.69        32.00 o                         
 -11   2  16          0.08          4.15        20.94 o                         
 -10   2  16         35.35         38.34        21.43 o                         
  -9   2  16          0.14         -2.60        15.53 o                         
  -8   2  16          3.01         -2.50        12.67 o                         
  -7   2  16         48.72         47.04        13.59 o                         
  -6   2  16         19.31         21.45        11.56 o                         
  -5   2  16         41.53         43.89        12.98 o                         
  -4   2  16         10.72         12.37         9.62 o                         
  -3   2  16          3.52         13.47        10.41 o                         
  -2   2  16       1145.68       1227.22        42.15 o                         
  -1   2  16         73.83         68.91        16.83 o                         
   0   2  16        190.18        218.30        25.11 o                         
   1   2  16        187.19        173.19        27.00 o                         
   2   2  16         32.39         27.84        19.26 o                         
   3   2  16          4.47          8.57        23.41 o                         
   4   2  16          0.19         -1.40        30.66 o                         
 -11   3  16          0.00          0.99        21.85 o                         
 -10   3  16          3.38         11.37        17.42 o                         
  -9   3  16          0.99          7.82        14.45 o                         
  -8   3  16          0.39          9.60        12.75 o                         
  -7   3  16         44.63         42.46        13.54 o                         
  -6   3  16         68.24         66.17        14.48 o                         
  -5   3  16         81.03         73.10        15.03 o                         
  -4   3  16         61.49         78.68        14.48 o                         
  -3   3  16          6.16          6.37        10.69 o                         
  -2   3  16        855.35        883.83        32.34 o                         
  -1   3  16        286.73        254.13        22.84 o                         
   0   3  16         10.06         18.70        13.09 o                         
   1   3  16          1.20         -3.38        14.66 o                         
   2   3  16         18.56         35.13        19.53 o                         
   3   3  16          0.70          8.32        19.27 o                         
 -10   4  16         33.93         29.75        17.90 o                         
  -9   4  16          1.47          1.36        14.01 o                         
  -8   4  16          4.74          5.37        12.89 o                         
  -7   4  16         29.39         23.50        13.35 o                         
  -6   4  16          5.93          4.93        12.80 o                         
  -5   4  16          4.39          7.44        12.00 o                         
  -4   4  16        146.86        132.12        17.06 o                         
  -3   4  16         76.43         51.75        13.71 o                         
  -2   4  16         20.76         21.32        12.51 o                         
  -1   4  16        168.18        191.57        21.57 o                         
   0   4  16          9.73          4.56        13.50 o                         
   1   4  16          7.35         13.67        14.49 o                         
   2   4  16          6.69         -1.77        17.54 o                         
   3   4  16          1.06          8.99        19.71 o                         
  -9   5  16          0.82          1.48        15.11 o                         
  -8   5  16          4.35          3.95        13.88 o                         
  -7   5  16         19.45         17.32        14.10 o                         
  -6   5  16         10.45         16.78        14.19 o                         
  -5   5  16         61.46         33.09        14.42 o                         
  -4   5  16         28.62         25.32        13.29 o                         
  -3   5  16         10.13         -0.03        12.13 o                         
  -2   5  16          0.98         -1.17        11.86 o                         
  -1   5  16          5.09          2.56        12.95 o                         
   0   5  16         34.49         32.01        15.22 o                         
   1   5  16          9.47          1.32        14.27 o                         
   2   5  16          1.28         13.34        16.47 o                         
  -8   6  16          3.65         11.61        16.14 o                         
  -7   6  16          0.01          3.53        14.58 o                         
  -6   6  16          5.29          4.70        14.18 o                         
  -5   6  16         26.84         24.19        14.59 o                         
  -4   6  16          0.00          1.89        12.52 o                         
  -3   6  16         13.95         18.25        13.32 o                         
  -2   6  16         11.74          6.40        12.83 o                         
  -1   6  16         10.95         -0.20        12.94 o                         
   0   6  16         32.12         36.17        16.70 o                         
  -5   7  16         34.01         18.45        15.64 o                         
  -4   7  16          1.24         -5.26        14.13 o                         
  -3   7  16         17.61         11.04        13.32 o                         
  -2   7  16         25.82         26.76        15.93 o                         
 -12   1  17          2.01         -1.15        36.57 o                         
 -11   1  17         10.71         36.02        32.43 o                         
 -10   1  17          1.73         11.66        27.31 o                         
  -9   1  17          2.34         -8.14        18.57 o                         
  -8   1  17        102.63        115.97        22.74 o                         
  -7   1  17        331.62        337.42        28.04 o                         
  -6   1  17         91.59         98.86        17.93 o                         
  -5   1  17         23.84         30.09        13.70 o                         
  -4   1  17         20.29         14.65        11.93 o                         
  -3   1  17        476.00        509.55        26.40 o                         
  -2   1  17        457.72        422.12        29.61 o                         
  -1   1  17         24.10         30.09        16.44 o                         
   0   1  17         20.18         12.57        17.08 o                         
   1   1  17         69.49         62.84        31.60 o                         
   2   1  17          2.32          8.35        28.11 o                         
   3   1  17          5.28         24.80        42.60 o                         
 -11   2  17          0.86          2.13        29.47 o                         
 -10   2  17          9.03          7.19        20.82 o                         
  -9   2  17          3.99         10.60        19.40 o                         
  -8   2  17         22.47         18.07        15.20 o                         
  -7   2  17         31.76         31.31        14.08 o                         
  -6   2  17        129.49        141.21        17.41 o                         
  -5   2  17         12.83         12.30        11.39 o                         
  -4   2  17        341.37        362.35        28.02 o                         
  -3   2  17        288.08        312.34        25.59 o                         
  -2   2  17         73.77         66.04        16.38 o                         
  -1   2  17         17.96          9.58        14.63 o                         
   0   2  17         33.44         17.23        16.98 o                         
   1   2  17         30.12         16.79        18.91 o                         
   2   2  17         17.34         28.69        20.40 o                         
   3   2  17         22.20          0.51        30.02 o                         
 -11   3  17          4.41          5.65        21.13 o                         
 -10   3  17          3.13         17.63        21.74 o                         
  -9   3  17          3.50          7.24        14.46 o                         
  -8   3  17         47.32         44.86        15.07 o                         
  -7   3  17         68.90         66.02        15.50 o                         
  -6   3  17         18.37         16.72        11.91 o                         
  -5   3  17          0.36          0.94        12.16 o                         
  -4   3  17          5.27          7.53        11.00 o                         
  -3   3  17        309.83        310.25        23.69 o                         
  -2   3  17        164.07        116.25        18.16 o                         
  -1   3  17        276.07        254.09        26.11 o                         
   0   3  17         14.45         10.97        15.85 o                         
   1   3  17        146.14        138.59        25.34 o                         
   2   3  17         20.21         31.46        20.08 o                         
   3   3  17         17.18         19.09        22.37 o                         
 -10   4  17          6.27         -2.02        16.43 o                         
  -9   4  17          0.59          9.53        14.60 o                         
  -8   4  17          0.11         -1.93        13.33 o                         
  -7   4  17         17.37         21.04        14.61 o                         
  -6   4  17        148.73        115.07        18.60 o                         
  -5   4  17          2.54          9.83        12.62 o                         
  -4   4  17         16.85         10.73        11.85 o                         
  -3   4  17         61.58         65.71        15.05 o                         
  -2   4  17         56.55         57.87        16.15 o                         
  -1   4  17         26.18         24.50        14.41 o                         
   0   4  17         17.75          8.45        13.85 o                         
   1   4  17          5.76         16.00        18.41 o                         
   2   4  17          2.45         10.49        19.11 o                         
  -9   5  17          0.06          8.65        16.40 o                         
  -8   5  17         12.36         14.02        16.14 o                         
  -7   5  17         74.28         85.91        18.58 o                         
  -6   5  17         17.23         17.37        14.20 o                         
  -5   5  17         28.00         29.06        15.21 o                         
  -4   5  17         27.00         22.28        13.93 o                         
  -3   5  17         57.63         36.54        15.17 o                         
  -2   5  17        107.56         95.88        17.46 o                         
  -1   5  17         22.30         25.58        15.77 o                         
   0   5  17          4.74         18.84        15.14 o                         
   1   5  17          2.83         14.04        16.28 o                         
  -7   6  17          0.26          8.34        15.29 o                         
  -6   6  17          0.34         13.03        14.72 o                         
  -5   6  17          6.36          6.35        14.06 o                         
  -4   6  17          7.25          5.73        13.39 o                         
  -3   6  17         15.13         12.75        14.54 o                         
  -2   6  17          4.76          3.33        14.13 o                         
  -1   6  17         61.53         56.68        16.52 o                         
 -11   0  18          0.38        -15.13        44.15 o                         
 -10   0  18          0.27          4.84        50.53 o                         
  -9   0  18         24.21         33.75        53.61 o                         
  -8   0  18         21.10         -6.79        39.72 o                         
  -7   0  18         38.52         54.54        49.19 o                         
  -6   0  18        710.11        740.88        59.50 o                         
  -5   0  18        417.14        389.10        49.15 o                         
  -4   0  18       2314.07       2389.38        96.35 o                         
  -3   0  18         25.60         13.71        24.61 o                         
  -2   0  18          9.14          1.16        23.33 o                         
  -1   0  18         77.73         61.44        44.56 o                         
 -11   1  18          0.01        -10.57        32.86 o                         
 -10   1  18         27.03         27.98        35.98 o                         
  -9   1  18          2.62        -12.67        19.13 o                         
  -8   1  18         31.66         36.23        21.20 o                         
  -7   1  18        214.11        212.77        26.72 o                         
  -6   1  18        195.19        163.97        22.33 o                         
  -5   1  18        184.87        170.50        20.91 o                         
  -4   1  18        940.79        979.17        35.63 o                         
  -3   1  18        231.15        210.78        24.00 o                         
  -2   1  18         18.45         22.75        16.72 o                         
  -1   1  18        223.40        182.31        28.56 o                         
   0   1  18          4.36         17.75        26.25 o                         
   1   1  18          2.93         -2.54        25.97 o                         
   2   1  18          2.40         -2.40        31.65 o                         
   3   1  18          2.54         -0.51        39.41 o                         
 -11   2  18          1.23        -10.31        29.68 o                         
 -10   2  18          2.31         -3.82        19.99 o                         
  -9   2  18          5.11         -1.91        18.58 o                         
  -8   2  18         21.83         15.30        14.96 o                         
  -7   2  18        138.72        108.90        19.97 o                         
  -6   2  18         68.32         56.84        15.58 o                         
  -5   2  18         32.68         25.86        13.68 o                         
  -4   2  18          1.38          8.34        12.07 o                         
  -3   2  18         26.57         24.92        13.79 o                         
  -2   2  18         35.92         38.25        15.72 o                         
  -1   2  18         42.70         28.95        16.48 o                         
   0   2  18         17.39         22.42        18.94 o                         
   1   2  18          0.42         15.64        21.38 o                         
   2   2  18          5.95        -11.53        40.24 o                         
 -11   3  18          0.13          5.48        22.78 o                         
 -10   3  18         11.35         26.32        22.06 o                         
  -9   3  18          6.78         11.20        16.94 o                         
  -8   3  18         43.96         36.00        15.38 o                         
  -7   3  18          1.67          5.03        13.25 o                         
  -6   3  18        112.31        106.77        17.92 o                         
  -5   3  18          9.60         -2.04        11.80 o                         
  -4   3  18         25.38         17.18        12.64 o                         
  -3   3  18          0.03          7.95        12.51 o                         
  -2   3  18          2.25          4.56        13.70 o                         
  -1   3  18        334.33        335.70        35.42 o                         
   0   3  18          3.13         -5.65        16.53 o                         
   1   3  18         27.89         24.08        18.41 o                         
   2   3  18          3.72         16.39        22.57 o                         
 -10   4  18          0.06          5.96        16.77 o                         
  -9   4  18          9.65          5.67        15.49 o                         
  -8   4  18          0.33          4.47        15.03 o                         
  -7   4  18          5.87          0.73        14.03 o                         
  -6   4  18          1.25         20.42        14.99 o                         
  -5   4  18          0.71          6.61        12.51 o                         
  -4   4  18          1.04         -3.78        12.35 o                         
  -3   4  18         77.20         75.39        16.73 o                         
  -2   4  18          0.18          0.11        13.21 o                         
  -1   4  18         86.54         86.76        18.63 o                         
   0   4  18         15.59         32.47        19.91 o                         
   1   4  18          0.19          5.19        18.31 o                         
  -9   5  18          3.58          6.45        17.03 o                         
  -8   5  18         19.92          9.78        16.26 o                         
  -7   5  18         18.30          4.30        14.82 o                         
  -6   5  18         31.92         25.54        15.41 o                         
  -5   5  18          0.00          0.90        14.08 o                         
  -4   5  18          8.25         15.17        13.84 o                         
  -3   5  18          0.53          1.22        13.65 o                         
  -2   5  18         23.88         32.02        14.84 o                         
  -1   5  18         12.90         20.63        15.75 o                         
   0   5  18          2.02          1.23        16.03 o                         
  -7   6  18         12.95         10.50        16.47 o                         
  -6   6  18          2.28          9.65        16.08 o                         
  -5   6  18          0.53          2.38        15.23 o                         
  -4   6  18          0.00         -0.87        13.78 o                         
  -3   6  18          0.04         13.04        15.15 o                         
  -2   6  18          3.66          1.84        14.79 o                         
 -11   1  19          0.65          7.35        34.47 o                         
 -10   1  19          9.06         -4.55        32.12 o                         
  -9   1  19          5.22        -14.06        30.95 o                         
  -8   1  19        158.90        137.55        33.55 o                         
  -7   1  19        104.96         98.26        30.00 o                         
  -6   1  19         77.55         71.59        26.85 o                         
  -5   1  19         10.41         -1.29        17.05 o                         
  -4   1  19         91.84         90.51        23.74 o                         
  -3   1  19        115.23        121.56        26.45 o                         
  -2   1  19         31.72         29.80        21.49 o                         
  -1   1  19          2.97          1.71        20.86 o                         
   0   1  19          0.15          2.24        27.76 o                         
   1   1  19          0.50         -2.65        29.32 o                         
   2   1  19          1.13        -19.86        36.12 o                         
 -11   2  19          0.03         -5.28        30.59 o                         
 -10   2  19         12.02          9.98        22.98 o                         
  -9   2  19         57.59         45.91        22.41 o                         
  -8   2  19          0.17         -4.74        18.27 o                         
  -7   2  19         20.14         27.22        15.99 o                         
  -6   2  19         31.36         27.46        15.48 o                         
  -5   2  19        477.09        447.35        38.32 o                         
  -4   2  19        179.23        162.89        21.73 o                         
  -3   2  19         28.99         16.92        14.77 o                         
  -2   2  19         48.59         17.71        16.35 o                         
  -1   2  19        112.45        107.47        25.35 o                         
   0   2  19          0.07          6.31        19.26 o                         
   1   2  19          7.22         22.00        33.41 o                         
   2   2  19         12.04         -2.26        40.24 o                         
 -10   3  19         10.49         17.56        22.62 o                         
  -9   3  19         22.78         21.06        18.35 o                         
  -8   3  19         91.77         84.92        20.50 o                         
  -7   3  19          5.23         13.69        15.02 o                         
  -6   3  19         20.23          3.35        13.80 o                         
  -5   3  19         88.16         83.36        16.33 o                         
  -4   3  19         69.06         54.16        15.65 o                         
  -3   3  19          0.46          1.92        14.58 o                         
  -2   3  19          0.01         14.20        17.55 o                         
  -1   3  19         13.68         12.99        17.53 o                         
   0   3  19         10.92         28.63        21.14 o                         
   1   3  19          0.01         10.98        20.96 o                         
  -9   4  19         24.30         27.25        17.31 o                         
  -8   4  19         24.25         29.27        17.23 o                         
  -7   4  19         14.81         23.43        15.90 o                         
  -6   4  19         59.11         49.29        16.92 o                         
  -5   4  19          1.28         -2.22        12.86 o                         
  -4   4  19         25.81         13.95        13.58 o                         
  -3   4  19         21.80         22.96        15.14 o                         
  -2   4  19          1.65          2.60        13.90 o                         
  -1   4  19          4.12          2.11        19.54 o                         
   0   4  19         24.39         20.85        19.27 o                         
  -8   5  19         24.48         31.74        18.16 o                         
  -7   5  19          9.94         21.35        16.93 o                         
  -6   5  19          0.61          1.69        15.04 o                         
  -5   5  19          0.48         16.39        14.99 o                         
  -4   5  19          1.55          2.31        14.44 o                         
  -3   5  19         82.31         64.58        17.71 o                         
  -2   5  19          2.17          8.98        15.53 o                         
  -1   5  19          8.66         13.50        15.67 o                         
  -5   6  19         12.60         26.57        17.14 o                         
  -4   6  19          4.01         12.60        15.76 o                         
 -11   0  20          9.70         -0.10        52.69 o                         
 -10   0  20         11.92          3.60        46.62 o                         
  -9   0  20        327.92        337.43        89.63 o                         
  -8   0  20         19.04         -9.36        45.48 o                         
  -7   0  20         13.61         20.17        44.25 o                         
  -6   0  20         87.40         58.04        46.21 o                         
  -5   0  20        154.01         56.08        45.28 o                         
  -4   0  20         72.97         82.02        49.60 o                         
 -11   1  20         12.32         30.96        42.05 o                         
 -10   1  20          4.11         -1.19        36.33 o                         
  -9   1  20          8.67         -2.41        34.58 o                         
  -8   1  20          0.33         -7.02        24.01 o                         
  -7   1  20         48.93         43.31        26.99 o                         
  -6   1  20        559.19        536.81        50.53 o                         
  -5   1  20         67.63         78.52        28.40 o                         
  -4   1  20         22.45         37.35        28.90 o                         
  -3   1  20         86.55         25.91        27.97 o                         
  -2   1  20          6.57         15.49        28.06 o                         
  -1   1  20          0.90          2.26        42.09 o                         
   0   1  20          3.00         20.27        49.09 o                         
 -10   2  20         27.36         67.94        33.23 o                         
  -9   2  20          1.79         12.79        22.84 o                         
  -8   2  20         72.91         69.34        24.13 o                         
  -7   2  20        114.86        106.35        22.14 o                         
  -6   2  20         18.46         26.74        18.39 o                         
  -5   2  20         12.28         19.25        15.62 o                         
  -4   2  20          0.14          5.80        15.19 o                         
  -3   2  20         78.27         53.73        19.90 o                         
  -2   2  20         65.64         65.49        22.55 o                         
  -1   2  20          0.22         -4.30        18.78 o                         
   0   2  20          9.12         -9.83        21.89 o                         
   1   2  20          2.99         30.90        36.45 o                         
 -10   3  20          2.29         17.18        23.07 o                         
  -9   3  20          7.62          7.71        20.26 o                         
  -8   3  20        111.59        105.68        22.73 o                         
  -7   3  20        104.30        103.42        22.95 o                         
  -6   3  20         12.68          8.65        17.72 o                         
  -5   3  20          0.55         -4.94        14.65 o                         
  -4   3  20         46.14         40.61        17.43 o                         
  -3   3  20         31.70         29.98        16.95 o                         
  -2   3  20         11.56         12.81        16.02 o                         
  -1   3  20          0.07        -11.07        17.67 o                         
   0   3  20          4.07          7.56        21.60 o                         
  -9   4  20          0.78         11.78        18.73 o                         
  -8   4  20          0.38          7.60        16.96 o                         
  -7   4  20         37.54         31.97        17.66 o                         
  -6   4  20          6.83          1.75        14.79 o                         
  -5   4  20          1.78          8.43        14.11 o                         
  -4   4  20          0.55          6.00        14.31 o                         
  -3   4  20          1.05         10.97        15.14 o                         
  -2   4  20          0.45          8.68        17.81 o                         
  -1   4  20         14.19         17.07        19.41 o                         
  -7   5  20          0.70         10.08        17.12 o                         
  -6   5  20          0.56          4.66        16.48 o                         
  -5   5  20          0.20        -12.21        14.23 o                         
  -4   5  20          2.48          9.34        15.58 o                         
  -3   5  20         45.01         47.06        17.76 o                         
 -10   1  21         28.53         26.48        40.67 o                         
  -9   1  21          0.59         26.56        37.49 o                         
  -8   1  21         14.91          5.37        34.09 o                         
  -7   1  21        163.66        165.84        37.18 o                         
  -6   1  21        102.66         99.01        30.99 o                         
  -5   1  21         10.93          8.30        27.82 o                         
  -4   1  21         70.28         77.74        34.10 o                         
  -3   1  21          3.03         -1.29        27.07 o                         
  -2   1  21          2.36        -23.26        38.38 o                         
  -1   1  21          2.93          6.59        47.54 o                         
 -10   2  21          5.37        -23.70        36.69 o                         
  -9   2  21         16.44         12.94        27.36 o                         
  -8   2  21          0.29         -1.31        24.79 o                         
  -7   2  21         10.82         16.23        28.61 o                         
  -6   2  21         14.55          6.70        27.49 o                         
  -5   2  21         26.69         29.32        22.62 o                         
  -4   2  21         13.48         10.95        19.69 o                         
  -3   2  21          0.01         -3.02        18.58 o                         
  -2   2  21          1.73          1.39        23.85 o                         
  -1   2  21          1.26         -7.78        25.74 o                         
   0   2  21          1.75         36.26        36.07 o                         
  -9   3  21         30.72         47.44        25.00 o                         
  -8   3  21          6.26          2.59        19.30 o                         
  -7   3  21         32.31         26.91        19.98 o                         
  -6   3  21          4.11         26.63        20.21 o                         
  -5   3  21          3.65          2.15        16.63 o                         
  -4   3  21          1.81         11.50        17.00 o                         
  -3   3  21         17.38         23.41        18.85 o                         
  -2   3  21          0.74          6.01        18.40 o                         
  -1   3  21          0.02         -1.19        21.25 o                         
  -8   4  21          0.03         -4.12        20.04 o                         
  -7   4  21         53.20         59.22        21.03 o                         
  -6   4  21          3.11         14.03        17.78 o                         
  -5   4  21          0.12         12.22        17.60 o                         
  -4   4  21         25.19         20.00        19.17 o                         
  -3   4  21         15.09         18.33        18.19 o                         
  -2   4  21          0.05         -5.14        18.51 o                         
 -10   0  22          0.05         18.52        60.10 o                         
  -9   0  22         10.98          8.75        52.28 o                         
  -8   0  22         52.51          0.72        46.72 o                         
  -7   0  22         33.52         37.36        53.92 o                         
  -6   0  22         54.78         35.91        50.32 o                         
  -5   0  22        156.55        112.68        62.26 o                         
 -10   1  22          4.77         19.68        41.47 o                         
  -9   1  22         23.94        -14.13        36.34 o                         
  -8   1  22         14.65         16.91        35.97 o                         
  -7   1  22          1.18         23.89        37.02 o                         
  -6   1  22          0.03         -0.43        29.04 o                         
  -5   1  22         20.92         23.37        28.59 o                         
  -4   1  22         16.04         13.40        30.00 o                         
  -3   1  22          0.88         10.70        42.29 o                         
  -9   2  22          2.71          5.95        29.06 o                         
  -8   2  22          3.37         -0.39        26.72 o                         
  -7   2  22         44.95         58.72        36.64 o                         
  -6   2  22         32.88         28.33        32.63 o                         
  -5   2  22         14.11         24.48        31.41 o                         
  -4   2  22          4.51         -9.70        28.42 o                         
  -3   2  22         16.09         18.20        35.35 o                         
  -2   2  22          6.75          5.38        33.37 o                         
  -1   2  22          0.26         30.98        52.38 o                         
  -8   3  22         45.34         31.03        25.97 o                         
  -7   3  22         49.68         36.73        22.15 o                         
  -6   3  22          8.81          7.77        19.76 o                         
  -5   3  22         19.86         36.76        19.73 o                         
  -4   3  22          8.60          3.56        18.08 o                         
  -3   3  22          0.28         14.78        20.45 o                         
  -2   3  22          3.10          1.68        20.86 o                         
  -7   4  22          0.70         -1.38        20.67 o                         
  -6   4  22          2.63         -4.68        20.50 o                         
  -5   4  22          5.90          4.24        19.05 o                         
  -4   4  22         75.08         65.89        22.20 o                         
  -9   1  23         13.71         28.88        44.08 o                         
  -8   1  23          1.81         17.51        39.28 o                         
  -7   1  23         22.88         40.65        52.28 o                         
  -6   1  23          0.04         44.76        54.23 o                         
  -5   1  23          3.70          3.19        47.03 o                         
  -4   1  23         10.52        -15.54        46.21 o                         
  -8   2  23          1.73          3.39        32.51 o                         
  -7   2  23         27.13         30.27        36.00 o                         
  -6   2  23          1.55         30.20        32.93 o                         
  -5   2  23          0.18        -17.13        28.60 o                         
  -4   2  23          9.91        -21.99        29.89 o                         
  -3   2  23          1.67          3.41        34.05 o                         
  -7   3  23          0.40         -3.83        32.67 o                         
  -6   3  23         32.33         37.54        30.49 o                         
  -5   3  23          3.84         -6.24        23.94 o                         
  -4   3  23          2.31          7.47        24.12 o                         
  -8   0  24          0.29         -3.50        59.48 o                         
  -7   0  24         11.42        -22.43        55.06 o                         
  -8   1  24         21.47         25.21        43.04 o                         
  -7   1  24          9.86        -11.53        54.23 o                         
  -6   1  24          0.47         34.06        54.54 o                         
  -5   1  24          0.03          4.22        52.07 o                         
  -7   2  24         22.75          1.72        34.51 o                         
  -6   2  24         20.64         28.22        36.91 o                         
  -5   2  24          8.11        -11.88        33.42 o                         
                                                                                
